# Supplementary material for: Depth-dependent microbial metagenomes sampled in the northeastern Indian Ocean
Source: Sci Data. 2024 Jan 18;11:88. doi: 10.1038/s41597-024-02939-4 (PMC10796761; doi:10.1038/s41597-024-02939-4)
Supplement: Supplementary file 2 — Table S1 [file 41597_2024_2939_MOESM2_ESM.xlsx]

## Sheet: Environmental Information
Table S1A. Environmental information for samples collected in the northeastern Indian Ocean.
Sample IDs	NO3- （μmol*L-1）	NO2- （μmol*L-1）	PO43- （μmol*L-1）	SiO32- （μmol*L-1）	Longitude	Latitude	Prochlorococcus (cell*ml-1)	Picoeukaryotes (cell*ml-1)	Synechococcus (cell*ml-1)	Heterotrophic bacteria (cell*ml-1)	Total length (bp)	Depth (m)	Temperature (℃)	Salinity (PSU)	DO (mg*L-1)	Fluorescence(mg*m-3)
S10-1-5	0	0.082	0.108	1.188	86.9523	-9.9979	4351	1841	10765	651410	375523598	5	28.06	34.4778	6.1886	5.55474
S10-1-DCM	14.112	0.26	1.042	11.536	86.9523	-9.9979	157320	6162	163	238720	398701695	65	20.0473	34.6728	2.8447	4.75956
E87-7-5	0	0	0.088	2.607	86.9947	-3.0008	282	876	193	514558	363531368	5	29.7354	34.3874	6.2482	5.718
E87-7-DCM	0	0.017	0.153	1.887	86.9947	-3.0008	143154	3935	1960	549652	541249122	84	28.384	34.6922	5.5431	5.62274
E87-13-5	0.501	0	-0.008	1.786	87.0031	-0.0075	772	1084	416	556170	358459354	5	30.2644	34.5366	6.0074	5.79525
E87-13-DCM	7.996	0.106	0.632	4.406	87.0031	-0.0075	229795	8360	59	90079	284476479	96	22.6728	35.2224	3.918	5.09996
E87-21-5	0.076	0.024	0.072	1.438	87.0006	5.0035	1232	1203	3742	863489	201594414	5	30.8097	34.5715	6.1779	5.8581
E87-21-DCM	0.568	0.05	0.103	1.221	87.0006	5.0035	315174	9666	2836	394680	487602099	94	28.9222	34.6451	5.8508	5.6727
E87-21-OMZ	19.179	0.043	1.723	24.988	87.0006	5.0035	NA	NA	NA	109694	273631365	420	10.9032	35.0539	0.5287	3.91904
E87-21-2000	20.506	0.032	2.21	88.982	87.0006	5.0035	NA	NA	NA	10158	433160119	2000	2.7576	34.7748	3.7925	3.21269
E87-23-5	0	0	0	1.348	87.0072	7.0005	950	921	14047	861587	339451841	5	30.9114	33.4583	6.2761	5.70106
E87-23-DCM	1.087	0.055	0.251	2.945	87.0072	7.0005	104578	12621	21471	1530625	508780887	59	27.2698	34.3956	4.7576	5.48464
E87-23-OMZ	37.542	0	2.361	41.583	87.0072	7.0005	NA	NA	NA	69527	414839916	480	10.1608	35.0454	0.4108	3.85017
E87-7-2000	32.811	0	2.224	99.118	86.9947	-3.0008	NA	NA	NA	9601	324012839	2000	2.7869	34.7675	4.1035	3.2147
E87-25-5	0.833	0.015	0.059	3.257	86.998	8.9954	802	846	14804	1183316	405315615	5	30.9963	32.8575	6.2845	5.61921
E87-25-DCM	1.344	0.133	0.126	1.776	86.998	8.9954	184626	7335	1203	636984	395215713	70	27.7365	34.0946	5.4272	5.46427
E87-25-OMZ	34.695	0	2.161	30.056	86.998	8.9954	832	0	0	97452	450779683	230	13.2889	34.9989	0	4.1344
E87-25-2000	25.182	0	2.276	102.764	86.998	8.9954	NA	NA	NA	12616	468913432	2000	2.8011	34.775	3.6727	3.21662
E87-31-5	0	0.006	0.023	3.144	86.9995	14.9983	549	950	4544	707037	435066788	5	31.5927	31.8811	6.086	5.53061
E87-31-DCM	28.436	0.073	2.16	25.287	86.9995	14.9983	51955	8211	178	514146	463666119	75	27.1107	33.8693	3.3096	5.37242
E87-31-OMZ	28.712	0.073	2.127	25.468	86.9995	14.9983	787	728	193	300286	679841178	165	16.5764	34.8871	0.0489	4.44573
E87-31-2000	8.221	0	1.663	93.779	86.9995	14.9983	NA	NA	NA	29406	268745466	2000	2.751	34.7733	3.5204	3.21198
E87-3-OMZ	34.319	0	2.019	36.822	87.0062	-7.0222	NA	NA	NA	75557	381114118	535	9.2112	34.8485	1.6654	3.7439
E87-10-OMZ	31.377	0.057	2.133	37.416	86.9985	-1.5054	NA	NA	NA	55798	384244936	628	9.2573	34.9572	1.8286	3.76291
E87-10-2000	25.552	0.044	2.328	98.486	86.9985	-1.5054	NA	NA	NA	19017	466083163	2000	2.6472	34.7643	4.1873	3.20222

## Sheet: Metagenomic Information
Table S1B. Basic information of metagenomic datasets generated in this study.
Sample IDs	SRA accession numbers (Metagenomes)	Total bases of metagenomic reads (Gbp)	Q20 bases of metagenomic reads (Gbp)	Q30 bases of metagenomic reads (Gbp)	GC content of metagenomic reads (%)	Biosample numbers(Metagenomes)	Genbank accession numbers of metagenomic assemblies	WGS numbers of metagenomic assemblies
S10-1-5	SRR26502685	21.305	20.9635	20.0794	38.2338	SAMN37956123	GCA_035092705.1	JAYKCW000000000
S10-1-DCM	SRR26502684	21.7016	20.7979	19.603	43.9784	SAMN37956124	GCA_035092725.1	JAYKCV000000000
E87-7-5	SRR26502683	23.6748	22.8185	21.5782	40.1344	SAMN37956125	GCA_035092665.1	JAYKCU000000000
E87-7-DCM	SRR26502682	23.4266	22.6047	21.3994	21.3994	SAMN37956126	GCA_035092645.1	JAYKCT000000000
E87-13-5	SRR26502681	21.2793	20.4955	19.3715	38.9906	SAMN37956127	GCA_035092625.1	JAYKCS000000000
E87-13-DCM	SRR26502679	20.8104	20.0135	18.9343	45.4682	SAMN37956128	GCA_035092605.1	JAYKCR000000000
E87-21-5	SRR26502678	22.6565	21.7987	20.6106	43.6779	SAMN37956129	GCA_035092545.1	JAYKCQ000000000
E87-21-DCM	SRR26502677	20.7593	19.9393	18.7963	42.6201	SAMN37956130	GCA_035092685.1	JAYKCP000000000
E87-21-OMZ	SRR26502676	21.5024	20.6041	19.4386	49.7713	SAMN37956131	GCA_035092505.1	JAYKCO000000000
E87-21-2000	SRR26502675	20.399	19.5435	18.4278	50.6994	SAMN37956132	GCA_035092525.1	JAYKCN000000000
E87-23-5	SRR26502674	22.6202	21.7693	20.5894	42.8753	SAMN37956133	GCA_035092445.1	JAYKCM000000000
E87-23-DCM	SRR26502673	22.6446	21.7953	20.5827	41.7731	SAMN37956134	GCA_035092485.1	JAYKCL000000000
E87-23-OMZ	SRR26502672	24.1397	23.2298	21.9876	46.7192	SAMN37956135	GCA_035092465.1	JAYKCK000000000
E87-7-2000	SRR26502671	23.7905	23.4312	22.5408	45.35	SAMN37956136	GCA_035092425.1	JAYKCJ000000000
E87-25-5	SRR26502670	23.9491	23.1011	21.8673	41.536	SAMN37956137	GCA_035092405.1	JAYKCI000000000
E87-25-DCM	SRR26502668	20.8876	20.129	19.0482	41.4591	SAMN37956138	GCA_035092385.1	JAYKCH000000000
E87-25-OMZ	SRR26502667	22.2223	21.3423	20.1608	46.6849	SAMN37956139	GCA_035092365.1	JAYKCG000000000
E87-25-2000	SRR26502666	19.7784	18.9594	17.8813	50.7884	SAMN37956140	GCA_035092345.1	JAYKCF000000000
E87-31-5	SRR26502665	22.3887	21.5561	20.3822	41.8795	SAMN37956141	GCA_035092325.1	JAYKCE000000000
E87-31-DCM	SRR26502664	21.8177	20.8821	19.6671	45.7988	SAMN37956142	GCA_035092305.1	JAYKCD000000000
E87-31-OMZ	SRR26502663	22.1426	21.3442	20.2028	49.3405	SAMN37956143	GCA_035092285.1	JAYKCC000000000
E87-31-2000	SRR26502662	23.1226	22.2486	21.0351	55.0427	SAMN37956144	GCA_035092205.1	JAYKCB000000000
E87-3-OMZ	SRR26502661	22.2617	21.39	20.1765	46.3624	SAMN37956145	GCA_035092245.1	JAYKCA000000000
E87-10-OMZ	SRR26502660	20.5013	19.6999	18.6014	45.7051	SAMN37956146	GCA_035092225.1	JAYKBZ000000000
E87-10-2000	SRR26502659	34.7366	33.3075	31.5226	48.9379	SAMN37956147	GCA_035092265.1	JAYKBY000000000

## Sheet: Amplicon Information
Table S1C. Basic information of 16S rDNA amplicon sequencing datasets generated in this study.
16S rDNA	SRA accession numbers (Amplicon)	Sample sequnce name	FastQC deduplicated percentage	FastQC_percent_gc	FastQC deduplicated percentage (Raw reads)	GC(%) (Raw reads)	Reads Length (Raw reads)	FastQC deduplicated percentage (Clean reads)	GC(%) (Clean reads)	Reads Length (Clean reads)
E87-21-5_amplicon	SRR26502657	125_LN2-210916-P1_P210901D-0548B_1.R1	92.8726	50	0.929	0.5	249 bp	0.929	0.48	230 bp
E87-21-5_amplicon	SRR26502657	125_LN2-210916-P1_P210901D-0548B_1.R2	92.5541	49	0.926	0.49	236 bp	0.944	0.51	216 bp
E87-21-DCM_amplicon	SRR26502656	127_LN2-210916-P1_P210901D-0563B_1.R1	93.583	51	0.936	0.51	249 bp	0.942	0.49	230 bp
E87-21-DCM_amplicon	SRR26502656	127_LN2-210916-P1_P210901D-0563B_1.R2	93.806	50	0.938	0.5	237 bp	0.951	0.51	217 bp
E87-21-OMZ_amplicon	SRR26502655	129_LN2-210916-P1_P210901D-0561B_1.R1	92.7002	52	0.927	0.52	249 bp	0.935	0.5	230 bp
E87-21-OMZ_amplicon	SRR26502655	129_LN2-210916-P1_P210901D-0561B_1.R2	93.1847	50	0.932	0.5	238 bp	0.946	0.52	218 bp
E87-21-2000_amplicon	SRR26502654	131_LN2-210916-P1_P210901D-0569B_1.R1	92.9572	53	0.93	0.53	249 bp	0.937	0.52	230 bp
E87-21-2000_amplicon	SRR26502654	131_LN2-210916-P1_P210901D-0569B_1.R2	93.829	51	0.938	0.51	236 bp	0.951	0.53	216 bp
E87-23-5_amplicon	SRR26502701	134_LN2-210916-P1_P210901D-0579B_1.R1	94.6992	49	0.947	0.49	249 bp	0.952	0.47	230 bp
E87-23-5_amplicon	SRR26502701	134_LN2-210916-P1_P210901D-0579B_1.R2	94.6533	48	0.947	0.48	236 bp	0.957	0.5	216 bp
E87-23-DCM_amplicon	SRR26502700	135_LN2-210916-P1_P210901D-0578B_1.R1	93.7009	50	0.937	0.5	249 bp	0.943	0.48	230 bp
E87-23-DCM_amplicon	SRR26502700	135_LN2-210916-P1_P210901D-0578B_1.R2	93.4832	49	0.935	0.49	238 bp	0.95	0.5	218 bp
E87-23-OMZ_amplicon	SRR26502699	138_LN2-210916-P1_P210901D-0572B_1.R1	92.7859	53	0.928	0.53	249 bp	0.938	0.52	230 bp
E87-23-OMZ_amplicon	SRR26502699	138_LN2-210916-P1_P210901D-0572B_1.R2	94.0404	51	0.94	0.51	238 bp	0.956	0.53	218 bp
E87-25-5_amplicon	SRR26502697	148_LN2-210916-P1_P210901D-0594B_1.R1	94.5173	51	0.945	0.51	249 bp	0.951	0.5	230 bp
E87-25-5_amplicon	SRR26502697	148_LN2-210916-P1_P210901D-0594B_1.R2	94.4215	50	0.944	0.5	237 bp	0.959	0.51	217 bp
E87-25-DCM_amplicon	SRR26502696	150_LN2-210916-P1_P210901D-0600B_1.R1	93.4729	50	0.935	0.5	249 bp	0.943	0.49	230 bp
E87-25-DCM_amplicon	SRR26502696	150_LN2-210916-P1_P210901D-0600B_1.R2	93.4543	49	0.935	0.49	238 bp	0.95	0.5	218 bp
E87-25-OMZ_amplicon	SRR26502695	151_LN2-210916-P1_P210901D-0599B_1.R1	93.3094	52	0.933	0.52	249 bp	0.941	0.5	230 bp
E87-25-OMZ_amplicon	SRR26502695	151_LN2-210916-P1_P210901D-0599B_1.R2	93.8791	50	0.939	0.5	237 bp	0.952	0.52	217 bp
E87-25-2000_amplicon	SRR26502694	154_LN2-210916-P1_P210901D-0601B_1.R1	92.8774	52	0.929	0.52	249 bp	0.937	0.51	230 bp
E87-25-2000_amplicon	SRR26502694	154_LN2-210916-P1_P210901D-0601B_1.R2	93.5074	51	0.935	0.51	237 bp	0.948	0.52	217 bp
S10-1-5_amplicon	SRR26502703	17_LN2-210916-P1_P210901D-0369A_1.R1	94.5938	50	0.946	0.5	249 bp	0.949	0.49	230 bp
S10-1-5_amplicon	SRR26502703	17_LN2-210916-P1_P210901D-0369A_1.R2	94.2622	49	0.943	0.49	237 bp	0.956	0.51	217 bp
S10-1-DCM_amplicon	SRR26502702	18_LN2-210916-P1_P210901D-0370A_1.R1	94.0587	49	0.941	0.49	249 bp	0.946	0.48	230 bp
S10-1-DCM_amplicon	SRR26502702	18_LN2-210916-P1_P210901D-0370A_1.R2	93.9832	49	0.94	0.49	236 bp	0.95	0.5	216 bp
E87-31-5_amplicon	SRR26502693	198_LN2-210916-P1_P210901D-0633A_1.R1	94.3637	50	0.944	0.5	249 bp	0.949	0.49	230 bp
E87-31-5_amplicon	SRR26502693	198_LN2-210916-P1_P210901D-0633A_1.R2	94.0621	49	0.941	0.49	237 bp	0.956	0.51	217 bp
E87-31-DCM_amplicon	SRR26502692	200_LN2-210916-P1_P210901D-0635A_1.R1	93.8741	50	0.939	0.5	249 bp	0.943	0.49	230 bp
E87-31-DCM_amplicon	SRR26502692	200_LN2-210916-P1_P210901D-0635A_1.R2	94.0065	49	0.94	0.49	238 bp	0.954	0.5	218 bp
E87-31-OMZ_amplicon	SRR26502690	201_LN2-210916-P1_P210901D-0636A_1.R1	93.7079	52	0.937	0.52	249 bp	0.941	0.51	230 bp
E87-31-OMZ_amplicon	SRR26502690	201_LN2-210916-P1_P210901D-0636A_1.R2	94.1696	51	0.942	0.51	237 bp	0.951	0.52	217 bp
E87-31-2000_amplicon	SRR26502689	205_LN2-210916-P1_P210901D-0640A_1.R1	94.4347	54	0.944	0.54	249 bp	0.951	0.53	230 bp
E87-31-2000_amplicon	SRR26502689	205_LN2-210916-P1_P210901D-0640A_1.R2	94.576	51	0.946	0.51	236 bp	0.961	0.52	216 bp
E87-3-OMZ_amplicon	SRR26502688	30_LN2-210916-P1_P210901D-0382A_1.R1	93.506	52	0.935	0.52	249 bp	0.94	0.51	230 bp
E87-3-OMZ_amplicon	SRR26502688	30_LN2-210916-P1_P210901D-0382A_1.R2	94.0956	51	0.941	0.51	236 bp	0.955	0.52	216 bp
E87-7-5_amplicon	SRR26502691	33_LN2-210916-P1_P210901D-0385A_1.R1	94.9368	50	0.949	0.5	249 bp	0.952	0.48	230 bp
E87-7-5_amplicon	SRR26502691	33_LN2-210916-P1_P210901D-0385A_1.R2	94.6731	49	0.947	0.49	236 bp	0.958	0.51	216 bp
E87-7-DCM_amplicon	SRR26502680	35_LN2-210916-P1_P210901D-0387A_1.R1	95.0043	50	0.95	0.5	249 bp	0.954	0.48	230 bp
E87-7-DCM_amplicon	SRR26502680	35_LN2-210916-P1_P210901D-0387A_1.R2	94.8198	49	0.948	0.49	237 bp	0.96	0.5	217 bp
E87-7-2000_amplicon	SRR26502698	39_LN2-210916-P1_P210901D-0391A_1.R1	92.5587	53	0.926	0.53	249 bp	0.929	0.52	230 bp
E87-7-2000_amplicon	SRR26502698	39_LN2-210916-P1_P210901D-0391A_1.R2	93.1672	51	0.932	0.51	236 bp	0.945	0.53	216 bp
E87-10-OMZ_amplicon	SRR26502687	45_LN2-210916-P1_P210901D-0397A_1.R1	93.053	53	0.931	0.53	249 bp	0.938	0.51	230 bp
E87-10-OMZ_amplicon	SRR26502687	45_LN2-210916-P1_P210901D-0397A_1.R2	93.7759	51	0.938	0.51	236 bp	0.949	0.53	216 bp
E87-10-2000_amplicon	SRR26502686	47_LN2-210916-P1_P210901D-0399A_1.R1	94.3548	53	0.944	0.53	249 bp	0.947	0.51	230 bp
E87-10-2000_amplicon	SRR26502686	47_LN2-210916-P1_P210901D-0399A_1.R2	94.6559	51	0.947	0.51	237 bp	0.955	0.52	217 bp
E87-13-5_amplicon	SRR26502669	48_LN2-210916-P1_P210901D-0400A_1.R1	95.2114	51	0.952	0.51	249 bp	0.956	0.5	230 bp
E87-13-5_amplicon	SRR26502669	48_LN2-210916-P1_P210901D-0400A_1.R2	95.3204	51	0.953	0.51	236 bp	0.964	0.52	216 bp
E87-13-DCM_amplicon	SRR26502658	51_LN2-210916-P1_P210901D-0403A_1.R1	94.2416	50	0.942	0.5	249 bp	0.949	0.49	230 bp
E87-13-DCM_amplicon	SRR26502658	51_LN2-210916-P1_P210901D-0403A_1.R2	94.1107	50	0.941	0.5	236 bp	0.952	0.51	216 bp
