# Supplementary material for: Depth-dependent microbial metagenomes sampled in the northeastern Indian Ocean
Source: Sci Data. 2024 Jan 18;11:88. doi: 10.1038/s41597-024-02939-4 (PMC10796761; doi:10.1038/s41597-024-02939-4)
Supplement: Supplementary file 3 — Table S2 [file 41597_2024_2939_MOESM3_ESM.xlsx]

## Sheet: MAGs informations
Table S2A. Genomic and taxonomic information of metagenome-assembled genomes (MAGs) reconstructed in this study.
MAG_IDs	Completeness	Contamination	Completeness_Model_Used	Translation_Table_Used	Coding_Density	Contig_N50	Average_Gene_Length	Genome_Size	GC_Content	Total_Coding_Sequences	Additional_Notes	classification (GTDB)	Assembly	Sample for single assembled and Co-assembled
MAG1	89.17	5.51	Neural Network (Specific Model)	11	0.937	14329	285.238	2786163	0.42	3059	None	d__Archaea;p__Thermoplasmatota;c__Poseidoniia;o__Poseidoniales;f__Poseidoniaceae;g__MGIIa-L1;s__	Co-assembled	S10-1-DCM，E87-7-DCM，E87-13-DCM，E87-21-DCM，E87-23-DCM，E87-25-DCM，E87-31-DCM
MAG102	87.19	1.1	Gradient Boost (General Model)	11	0.922	22696	311.356	2550647	0.58	2523	None	d__Bacteria;p__Proteobacteria;c__Gammaproteobacteria;o__Pseudomonadales;f__Halieaceae;g__Luminiphilus;s__	Co-assembled	S10-1-DCM，E87-7-DCM，E87-13-DCM，E87-21-DCM，E87-23-DCM，E87-25-DCM，E87-31-DCM
MAG1020	78.57	4.15	Gradient Boost (General Model)	11	0.917	3491	308.471	3352139	0.61	3327	None	d__Bacteria;p__Verrucomicrobiota;c__Verrucomicrobiae;o__Verrucomicrobiales;f__Akkermansiaceae;g__Roseibacillus_B;s__Roseibacillus_B sp003483645	Co-assembled	E87-25-OMZ，E87-3-OMZ，E87-10-OMZ
MAG1042	95.63	0.79	Gradient Boost (General Model)	11	0.941	97029	317.286	2322337	0.69	2299	None	d__Bacteria;p__Actinobacteriota;c__Acidimicrobiia;o__Acidimicrobiales;f__MedAcidi-G1;g__S20-B6;s__S20-B6 sp002329075	Co-assembled	E87-25-OMZ，E87-3-OMZ，E87-10-OMZ
MAG105	84.35	0.76	Neural Network (Specific Model)	11	0.957	9666	334.223	1855827	0.4	1775	None	d__Archaea;p__Thermoplasmatota;c__Poseidoniia;o__Poseidoniales;f__Thalassarchaeaceae;g__MGIIb-N2;s__MGIIb-N2 sp002708695	Co-assembled	S10-1-DCM，E87-7-DCM，E87-13-DCM，E87-21-DCM，E87-23-DCM，E87-25-DCM，E87-31-DCM
MAG1060	83.51	3.91	Gradient Boost (General Model)	11	0.932	6367	290.765	1813616	0.53	1942	None	d__Bacteria;p__Proteobacteria;c__Gammaproteobacteria;o__Pseudomonadales;f__HTCC2089;g__UBA11889;s__	Co-assembled	E87-25-OMZ，E87-3-OMZ，E87-10-OMZ
MAG1064	66.59	1.93	Gradient Boost (General Model)	11	0.91	2502	231.93	1135558	0.48	1487	None	d__Bacteria;p__Proteobacteria;c__Alphaproteobacteria;o__UBA1280;f__UBA6503;g__UBA6503;s__UBA6503 sp002436405	Co-assembled	E87-25-OMZ，E87-3-OMZ，E87-10-OMZ
MAG1065	77.33	2.86	Gradient Boost (General Model)	11	0.957	4140	269.395	1048123	0.58	1245	None	d__Archaea;p__Thermoplasmatota;c__Poseidoniia;o__MGIII;f__CG-Epi1;g__UBA8886;s__UBA8886 sp002731905	Co-assembled	E87-25-OMZ，E87-3-OMZ，E87-10-OMZ
MAG1071	96.48	1.22	Gradient Boost (General Model)	11	0.9	24590	377.836	5123701	0.58	4072	None	d__Bacteria;p__Planctomycetota;c__Planctomycetia;o__Pirellulales;f__UBA7805;g__;s__	Co-assembled	E87-25-OMZ，E87-3-OMZ，E87-10-OMZ
MAG1076	52.03	2.97	Gradient Boost (General Model)	11	0.9	5284	273.969	1488327	0.47	1632	None	d__Bacteria;p__Chloroflexota;c__Dehalococcoidia;o__UBA1151;f__UBA1328;g__GCA-002725925;s__GCA-002725925 sp002687335	Co-assembled	E87-25-OMZ，E87-3-OMZ，E87-10-OMZ
MAG1084	93.12	2.37	Gradient Boost (General Model)	11	0.947	12053	289.028	1879109	0.69	2055	None	d__Bacteria;p__Actinobacteriota;c__Acidimicrobiia;o__Acidimicrobiales;f__MedAcidi-G1;g__S20-B6;s__S20-B6 sp002699725	Co-assembled	E87-25-OMZ，E87-3-OMZ，E87-10-OMZ
MAG1089	74.44	1.43	Gradient Boost (General Model)	11	0.955	13680	296.296	1182073	0.37	1272	None	d__Bacteria;p__Proteobacteria;c__Gammaproteobacteria;o__UBA11654;f__UBA11654;g__CACPJA01;s__	Co-assembled	E87-25-OMZ，E87-3-OMZ，E87-10-OMZ
MAG109	82.48	2.81	Gradient Boost (General Model)	11	0.93	4055	280.956	2177207	0.55	2408	None	d__Bacteria;p__Gemmatimonadota;c__Gemmatimonadetes;o__Longimicrobiales;f__UBA6960;g__UBA2589;s__UBA2589 sp002348465	Co-assembled	S10-1-DCM，E87-7-DCM，E87-13-DCM，E87-21-DCM，E87-23-DCM，E87-25-DCM，E87-31-DCM
MAG1090	96.9	0.99	Gradient Boost (General Model)	11	0.938	66101	315.314	2079200	0.66	2066	None	d__Bacteria;p__Actinobacteriota;c__Acidimicrobiia;o__Acidimicrobiales;f__MedAcidi-G1;g__UBA3125;s__UBA3125 sp002687745	Co-assembled	E87-25-OMZ，E87-3-OMZ，E87-10-OMZ
MAG1106	89.79	0.31	Neural Network (Specific Model)	11	0.924	19515	291.828	2364521	0.68	2499	None	d__Bacteria;p__Proteobacteria;c__Alphaproteobacteria;o__Caulobacterales;f__Caulobacteraceae;g__Brevundimonas;s__	Co-assembled	E87-21-2000，E87-25-2000，E87-31-2000，E87-10-2000
MAG1117	51.15	2.31	Neural Network (Specific Model)	11	0.88	1976	215.195	2676687	0.63	3658	None	d__Bacteria;p__Proteobacteria;c__Alphaproteobacteria;o__Rhizobiales;f__Hyphomicrobiaceae;g__Hyphomicrobium_A;s__	Co-assembled	E87-21-2000，E87-25-2000，E87-31-2000，E87-10-2000
MAG1125	51.8	0.04	Gradient Boost (General Model)	11	0.911	5067	287.365	1229814	0.55	1302	None	d__Bacteria;p__Proteobacteria;c__Gammaproteobacteria;o__GCA-2729495;f__GCA-2729495;g__;s__	Co-assembled	E87-21-2000，E87-25-2000，E87-31-2000，E87-10-2000
MAG1128	81.97	4.26	Gradient Boost (General Model)	11	0.952	14661	315.623	1622175	0.39	1635	None	d__Bacteria;p__Marinisomatota;c__Marinisomatia;o__Marinisomatales;f__TCS55;g__TCS55;s__TCS55 sp012964665	Co-assembled	E87-21-2000，E87-25-2000，E87-31-2000，E87-10-2000
MAG113	92.68	1.13	Gradient Boost (General Model)	11	0.94	17810	295.351	1769148	0.46	1880	None	d__Bacteria;p__Actinobacteriota;c__Acidimicrobiia;o__Acidimicrobiales;f__UBA8592;g__UBA8592;s__UBA8592 sp002724825	Co-assembled	S10-1-DCM，E87-7-DCM，E87-13-DCM，E87-21-DCM，E87-23-DCM，E87-25-DCM，E87-31-DCM
MAG1139	82.6	0.83	Neural Network (Specific Model)	11	0.905	7677	271.538	2625631	0.57	2922	None	d__Bacteria;p__Proteobacteria;c__Gammaproteobacteria;o__Pseudomonadales;f__Halomonadaceae;g__Halomonas;s__Halomonas aquamarina	Co-assembled	E87-3-OMZ，E87-21-2000，E87-25-2000
MAG1142	52.05	3.67	Gradient Boost (General Model)	11	0.938	5073	294.406	1447203	0.41	1540	None	d__Bacteria;p__Marinisomatota;c__Marinisomatia;o__Marinisomatales;f__TCS55;g__GCA-002701945;s__GCA-002701945 sp012964215	Co-assembled	E87-21-2000，E87-25-2000，E87-31-2000，E87-10-2000
MAG1152	90.03	0.67	Neural Network (Specific Model)	11	0.903	11469	302.825	3715326	0.53	3699	None	d__Bacteria;p__Proteobacteria;c__Gammaproteobacteria;o__Pseudomonadales;f__DSM-6294;g__UBA2009;s__UBA2009 sp002335285	Co-assembled	E87-21-2000，E87-25-2000，E87-31-2000，E87-10-2000
MAG1173	99.48	0.13	Neural Network (Specific Model)	11	0.89	137871	333.344	4210304	0.41	3752	None	d__Bacteria;p__Proteobacteria;c__Gammaproteobacteria;o__Enterobacterales;f__Alteromonadaceae;g__Pseudoalteromonas;s__Pseudoalteromonas atlantica	Co-assembled	E87-21-2000，E87-25-2000，E87-31-2000，E87-10-2000
MAG1182	94.6	0.93	Neural Network (Specific Model)	11	0.92	28236	310.435	4031519	0.72	3991	None	d__Bacteria;p__Actinobacteriota;c__Actinomycetia;o__Propionibacteriales;f__Nocardioidaceae;g__Nocardioides;s__Nocardioides sp001627335	Co-assembled	E87-21-2000，E87-25-2000，E87-31-2000，E87-10-2000
MAG119	56.93	6.34	Gradient Boost (General Model)	11	0.959	4524	287.609	1123509	0.3	1252	None	d__Bacteria;p__Bacteroidota;c__Bacteroidia;o__Flavobacteriales;f__Flavobacteriaceae;g__MED-G13;s__MED-G13 sp902626365	Co-assembled	S10-1-DCM，E87-7-DCM，E87-13-DCM，E87-21-DCM，E87-23-DCM，E87-25-DCM，E87-31-DCM
MAG1191	99.78	0.88	Neural Network (Specific Model)	11	0.933	633662	330.784	3881658	0.35	3658	None	d__Bacteria;p__Bdellovibrionota;c__Bacteriovoracia;o__Bacteriovoracales;f__Bacteriovoracaceae;g__DB6-IX;s__	Co-assembled	E87-21-2000，E87-25-2000，E87-31-2000，E87-10-2000
MAG1195	95.19	0.28	Neural Network (Specific Model)	11	0.932	17615	318.553	2520781	0.31	2463	None	d__Bacteria;p__Bacteroidota;c__Bacteroidia;o__Flavobacteriales;f__Flavobacteriaceae;g__Tenacibaculum;s__	Co-assembled	E87-21-2000，E87-25-2000，E87-31-2000，E87-10-2000
MAG1200	62.67	1.39	Neural Network (Specific Model)	11	0.923	2523	262.05	2426044	0.4	2854	None	d__Bacteria;p__Bacteroidota;c__Bacteroidia;o__Flavobacteriales;f__Flavobacteriaceae;g__Leeuwenhoekiella;s__Leeuwenhoekiella palythoae	Co-assembled	E87-21-2000，E87-25-2000，E87-31-2000，E87-10-2000
MAG1203	82.92	3.07	Gradient Boost (General Model)	11	0.925	7149	350.574	3957451	0.62	3483	None	d__Bacteria;p__Planctomycetota;c__UBA8108;o__UBA8108;f__UBA8108;g__UBA8108;s__UBA8108 sp002695115	Co-assembled	E87-21-2000，E87-25-2000，E87-31-2000，E87-10-2000
MAG1212	99.99	0.02	Neural Network (Specific Model)	11	0.916	241859	315.59	3270395	0.66	3170	None	d__Bacteria;p__Proteobacteria;c__Alphaproteobacteria;o__Rhodobacterales;f__Rhodobacteraceae;g__Paracoccus;s__Paracoccus sp002294185	Co-assembled	E87-21-2000，E87-25-2000，E87-31-2000，E87-10-2000
MAG1216	97.34	0.41	Neural Network (Specific Model)	11	0.892	158117	326.537	3644707	0.58	3325	None	d__Bacteria;p__Proteobacteria;c__Gammaproteobacteria;o__Pseudomonadales;f__Alcanivoracaceae;g__Alcanivorax;s__Alcanivorax sp002726155	Co-assembled	E87-21-2000，E87-25-2000，E87-31-2000，E87-10-2000
MAG1218	57.63	0.92	Neural Network (Specific Model)	11	0.912	2201	229.288	2773867	0.65	3687	None	d__Bacteria;p__Proteobacteria;c__Alphaproteobacteria;o__Sphingomonadales;f__Sphingomonadaceae;g__Blastomonas;s__Blastomonas ursincola	Co-assembled	E87-21-2000，E87-25-2000，E87-31-2000，E87-10-2000
MAG122	81.66	3.48	Gradient Boost (General Model)	11	0.929	5479	278.439	2590792	0.46	2887	None	d__Bacteria;p__Proteobacteria;c__Gammaproteobacteria;o__Pseudomonadales;f__HTCC2089;g__UBA4421;s__UBA4421 sp002727775	Co-assembled	S10-1-DCM，E87-7-DCM，E87-13-DCM，E87-21-DCM，E87-23-DCM，E87-25-DCM，E87-31-DCM
MAG1241	78.4	1.94	Gradient Boost (General Model)	11	0.876	3686	250.348	4217824	0.66	4928	None	d__Bacteria;p__Proteobacteria;c__Alphaproteobacteria;o__Rhizobiales;f__Rhizobiaceae;g__Jiella;s__	Co-assembled	E87-21-2000，E87-25-2000，E87-31-2000，E87-10-2000
MAG1246	80.64	3.69	Gradient Boost (General Model)	11	0.936	2939	243.245	1914616	0.45	2461	None	d__Bacteria;p__Actinobacteriota;c__Acidimicrobiia;o__Acidimicrobiales;f__UBA8592;g__UBA8592;s__UBA8592 sp002380145	Co-assembled	S10-1-5，E87-7-5，E87-13-5，E87-21-5，E87-23-5，E87-25-5，E87-31-5
MAG1249	70.15	2.36	Gradient Boost (General Model)	11	0.958	4797	310.033	1561863	0.49	1612	None	d__Archaea;p__Thermoplasmatota;c__Poseidoniia;o__Poseidoniales;f__Poseidoniaceae;g__MGIIa-L2;s__	Co-assembled	S10-1-5，E87-7-5，E87-13-5，E87-21-5，E87-23-5，E87-25-5，E87-31-5
MAG1252	85.59	0.18	Gradient Boost (General Model)	11	0.951	5303	294.92	1460598	0.51	1573	None	d__Archaea;p__Thermoplasmatota;c__Poseidoniia;o__Poseidoniales;f__Thalassarchaeaceae;g__MGIIb-O3;s__MGIIb-O3 sp001629255	Co-assembled	S10-1-5，E87-7-5，E87-13-5，E87-21-5，E87-23-5，E87-25-5，E87-31-5
MAG1254	94.71	0.84	Gradient Boost (General Model)	11	0.951	9439	335.72	1787596	0.59	1691	None	d__Archaea;p__Thermoplasmatota;c__Poseidoniia;o__Poseidoniales;f__Poseidoniaceae;g__Poseidonia;s__Poseidonia sp002694525	Co-assembled	S10-1-5，E87-7-5，E87-13-5，E87-21-5，E87-23-5，E87-25-5，E87-31-5
MAG1255	91.54	1.74	Neural Network (Specific Model)	11	0.928	7786	292.489	4659877	0.65	4939	None	d__Bacteria;p__Actinobacteriota;c__Actinomycetia;o__Mycobacteriales;f__Mycobacteriaceae;g__Rhodococcus_B;s__Rhodococcus_B sp000954115	Co-assembled	S10-1-5，E87-7-5，E87-13-5，E87-21-5，E87-23-5，E87-25-5，E87-31-5
MAG1256	75.85	3.72	Gradient Boost (General Model)	11	0.938	2174	234.164	1957584	0.64	2621	None	d__Bacteria;p__Proteobacteria;c__Gammaproteobacteria;o__Pseudomonadales;f__HTCC2089;g__RGAU01;s__	Co-assembled	S10-1-5，E87-7-5，E87-13-5，E87-21-5，E87-23-5，E87-25-5，E87-31-5
MAG1257	82.75	2.49	Neural Network (Specific Model)	11	0.96	5095	274.065	1428140	0.29	1673	None	d__Bacteria;p__Bacteroidota;c__Bacteroidia;o__Flavobacteriales;f__Flavobacteriaceae;g__MED-G14;s__MED-G14 sp902554655	Co-assembled	S10-1-5，E87-7-5，E87-13-5，E87-21-5，E87-23-5，E87-25-5，E87-31-5
MAG1265	69.67	4.52	Gradient Boost (General Model)	11	0.964	7833	300.719	1097854	0.3	1176	None	d__Bacteria;p__Bacteroidota;c__Bacteroidia;o__Flavobacteriales;f__Flavobacteriaceae;g__MED-G11;s__MED-G11 sp902622595	Co-assembled	S10-1-5，E87-7-5，E87-13-5，E87-21-5，E87-23-5，E87-25-5，E87-31-5
MAG1268	95.36	3.73	Gradient Boost (General Model)	11	0.87	7434	283.791	3142365	0.53	3217	None	d__Bacteria;p__Proteobacteria;c__Gammaproteobacteria;o__Pseudomonadales;f__HTCC2089;g__UBA9926;s__	Co-assembled	S10-1-5，E87-7-5，E87-13-5，E87-21-5，E87-23-5，E87-25-5，E87-31-5
MAG1269	89.7	3.21	Gradient Boost (General Model)	11	0.9	5950	283.268	2524787	0.53	2679	None	d__Bacteria;p__Proteobacteria;c__Gammaproteobacteria;o__Pseudomonadales;f__HTCC2089;g__UBA4421;s__UBA4421 sp902528515	Co-assembled	S10-1-5，E87-7-5，E87-13-5，E87-21-5，E87-23-5，E87-25-5，E87-31-5
MAG1270	69.99	8.34	Gradient Boost (General Model)	11	0.927	2911	262.213	3633639	0.55	4290	None	d__Bacteria;p__Latescibacterota;c__UBA2968;o__UBA8231;f__UBA8231;g__GCA-2693325;s__	Co-assembled	S10-1-5，E87-7-5，E87-13-5，E87-21-5，E87-23-5，E87-25-5，E87-31-5
MAG1274	63.11	4.52	Gradient Boost (General Model)	11	0.94	3093	263.634	1177364	0.37	1403	None	d__Bacteria;p__Bacteroidota;c__Bacteroidia;o__Flavobacteriales;f__Flavobacteriaceae;g__UBA8316;s__	Co-assembled	S10-1-5，E87-7-5，E87-13-5，E87-21-5，E87-23-5，E87-25-5，E87-31-5
MAG1283	72.08	0.43	Neural Network (Specific Model)	11	0.926	6854	272.214	2292173	0.65	2603	None	d__Bacteria;p__Proteobacteria;c__Alphaproteobacteria;o__Sphingomonadales;f__Sphingomonadaceae;g__Qipengyuania;s__	Co-assembled	S10-1-5，E87-7-5，E87-13-5，E87-21-5，E87-23-5，E87-25-5，E87-31-5
MAG1295	84.95	0.42	Neural Network (Specific Model)	11	0.957	67795	373.451	1947025	0.48	1668	None	d__Archaea;p__Thermoplasmatota;c__Poseidoniia;o__Poseidoniales;f__Poseidoniaceae;g__MGIIa-L2;s__MGIIa-L2 sp002726845	Co-assembled	S10-1-5，E87-7-5，E87-13-5，E87-21-5，E87-23-5，E87-25-5，E87-31-5
MAG130	66.19	2.08	Gradient Boost (General Model)	11	0.954	3313	288.765	1560821	0.39	1722	None	d__Archaea;p__Thermoplasmatota;c__Poseidoniia;o__Poseidoniales;f__Poseidoniaceae;g__MGIIa-L1;s__	Co-assembled	S10-1-DCM，E87-7-DCM，E87-13-DCM，E87-21-DCM，E87-23-DCM，E87-25-DCM，E87-31-DCM
MAG1305	85.33	0.95	Gradient Boost (General Model)	11	0.968	6596	249.43	1219527	0.33	1585	None	d__Bacteria;p__Proteobacteria;c__Gammaproteobacteria;o__GCA-002705445;f__GCA-002716945;g__GCA-2728355;s__GCA-2728355 sp002728355	Co-assembled	S10-1-5，E87-7-5，E87-13-5，E87-21-5，E87-23-5，E87-25-5，E87-31-5
MAG1312	65.84	5.58	Gradient Boost (General Model)	11	0.924	2235	269.928	2984059	0.55	3413	None	d__Bacteria;p__Verrucomicrobiota;c__Verrucomicrobiae;o__Verrucomicrobiales;f__Akkermansiaceae;g__Roseibacillus_B;s__Roseibacillus_B sp002686085	Co-assembled	S10-1-5，E87-7-5，E87-13-5，E87-21-5，E87-23-5，E87-25-5，E87-31-5
MAG1326	68.31	5.93	Gradient Boost (General Model)	11	0.83	2522	254.291	2565189	0.34	2799	None	d__Bacteria;p__Proteobacteria;c__Gammaproteobacteria;o__SAR86;f__D2472;g__CACEJU01;s__	Co-assembled	S10-1-5，E87-7-5，E87-13-5，E87-21-5，E87-23-5，E87-25-5，E87-31-5
MAG1328	52.26	0.94	Gradient Boost (General Model)	11	0.972	4452	286.521	728244	0.3	827	None	d__Bacteria;p__Bacteroidota;c__Bacteroidia;o__Flavobacteriales;f__BACL11;g__GCA-2716345;s__GCA-2716345 sp902597195	Co-assembled	S10-1-5，E87-7-5，E87-13-5，E87-21-5，E87-23-5，E87-25-5，E87-31-5
MAG1337	51.29	8.51	Gradient Boost (General Model)	11	0.92	1727	217.839	1754947	0.54	2478	None	d__Bacteria;p__Proteobacteria;c__Alphaproteobacteria;o__Parvibaculales;f__RS24;g__UBA7378;s__	Co-assembled	S10-1-5，E87-7-5，E87-13-5，E87-21-5，E87-23-5，E87-25-5，E87-31-5
MAG1338	87.54	4.2	Gradient Boost (General Model)	11	0.925	3000	251.586	2742597	0.58	3370	None	d__Bacteria;p__Proteobacteria;c__Gammaproteobacteria;o__Pseudomonadales;f__Halieaceae;g__Luminiphilus;s__	Co-assembled	S10-1-5，E87-7-5，E87-13-5，E87-21-5，E87-23-5，E87-25-5，E87-31-5
MAG1346	96.97	3.73	Gradient Boost (General Model)	11	0.87	43830	368.382	5069643	0.53	3998	None	d__Bacteria;p__Planctomycetota;c__Planctomycetia;o__Pirellulales;f__Pirellulaceae;g__GCA-2862225;s__GCA-2862225 sp002862225	Co-assembled	S10-1-5，E87-7-5，E87-13-5，E87-21-5，E87-23-5，E87-25-5，E87-31-5
MAG1348	58.06	7.12	Neural Network (Specific Model)	11	0.958	1782	209.386	934843	0.32	1432	None	d__Bacteria;p__Proteobacteria;c__Alphaproteobacteria;o__HIMB59;f__HIMB59;g__HIMB59;s__	Co-assembled	S10-1-5，E87-7-5，E87-13-5，E87-21-5，E87-23-5，E87-25-5，E87-31-5
MAG1349	91.07	1.03	Gradient Boost (General Model)	11	0.956	13784	353.451	1739396	0.47	1571	None	d__Archaea;p__Thermoplasmatota;c__Poseidoniia;o__Poseidoniales;f__Thalassarchaeaceae;g__MGIIb-N2;s__	Co-assembled	S10-1-5，E87-7-5，E87-13-5，E87-21-5，E87-23-5，E87-25-5，E87-31-5
MAG1353	72.52	8.49	Gradient Boost (General Model)	11	0.956	2160	231.171	1972218	0.33	2729	None	d__Bacteria;p__Bacteroidota;c__Bacteroidia;o__Cytophagales;f__MED-G16;g__MED-G16;s__	Co-assembled	S10-1-5，E87-7-5，E87-13-5，E87-21-5，E87-23-5，E87-25-5，E87-31-5
MAG1359	94.98	0.06	Gradient Boost (General Model)	11	0.953	24372	340.002	1501689	0.5	1407	None	d__Archaea;p__Thermoplasmatota;c__Poseidoniia;o__Poseidoniales;f__Thalassarchaeaceae;g__MGIIb-N1;s__	Co-assembled	S10-1-5，E87-7-5，E87-13-5，E87-21-5，E87-23-5，E87-25-5，E87-31-5
MAG1361	76.39	0.42	Gradient Boost (General Model)	11	0.934	4435	301.688	1542880	0.39	1594	None	d__Bacteria;p__Bacteroidota;c__Rhodothermia;o__Balneolales;f__Balneolaceae;g__UBA1275;s__UBA1275 sp902529115	Co-assembled	S10-1-5，E87-7-5，E87-13-5，E87-21-5，E87-23-5，E87-25-5，E87-31-5
MAG1362	85.78	0.64	Neural Network (Specific Model)	11	0.954	58319	344.612	1499220	0.48	1386	None	d__Archaea;p__Thermoplasmatota;c__Poseidoniia;o__Poseidoniales;f__Thalassarchaeaceae;g__MGIIb-O5;s__	Co-assembled	S10-1-5，E87-7-5，E87-13-5，E87-21-5，E87-23-5，E87-25-5，E87-31-5
MAG1365	78.06	2.14	Gradient Boost (General Model)	11	0.925	4209	297.872	1625671	0.39	1685	None	d__Bacteria;p__Bacteroidota;c__Rhodothermia;o__Balneolales;f__Balneolaceae;g__UBA1275;s__UBA1275 sp902529115	Co-assembled	S10-1-5，E87-7-5，E87-13-5，E87-21-5，E87-23-5，E87-25-5，E87-31-5
MAG1369	78.31	5.75	Gradient Boost (General Model)	11	0.95	3945	273.096	1049630	0.4	1220	None	d__Bacteria;p__Bacteroidota;c__Bacteroidia;o__Flavobacteriales;f__Flavobacteriaceae;g__UBA724;s__UBA724 sp902536935	Co-assembled	S10-1-DCM，E87-7-DCM，E87-13-DCM，E87-21-DCM，E87-23-DCM，E87-25-DCM，E87-31-DCM
MAG1372	95.53	5.62	Gradient Boost (General Model)	11	0.919	10623	295.628	2858965	0.42	2967	None	d__Bacteria;p__Proteobacteria;c__Alphaproteobacteria;o__Thalassobaculales;f__Thalassobaculaceae;g__GCA-002701455;s__GCA-002701455 sp902578675	Co-assembled	S10-1-5，E87-7-5，E87-13-5，E87-21-5，E87-23-5，E87-25-5，E87-31-5
MAG1378	79.75	3.28	Gradient Boost (General Model)	11	0.952	11169	330.306	1846157	0.42	1778	None	d__Archaea;p__Thermoplasmatota;c__Poseidoniia;o__Poseidoniales;f__Poseidoniaceae;g__MGIIa-K1;s__MGIIa-K1 sp002710015	Co-assembled	S10-1-5，E87-7-5，E87-13-5，E87-21-5，E87-23-5，E87-25-5，E87-31-5
MAG1381	70.76	1.07	Gradient Boost (General Model)	11	0.965	8985	282.344	961138	0.32	1098	None	d__Bacteria;p__Proteobacteria;c__Gammaproteobacteria;o__SAR86;f__D2472;g__SAR86A;s__SAR86A sp003213495	Co-assembled	S10-1-5，E87-7-5，E87-13-5，E87-21-5，E87-23-5，E87-25-5，E87-31-5
MAG1383	85.02	4.82	Gradient Boost (General Model)	11	0.932	4011	261.703	1614017	0.45	1920	None	d__Bacteria;p__Proteobacteria;c__Alphaproteobacteria;o__Parvibaculales;f__RS24;g__Micropelagos;s__Micropelagos thuwalensis	Co-assembled	S10-1-5，E87-7-5，E87-13-5，E87-21-5，E87-23-5，E87-25-5，E87-31-5
MAG1384	79.01	2.34	Gradient Boost (General Model)	11	0.93	4657	302.613	2844149	0.57	2920	None	d__Bacteria;p__Verrucomicrobiota;c__Verrucomicrobiae;o__Pedosphaerales;f__UBA1096;g__UBA1096;s__	Co-assembled	S10-1-5，E87-7-5，E87-13-5，E87-21-5，E87-23-5，E87-25-5，E87-31-5
MAG1386	54.77	2.42	Gradient Boost (General Model)	11	0.889	1788	237.806	2074933	0.54	2592	None	d__Bacteria;p__Planctomycetota;c__Planctomycetia;o__Pirellulales;f__Pirellulaceae;g__Mariniblastus;s__	Co-assembled	S10-1-5，E87-7-5，E87-13-5，E87-21-5，E87-23-5，E87-25-5，E87-31-5
MAG1390	76.82	4.07	Gradient Boost (General Model)	11	0.946	5418	308.471	2048776	0.41	2099	None	d__Bacteria;p__Verrucomicrobiota;c__Verrucomicrobiae;o__Opitutales;f__MB11C04;g__MB11C04;s__	Co-assembled	S10-1-5，E87-7-5，E87-13-5，E87-21-5，E87-23-5，E87-25-5，E87-31-5
MAG1396	93.1	1.26	Neural Network (Specific Model)	11	0.888	37933	314.892	3628208	0.59	3416	None	d__Bacteria;p__Proteobacteria;c__Gammaproteobacteria;o__Pseudomonadales;f__Alcanivoracaceae;g__Alcanivorax;s__Alcanivorax sp014762765	Co-assembled	S10-1-5，E87-7-5，E87-13-5，E87-21-5，E87-23-5，E87-25-5，E87-31-5
MAG1397	84.83	0.95	Neural Network (Specific Model)	11	0.921	11416	282.248	2752335	0.66	2997	None	d__Bacteria;p__Proteobacteria;c__Alphaproteobacteria;o__Sphingomonadales;f__Sphingomonadaceae;g__Alteriqipengyuania;s__Alteriqipengyuania bathyomarina	Co-assembled	S10-1-5，E87-7-5，E87-13-5，E87-21-5，E87-23-5，E87-25-5，E87-31-5
MAG1408	51.13	5.22	Neural Network (Specific Model)	11	0.909	1350	179.876	1001725	0.31	1693	None	d__Bacteria;p__Cyanobacteria;c__Cyanobacteriia;o__PCC-6307;f__Cyanobiaceae;g__Prochlorococcus_A;s__Prochlorococcus_A sp003280935	Co-assembled	S10-1-5，E87-7-5，E87-13-5，E87-21-5，E87-23-5，E87-25-5，E87-31-5
MAG141	82.74	0.99	Gradient Boost (General Model)	11	0.954	4408	301.952	1435159	0.48	1515	None	d__Archaea;p__Thermoplasmatota;c__Poseidoniia;o__Poseidoniales;f__Thalassarchaeaceae;g__MGIIb-P;s__	Co-assembled	S10-1-DCM，E87-7-DCM，E87-13-DCM，E87-21-DCM，E87-23-DCM，E87-25-DCM，E87-31-DCM
MAG1412	87.83	1.34	Gradient Boost (General Model)	11	0.948	8538	275.588	1270410	0.36	1460	None	d__Bacteria;p__Proteobacteria;c__Alphaproteobacteria;o__Rhizobiales_B;f__TMED25;g__TMED25;s__TMED25 sp002694595	Co-assembled	S10-1-5，E87-7-5，E87-13-5，E87-21-5，E87-23-5，E87-25-5，E87-31-5
MAG1414	74.19	0.16	Gradient Boost (General Model)	11	0.975	7063	280.683	722189	0.32	841	None	d__Bacteria;p__Proteobacteria;c__Gammaproteobacteria;o__SAR86;f__TMED112;g__TMED112;s__TMED112 sp003280455	Co-assembled	S10-1-5，E87-7-5，E87-13-5，E87-21-5，E87-23-5，E87-25-5，E87-31-5
MAG1419	64.26	1.05	Gradient Boost (General Model)	11	0.96	4897	241.403	828463	0.3	1103	None	d__Bacteria;p__Proteobacteria;c__Alphaproteobacteria;o__TMED127;f__TMED127;g__MED-G10;s__MED-G10 sp902547955	Co-assembled	S10-1-5，E87-7-5，E87-13-5，E87-21-5，E87-23-5，E87-25-5，E87-31-5
MAG1425	70.88	0.43	Gradient Boost (General Model)	11	0.949	8014	302.006	1386704	0.38	1456	None	d__Bacteria;p__Proteobacteria;c__Gammaproteobacteria;o__Pseudomonadales;f__Porticoccaceae;g__AAA300-D14;s__AAA300-D14 sp002715065	Co-assembled	S10-1-5，E87-7-5，E87-13-5，E87-21-5，E87-23-5，E87-25-5，E87-31-5
MAG1426	74.85	0.59	Gradient Boost (General Model)	11	0.967	17730	288.497	989094	0.34	1109	None	d__Bacteria;p__Proteobacteria;c__Gammaproteobacteria;o__SAR86;f__D2472;g__CACKPV01;s__CACKPV01 sp902602185	Co-assembled	S10-1-5，E87-7-5，E87-13-5，E87-21-5，E87-23-5，E87-25-5，E87-31-5
MAG1428	79.56	1.32	Gradient Boost (General Model)	11	0.969	6639	277.382	853430	0.35	999	None	d__Bacteria;p__Proteobacteria;c__Gammaproteobacteria;o__SAR86;f__TMED112;g__TMED112;s__TMED112 sp902610995	Co-assembled	S10-1-5，E87-7-5，E87-13-5，E87-21-5，E87-23-5，E87-25-5，E87-31-5
MAG1456	52.08	2.54	Gradient Boost (General Model)	11	0.925	1520	205.897	1416224	0.61	2126	None	d__Bacteria;p__Proteobacteria;c__Alphaproteobacteria;o__Puniceispirillales;f__Puniceispirillaceae;g__UBA8309;s__	Co-assembled	S10-1-5，E87-7-5，E87-13-5，E87-21-5，E87-23-5，E87-25-5，E87-31-5
MAG1463	54.59	0.24	Neural Network (Specific Model)	11	0.959	6823	303.703	916666	0.32	967	None	d__Bacteria;p__Bacteroidota;c__Bacteroidia;o__Flavobacteriales;f__UBA7312;g__UBA8444;s__	Co-assembled	S10-1-5，E87-7-5，E87-13-5，E87-21-5，E87-23-5，E87-25-5，E87-31-5
MAG1473	79.29	2.95	Gradient Boost (General Model)	11	0.876	8311	285.681	2716573	0.53	2784	None	d__Bacteria;p__Proteobacteria;c__Gammaproteobacteria;o__Pseudomonadales;f__HTCC2089;g__UBA9926;s__	Co-assembled	S10-1-5，E87-7-5，E87-13-5，E87-21-5，E87-23-5，E87-25-5，E87-31-5
MAG1478	74.72	0.06	Gradient Boost (General Model)	11	0.957	19564	285.251	895673	0.3	1005	None	d__Bacteria;p__Desulfobacterota_D;c__UBA1144;o__UBA1144;f__UBA1144;g__GCA-002715585;s__GCA-002715585 sp002697665	Co-assembled	S10-1-5，E87-7-5，E87-13-5，E87-21-5，E87-23-5，E87-25-5，E87-31-5
MAG148	68.93	3.17	Gradient Boost (General Model)	11	0.944	2375	258.089	2673990	0.47	3266	None	d__Bacteria;p__Verrucomicrobiota;c__Verrucomicrobiae;o__Pedosphaerales;f__UBA1100;g__UBA1100;s__UBA1100 sp002719595	Co-assembled	S10-1-DCM，E87-7-DCM，E87-13-DCM，E87-21-DCM，E87-23-DCM，E87-25-DCM，E87-31-DCM
MAG1493	88.41	0.06	Neural Network (Specific Model)	11	0.912	44141	319.264	3175461	0.66	3028	None	d__Bacteria;p__Proteobacteria;c__Gammaproteobacteria;o__Pseudomonadales;f__Alcanivoracaceae;g__Alcanivorax;s__Alcanivorax venustensis	Single	S10-1-5
MAG1499	72.6	1.81	Gradient Boost (General Model)	11	0.913	6864	287.514	1741552	0.49	1847	None	d__Archaea;p__Thermoplasmatota;c__Poseidoniia;o__Poseidoniales;f__Thalassarchaeaceae;g__MGIIb-P;s__	Single	S10-1-DCM
MAG150	74.16	2.46	Gradient Boost (General Model)	11	0.907	4443	281.084	2182695	0.4	2350	None	d__Bacteria;p__SAR324;c__SAR324;o__SAR324;f__NAC60-12;g__Arctic96AD-7;s__	Co-assembled	S10-1-DCM，E87-7-DCM，E87-13-DCM，E87-21-DCM，E87-23-DCM，E87-25-DCM，E87-31-DCM
MAG1506	86.78	5.25	Gradient Boost (General Model)	11	0.949	4287	286.392	3880625	0.6	4297	None	d__Bacteria;p__Myxococcota_A;c__UBA796;o__UBA796;f__UBA796;g__UBA796;s__	Single	S10-1-DCM
MAG1507	70.97	5.21	Gradient Boost (General Model)	11	0.936	3384	292.85	3510554	0.55	3751	None	d__Bacteria;p__Myxococcota;c__UBA9042;o__JABWCM01;f__;g__;s__	Single	S10-1-DCM
MAG1511	50.01	4.76	Gradient Boost (General Model)	11	0.93	2622	258.781	2223820	0.44	2669	None	d__Bacteria;p__Verrucomicrobiota;c__Verrucomicrobiae;o__Pedosphaerales;f__UBA1096;g__UBA1096;s__	Single	S10-1-DCM
MAG152	94.97	0.32	Neural Network (Specific Model)	11	0.934	14657	314.829	2699920	0.31	2672	None	d__Bacteria;p__Bacteroidota;c__Bacteroidia;o__Flavobacteriales;f__Flavobacteriaceae;g__Flavobacterium;s__	Co-assembled	S10-1-DCM，E87-7-DCM，E87-13-DCM，E87-21-DCM，E87-23-DCM，E87-25-DCM，E87-31-DCM
MAG1572	86.9	0.03	Neural Network (Specific Model)	11	0.959	81135	393.36	1935788	0.5	1577	None	d__Archaea;p__Thermoplasmatota;c__Poseidoniia;o__Poseidoniales;f__SP79;g__SP79;s__SP79 sp002715545	Single	E87-7-DCM
MAG1576	83.22	8.11	Gradient Boost (General Model)	11	0.959	24777	309.709	1114538	0.38	1153	None	d__Archaea;p__Thermoplasmatota;c__Poseidoniia;o__MGIII;f__CG-Epi1;g__CG-Epi1;s__	Single	E87-7-5
MAG1578	55.12	5.36	Gradient Boost (General Model)	11	0.901	3642	273.404	1189990	0.42	1310	None	d__Bacteria;p__SAR324;c__SAR324;o__SAR324;f__NAC60-12;g__Arctic96AD-7;s__	Single	E87-7-5
MAG1582	65.56	1.68	Gradient Boost (General Model)	11	0.947	2516	263.283	1272966	0.47	1530	None	d__Bacteria;p__Marinisomatota;c__Marinisomatia;o__Marinisomatales;f__S15-B10;g__UBA2125;s__UBA2125 sp004124465	Single	E87-7-5
MAG1592	79.03	0.56	Gradient Boost (General Model)	11	0.926	9990	286.453	1650809	0.57	1782	None	d__Bacteria;p__Proteobacteria;c__Gammaproteobacteria;o__Arenicellales;f__UBA868;g__UBA868;s__UBA868 sp016845525	Single	S10-1-5
MAG1593	78.26	4.46	Gradient Boost (General Model)	11	0.914	4179	262.823	2123414	0.53	2467	None	d__Bacteria;p__Proteobacteria;c__Gammaproteobacteria;o__Arenicellales;f__UBA868;g__REDSEA-S09-B13;s__REDSEA-S09-B13 sp002731295	Single	E87-25-5
MAG1595	91.09	3.49	Gradient Boost (General Model)	11	0.944	8141	278.969	1041447	0.35	1179	None	d__Bacteria;p__Desulfobacterota_D;c__UBA1144;o__UBA1144;f__UBA1144;g__NP136;s__NP136 sp002730475	Single	E87-31-5
MAG1597	55.68	7.44	Neural Network (Specific Model)	11	0.949	5623	265.44	843630	0.29	1009	None	d__Bacteria;p__Proteobacteria;c__Alphaproteobacteria;o__Pelagibacterales;f__Pelagibacteraceae;g__Pelagibacter;s__	Single	E87-21-5
MAG1603	85.05	0.28	Gradient Boost (General Model)	11	0.946	11763	356.811	1876572	0.45	1661	None	d__Archaea;p__Thermoplasmatota;c__Poseidoniia;o__Poseidoniales;f__Thalassarchaeaceae;g__MGIIb-Q1;s__MGIIb-Q1 sp002685895	Single	E87-25-5
MAG1619	63.31	0.61	Gradient Boost (General Model)	11	0.951	5750	297.568	993843	0.4	1061	None	d__Archaea;p__Thermoplasmatota;c__Poseidoniia;o__MGIII;f__CG-Epi1;g__CG-Epi1;s__	Single	E87-31-5
MAG1630	82.83	1.09	Gradient Boost (General Model)	11	0.912	7202	291.372	2140016	0.59	2237	None	d__Bacteria;p__Proteobacteria;c__Gammaproteobacteria;o__Arenicellales;f__UBA868;g__UBA12578;s__UBA12578 sp002729195	Single	E87-21-5
MAG1642	90.58	0.32	Gradient Boost (General Model)	11	0.958	11869	305.036	1219854	0.56	1280	None	d__Archaea;p__Thermoplasmatota;c__Poseidoniia;o__MGIII;f__CG-Epi1;g__UBA8886;s__UBA8886 sp002687355	Single	E87-21-5
MAG1648	94.9	4.75	Gradient Boost (General Model)	11	0.94	21707	326.022	2808420	0.46	2706	None	d__Bacteria;p__Marinisomatota;c__Marinisomatia;o__Marinisomatales;f__S15-B10;g__UBA2125;s__UBA2125 sp002329125	Single	E87-25-5
MAG1654	52.99	4.74	Gradient Boost (General Model)	11	0.936	2023	270.698	3515790	0.62	4059	None	d__Bacteria;p__Planctomycetota;c__Planctomycetia;o__Planctomycetales;f__Planctomycetaceae;g__GCA-2726205;s__	Single	E87-31-5
MAG1675	72.62	0.87	Gradient Boost (General Model)	11	0.941	7640	277.479	1473126	0.65	1668	None	d__Bacteria;p__Actinobacteriota;c__Acidimicrobiia;o__Acidimicrobiales;f__MedAcidi-G1;g__UBA9410;s__UBA9410 sp002717365	Single	E87-21-5
MAG168	66.35	1.82	Neural Network (Specific Model)	11	0.968	6340	271.884	884048	0.28	1052	None	d__Bacteria;p__Proteobacteria;c__Alphaproteobacteria;o__Pelagibacterales;f__Pelagibacteraceae;g__Pelagibacter;s__	Co-assembled	S10-1-DCM，E87-7-DCM，E87-13-DCM，E87-21-DCM，E87-23-DCM，E87-25-DCM，E87-31-DCM
MAG17	74.6	4.45	Gradient Boost (General Model)	11	0.945	3945	284.061	2722206	0.47	3026	None	d__Bacteria;p__Verrucomicrobiota;c__Verrucomicrobiae;o__Pedosphaerales;f__UBA1100;g__UBA1100;s__UBA1100 sp002719595	Co-assembled	S10-1-DCM，E87-7-DCM，E87-13-DCM，E87-21-DCM，E87-23-DCM，E87-25-DCM，E87-31-DCM
MAG170	92.45	0.26	Gradient Boost (General Model)	11	0.961	13836	279.755	969827	0.31	1114	None	d__Bacteria;p__Proteobacteria;c__Gammaproteobacteria;o__GCA-002705445;f__GCA-002705445;g__;s__	Co-assembled	S10-1-DCM，E87-7-DCM，E87-13-DCM，E87-21-DCM，E87-23-DCM，E87-25-DCM，E87-31-DCM
MAG1735	92.15	2.78	Gradient Boost (General Model)	11	0.943	13182	287.927	1999865	0.57	2189	None	d__Bacteria;p__Actinobacteriota;c__Acidimicrobiia;o__Acidimicrobiales;f__Ilumatobacteraceae;g__Casp-actino5;s__Casp-actino5 sp002727235	Single	E87-13-5
MAG1759	67	1.99	Gradient Boost (General Model)	11	0.917	2245	235.215	2230540	0.47	2907	None	d__Bacteria;p__SAR324;c__SAR324;o__SAR324;f__NAC60-12;g__UBA1014;s__UBA1014 sp001469005	Single	E87-13-DCM
MAG1787	96.55	0.73	Gradient Boost (General Model)	11	0.89	19216	380.571	6774983	0.53	5292	None	d__Bacteria;p__Planctomycetota;c__Planctomycetia;o__Pirellulales;f__Pirellulaceae;g__GCA-2723275;s__GCA-2723275 sp002723275	Single	E87-21-DCM
MAG180	89.1	0.84	Gradient Boost (General Model)	11	0.966	16072	282.191	999671	0.31	1145	None	d__Bacteria;p__Proteobacteria;c__Gammaproteobacteria;o__GCA-002705445;f__GCA-002716945;g__GCA-2701705;s__	Single	E87-21-OMZ
MAG1841	100	0.06	Neural Network (Specific Model)	11	0.876	174667	305.707	5431001	0.59	5193	None	d__Bacteria;p__Proteobacteria;c__Gammaproteobacteria;o__Enterobacterales;f__Enterobacteriaceae;g__Serratia;s__Serratia nematodiphila	Single	E87-21-OMZ
MAG1864	72.82	3.67	Gradient Boost (General Model)	11	0.876	4929	261.362	1951224	0.58	2184	None	d__Bacteria;p__Chloroflexota;c__Dehalococcoidia;o__UBA1151;f__UBA1328;g__UBA9455;s__UBA9455 sp002313245	Single	E87-21-2000
MAG1871	63.75	3.13	Gradient Boost (General Model)	11	0.888	3737	260.485	1721312	0.45	1959	None	d__Bacteria;p__Proteobacteria;c__Alphaproteobacteria;o__Rhodospirillales;f__UBA2165;g__GCA-2712665;s__GCA-2712665 sp002938035	Single	E87-21-2000
MAG1875	90.71	0.92	Gradient Boost (General Model)	11	0.886	24516	321.135	4261492	0.67	3924	None	d__Bacteria;p__Acidobacteriota;c__Vicinamibacteria;o__Vicinamibacterales;f__UBA8438;g__NP936;s__NP936 sp015659035	Single	E87-21-2000
MAG189	67.98	4.25	Gradient Boost (General Model)	11	0.958	3720	235.196	696336	0.33	949	None	d__Bacteria;p__Actinobacteriota;c__Acidimicrobiia;o__Actinomarinales;f__Actinomarinaceae;g__Actinomarina;s__Actinomarina sp002724835	Co-assembled	S10-1-DCM，E87-7-DCM，E87-13-DCM，E87-21-DCM，E87-23-DCM，E87-25-DCM，E87-31-DCM
MAG191	76.38	5.73	Gradient Boost (General Model)	11	0.959	13001	234.593	1326370	0.35	1816	None	d__Bacteria;p__Actinobacteriota;c__Acidimicrobiia;o__Actinomarinales;f__Actinomarinaceae;g__;s__	Co-assembled	S10-1-DCM，E87-7-DCM，E87-13-DCM，E87-21-DCM，E87-23-DCM，E87-25-DCM，E87-31-DCM
MAG1945	67.2	0.85	Neural Network (Specific Model)	11	0.951	4277	301.973	1611585	0.55	1695	None	d__Archaea;p__Thermoplasmatota;c__Poseidoniia;o__Poseidoniales;f__Poseidoniaceae;g__Poseidonia;s__Poseidonia sp002728035	Single	E87-23-DCM
MAG199	53.9	2.43	Neural Network (Specific Model)	11	0.955	5837	297.726	915660	0.3	981	None	d__Bacteria;p__Bacteroidota;c__Bacteroidia;o__Flavobacteriales;f__Flavobacteriaceae;g__GCA-2700405;s__	Single	E87-23-OMZ
MAG2003	59.83	1.05	Gradient Boost (General Model)	11	0.946	4971	272.29	828872	0.43	963	None	d__Archaea;p__Thermoplasmatota;c__Poseidoniia;o__MGIII;f__CG-Epi1;g__CG-Epi1;s__CG-Epi1 sp002506485	Single	E87-23-OMZ
MAG2028	65.83	0.35	Gradient Boost (General Model)	11	0.906	6708	290.481	1487942	0.59	1550	None	d__Archaea;p__Thermoplasmatota;c__Poseidoniia;o__Poseidoniales;f__Thalassarchaeaceae;g__Thalassarchaeum;s__	Single	E87-7-2000
MAG204	59.71	0.93	Neural Network (Specific Model)	11	0.953	5871	302.324	1256051	0.44	1323	None	d__Archaea;p__Thermoplasmatota;c__Poseidoniia;o__Poseidoniales;f__Poseidoniaceae;g__MGIIa-K1;s__	Co-assembled	S10-1-DCM，E87-7-DCM，E87-13-DCM，E87-21-DCM，E87-23-DCM，E87-25-DCM，E87-31-DCM
MAG2056	53.68	7.3	Gradient Boost (General Model)	11	0.929	1493	222.737	1196934	0.51	1668	None	d__Bacteria;p__Proteobacteria;c__Alphaproteobacteria;o__Puniceispirillales;f__Puniceispirillaceae;g__UBA3439;s__	Single	E87-25-5
MAG2059	65.58	8.74	Gradient Boost (General Model)	11	0.913	1656	209.929	1970289	0.48	2864	None	d__Bacteria;p__Proteobacteria;c__Alphaproteobacteria;o__Puniceispirillales;f__Puniceispirillaceae;g__HIMB100;s__HIMB100 sp002700485	Single	E87-25-5
MAG206	62.2	2.27	Gradient Boost (General Model)	11	0.965	5677	254.186	599851	0.33	762	None	d__Bacteria;p__Actinobacteriota;c__Acidimicrobiia;o__Actinomarinales;f__Actinomarinaceae;g__Actinomarina;s__Actinomarina sp003213625	Co-assembled	S10-1-DCM，E87-7-DCM，E87-13-DCM，E87-21-DCM，E87-23-DCM，E87-25-DCM，E87-31-DCM
MAG2081	67.66	1.02	Gradient Boost (General Model)	11	0.941	2959	262.374	1585694	0.58	1902	None	d__Bacteria;p__Planctomycetota;c__Phycisphaerae;o__Phycisphaerales;f__SM1A02;g__UBA8653;s__UBA8653 sp002705085	Single	E87-25-DCM
MAG2092	81.71	0.88	Gradient Boost (General Model)	11	0.938	21230	354.086	2794904	0.59	2471	None	d__Bacteria;p__Verrucomicrobiota;c__Verrucomicrobiae;o__Pedosphaerales;f__UBA1096;g__UBA1096;s__	Single	E87-25-OMZ
MAG2105	86.57	0.66	Gradient Boost (General Model)	11	0.912	36816	336.264	3568653	0.6	3230	None	d__Bacteria;p__Acidobacteriota;c__Vicinamibacteria;o__Vicinamibacterales;f__UBA8438;g__UBA9620;s__UBA9620 sp003533545	Single	E87-25-OMZ
MAG211	57.76	2.39	Neural Network (Specific Model)	11	0.945	2980	215.024	891792	0.34	1312	None	d__Archaea;p__Thermoproteota;c__Nitrososphaeria;o__Nitrososphaerales;f__Nitrosopumilaceae;g__Nitrosopelagicus;s__	Co-assembled	S10-1-DCM，E87-7-DCM，E87-13-DCM，E87-21-DCM，E87-23-DCM，E87-25-DCM，E87-31-DCM
MAG2118	90.33	1.07	Gradient Boost (General Model)	11	0.924	43913	310.591	2477627	0.58	2461	None	d__Bacteria;p__Proteobacteria;c__Gammaproteobacteria;o__Arenicellales;f__UBA868;g__UBA868;s__UBA868 sp002327725	Single	E87-25-OMZ
MAG2127	52.18	0.62	Gradient Boost (General Model)	11	0.934	3787	253.65	1178659	0.68	1450	None	d__Bacteria;p__Actinobacteriota;c__Acidimicrobiia;o__Acidimicrobiales;f__MedAcidi-G1;g__UBA9410;s__	Single	E87-25-OMZ
MAG2129	99.77	0.47	Neural Network (Specific Model)	11	0.884	228774	321.927	3742377	0.57	3432	None	d__Bacteria;p__Proteobacteria;c__Gammaproteobacteria;o__Pseudomonadales;f__Alcanivoracaceae;g__Alcanivorax;s__Alcanivorax sediminis	Single	E87-25-OMZ
MAG213	56.78	3.19	Gradient Boost (General Model)	11	0.942	1562	217.102	1153783	0.39	1674	None	d__Archaea;p__Thermoplasmatota;c__Poseidoniia;o__Poseidoniales;f__Poseidoniaceae;g__;s__	Co-assembled	S10-1-DCM，E87-7-DCM，E87-13-DCM，E87-21-DCM，E87-23-DCM，E87-25-DCM，E87-31-DCM
MAG2143	76.63	6.09	Gradient Boost (General Model)	11	0.873	6231	260.853	2717140	0.56	3038	None	d__Bacteria;p__Chloroflexota;c__Dehalococcoidia;o__SAR202;f__UBA11138;g__UBA1123;s__UBA1123 sp002313895	Single	E87-25-2000
MAG216	83.89	1.8	Gradient Boost (General Model)	11	0.945	4827	297.548	2754954	0.56	2923	None	d__Bacteria;p__Verrucomicrobiota;c__Verrucomicrobiae;o__Pedosphaerales;f__UBA1100;g__UBA1100;s__UBA1100 sp003517285	Co-assembled	S10-1-DCM，E87-7-DCM，E87-13-DCM，E87-21-DCM，E87-23-DCM，E87-25-DCM，E87-31-DCM
MAG2200	53.56	7.17	Gradient Boost (General Model)	11	0.927	1526	217.963	1047229	0.51	1488	None	d__Bacteria;p__Proteobacteria;c__Alphaproteobacteria;o__Puniceispirillales;f__Puniceispirillaceae;g__UBA3439;s__UBA3439 sp902583715	Single	E87-31-5
MAG2218	81.37	3.13	Gradient Boost (General Model)	11	0.931	7633	328.89	2880359	0.69	2723	None	d__Bacteria;p__Planctomycetota;c__Phycisphaerae;o__Phycisphaerales;f__SM1A02;g__GCA-002862325;s__	Single	E87-31-5
MAG2223	88.68	2.99	Gradient Boost (General Model)	11	0.951	7377	323.666	2159932	0.63	2120	None	d__Bacteria;p__Bacteroidota;c__Bacteroidia;o__Flavobacteriales;f__UA16;g__UBA8752;s__	Single	E87-31-5
MAG2226	76.8	3.51	Gradient Boost (General Model)	11	0.912	6215	277.173	3074607	0.48	3380	None	d__Bacteria;p__SAR324;c__SAR324;o__SAR324;f__NAC60-12;g__UBA1014;s__UBA1014 sp001469005	Single	E87-31-DCM
MAG2230	69.25	0.28	Gradient Boost (General Model)	11	0.942	9742	351.395	2643522	0.59	2365	None	d__Bacteria;p__Verrucomicrobiota;c__Verrucomicrobiae;o__Pedosphaerales;f__UBA1096;g__UBA1096;s__UBA1096 sp002453165	Single	E87-31-DCM
MAG224	58.63	0.82	Gradient Boost (General Model)	11	0.948	2770	271.106	1537253	0.46	1797	None	d__Archaea;p__Thermoplasmatota;c__Poseidoniia;o__Poseidoniales;f__Poseidoniaceae;g__UBA226;s__UBA226 sp002719475	Co-assembled	S10-1-DCM，E87-7-DCM，E87-13-DCM，E87-21-DCM，E87-23-DCM，E87-25-DCM，E87-31-DCM
MAG2248	79.15	1.58	Gradient Boost (General Model)	11	0.93	7496	342.119	3912612	0.58	3549	None	d__Bacteria;p__Verrucomicrobiota;c__Verrucomicrobiae;o__Verrucomicrobiales;f__Akkermansiaceae;g__Roseibacillus_B;s__	Single	E87-31-DCM
MAG2249	60.21	5.78	Gradient Boost (General Model)	11	0.927	3873	255.446	1623593	0.46	1968	None	d__Bacteria;p__Proteobacteria;c__Gammaproteobacteria;o__Pseudomonadales;f__HTCC2089;g__UBA4421;s__UBA4421 sp002727775	Single	E87-31-DCM
MAG225	60.34	1.65	Neural Network (Specific Model)	11	0.899	1847	234.504	2356119	0.41	3017	None	d__Bacteria;p__Proteobacteria;c__Gammaproteobacteria;o__Enterobacterales;f__Alteromonadaceae;g__Pseudoalteromonas;s__Pseudoalteromonas atlantica	Co-assembled	S10-1-DCM，E87-7-DCM，E87-13-DCM，E87-21-DCM，E87-23-DCM，E87-25-DCM，E87-31-DCM
MAG2280	76.74	1.99	Gradient Boost (General Model)	11	0.874	8380	266.39	1362855	0.49	1493	None	d__Bacteria;p__Nitrospinota;c__Nitrospinia;o__Nitrospinales;f__Nitrospinaceae;g__;s__	Single	E87-31-OMZ
MAG2283	76.84	1.94	Gradient Boost (General Model)	11	0.936	25459	368.466	3027400	0.58	2566	None	d__Bacteria;p__Verrucomicrobiota;c__Verrucomicrobiae;o__Pedosphaerales;f__UBA1096;g__UBA1096;s__	Single	E87-31-OMZ
MAG2284	82.85	1.33	Gradient Boost (General Model)	11	0.921	11607	321.333	3084415	0.59	2954	None	d__Bacteria;p__Verrucomicrobiota;c__Kiritimatiellae;o__UBA8416;f__;g__;s__	Single	E87-31-OMZ
MAG2289	60.15	8.06	Gradient Boost (General Model)	11	0.946	8837	326.092	1947361	0.39	1887	None	d__Bacteria;p__Marinisomatota;c__Marinisomatia;o__Marinisomatales;f__TCS55;g__GCA-002701945;s__	Single	E87-31-OMZ
MAG2292	72.45	0.51	Gradient Boost (General Model)	11	0.931	6997	302.552	1947927	0.52	2002	None	d__Bacteria;p__Gemmatimonadota;c__Gemmatimonadetes;o__Longimicrobiales;f__UBA6960;g__UBA1138;s__	Single	E87-31-OMZ
MAG2294	53.35	0.21	Gradient Boost (General Model)	11	0.901	12392	311.44	1920359	0.55	1855	None	d__Bacteria;p__Proteobacteria;c__Gammaproteobacteria;o__Pseudomonadales;f__HTCC2089;g__;s__	Single	E87-31-OMZ
MAG2297	81	3.75	Gradient Boost (General Model)	11	0.88	4653	306.146	4172967	0.62	4005	None	d__Bacteria;p__Planctomycetota;c__Phycisphaerae;o__Phycisphaerales;f__Phycisphaeraceae;g__;s__	Single	E87-31-OMZ
MAG2311	51.14	3.46	Gradient Boost (General Model)	11	0.878	3091	244.697	2039152	0.59	2445	None	d__Bacteria;p__Chloroflexota;c__Dehalococcoidia;o__UBA1151;f__UBA1151;g__;s__	Single	E87-31-OMZ
MAG2323	56.73	1.57	Gradient Boost (General Model)	11	0.906	5389	273.831	2451670	0.58	2710	None	d__Bacteria;p__Chloroflexota;c__Dehalococcoidia;o__SAR202;f__VXLM01;g__VXLM01;s__	Single	E87-31-OMZ
MAG2324	92.3	2.38	Gradient Boost (General Model)	11	0.935	12849	335.338	2472104	0.61	2303	None	d__Bacteria;p__Planctomycetota;c__Phycisphaerae;o__Phycisphaerales;f__SM1A02;g__UBA12567;s__	Single	E87-31-OMZ
MAG2327	73.99	0.08	Gradient Boost (General Model)	11	0.946	11315	324.051	1068921	0.59	1042	None	d__Archaea;p__Thermoplasmatota;c__Poseidoniia;o__Poseidoniales;f__Thalassarchaeaceae;g__Thalassarchaeum;s__	Single	E87-31-OMZ
MAG2338	79.97	1.71	Gradient Boost (General Model)	11	0.85	7001	277.954	1811592	0.61	1849	None	d__Bacteria;p__Chloroflexota;c__Dehalococcoidia;o__SAR202;f__UBA11138;g__;s__	Single	E87-31-OMZ
MAG2344	67.7	1.93	Gradient Boost (General Model)	11	0.935	5239	306.989	2370275	0.61	2410	None	d__Bacteria;p__Verrucomicrobiota;c__Verrucomicrobiae;o__Pedosphaerales;f__UBA1096;g__UBA1096;s__UBA1096 sp015658765	Single	E87-31-2000
MAG236	77.98	0.87	Gradient Boost (General Model)	11	0.949	8194	309.252	1148234	0.59	1177	None	d__Archaea;p__Thermoplasmatota;c__Poseidoniia;o__Poseidoniales;f__Thalassarchaeaceae;g__MGIIb-O3;s__	Co-assembled	E87-21-OMZ，E87-23-OMZ，E87-25-OMZ，E87-31-OMZ，E87-3-OMZ，E87-10-OMZ
MAG238	51.26	1.57	Gradient Boost (General Model)	11	0.905	1727	207.93	2548837	0.66	3705	None	d__Bacteria;p__Proteobacteria;c__Alphaproteobacteria;o__Rhodobacterales;f__Rhodobacteraceae;g__Pseudooceanicola;s__Pseudooceanicola flagellatus	Co-assembled	S10-1-5，E87-7-5，E87-13-5，E87-21-5，E87-23-5，E87-25-5，E87-31-5
MAG241	60.62	0.66	Gradient Boost (General Model)	11	0.938	7103	289.154	1508505	0.69	1634	None	d__Bacteria;p__Actinobacteriota;c__Acidimicrobiia;o__Acidimicrobiales;f__MedAcidi-G1;g__UBA3125;s__UBA3125 sp015658775	Co-assembled	E87-21-OMZ，E87-23-OMZ，E87-25-OMZ，E87-31-OMZ，E87-3-OMZ，E87-10-OMZ
MAG2434	95.22	5.67	Gradient Boost (General Model)	11	0.916	968146	288.951	1184833	0.47	1255	None	d__Bacteria;p__Patescibacteria;c__Saccharimonadia;o__Saccharimonadales;f__UBA2112;g__UBA2112;s__UBA2112 sp002331045	Single	E87-3-OMZ
MAG245	90.6	3.75	Neural Network (Specific Model)	11	0.893	20426	313.48	4775945	0.63	4541	None	d__Bacteria;p__Proteobacteria;c__Gammaproteobacteria;o__Pseudomonadales;f__Pseudomonadaceae;g__Pseudomonas_E;s__Pseudomonas_E juntendi	Co-assembled	E87-21-OMZ，E87-23-OMZ，E87-25-OMZ，E87-31-OMZ，E87-3-OMZ，E87-10-OMZ
MAG2512	100	0	Neural Network (Specific Model)	11	0.919	725533	310.939	3342923	0.61	3301	None	d__Bacteria;p__Proteobacteria;c__Alphaproteobacteria;o__Caulobacterales;f__Hyphomonadaceae;g__Henriciella;s__	Single	E87-10-2000
MAG2533	82.48	0.42	Gradient Boost (General Model)	11	0.937	3603	258.732	567257	0.46	687	None	d__Bacteria;p__Patescibacteria;c__Paceibacteria;o__Spechtbacterales;f__H02-43-30;g__;s__	Single	E87-10-2000
MAG2551	76.67	0.54	Neural Network (Specific Model)	11	0.91	8645	274.778	2578226	0.68	2852	None	d__Bacteria;p__Proteobacteria;c__Alphaproteobacteria;o__Caulobacterales;f__Caulobacteraceae;g__Brevundimonas;s__Brevundimonas aurantiaca	Single	E87-10-2000
MAG257	99	0.07	Neural Network (Specific Model)	11	0.921	98072	310.568	2637633	0.65	2612	None	d__Bacteria;p__Proteobacteria;c__Alphaproteobacteria;o__Sphingomonadales;f__Sphingomonadaceae;g__Qipengyuania;s__Qipengyuania citrea	Co-assembled	E87-21-OMZ，E87-23-OMZ，E87-25-OMZ，E87-31-OMZ，E87-3-OMZ，E87-10-OMZ
MAG260	55.39	5.11	Gradient Boost (General Model)	11	0.93	3855	267.633	1205466	0.41	1399	None	d__Bacteria;p__Proteobacteria;c__Gammaproteobacteria;o__UBA11654;f__UBA11654;g__DTSX01;s__	Co-assembled	E87-21-OMZ，E87-23-OMZ，E87-25-OMZ，E87-31-OMZ，E87-3-OMZ，E87-10-OMZ
MAG261	74.89	3.84	Gradient Boost (General Model)	11	0.928	4054	319.781	2995598	0.62	2900	None	d__Bacteria;p__Planctomycetota;c__UBA8108;o__UBA8108;f__UBA8108;g__UBA8108;s__UBA8108 sp002695115	Co-assembled	E87-21-OMZ，E87-23-OMZ，E87-25-OMZ，E87-31-OMZ，E87-3-OMZ，E87-10-OMZ
MAG262	96.13	0.12	Gradient Boost (General Model)	11	0.866	22529	290.542	894791	0.38	890	None	d__Bacteria;p__Patescibacteria;c__ABY1;o__Magasanikbacterales;f__UBA922;g__BM521;s__	Co-assembled	E87-21-OMZ，E87-23-OMZ，E87-25-OMZ，E87-31-OMZ，E87-3-OMZ，E87-10-OMZ
MAG275	69.96	0.26	Gradient Boost (General Model)	11	0.939	4237	236.543	918235	0.34	1218	None	d__Archaea;p__Thermoproteota;c__Nitrososphaeria;o__Nitrososphaerales;f__UBA57;g__UBA57;s__UBA57 sp013378385	Co-assembled	E87-21-OMZ，E87-23-OMZ，E87-25-OMZ，E87-31-OMZ，E87-3-OMZ，E87-10-OMZ
MAG28	80.04	0.11	Gradient Boost (General Model)	11	0.956	28030	307.59	1534898	0.43	1593	None	d__Bacteria;p__Actinobacteriota;c__Acidimicrobiia;o__Acidimicrobiales;f__MedAcidi-G1;g__MedAcidi-G1;s__MedAcidi-G1 sp002721755	Co-assembled	S10-1-DCM，E87-7-DCM，E87-13-DCM，E87-21-DCM，E87-23-DCM，E87-25-DCM，E87-31-DCM
MAG286	92.77	3.13	Gradient Boost (General Model)	11	0.945	25454	291.02	1503400	0.32	1631	None	d__Bacteria;p__Proteobacteria;c__Alphaproteobacteria;o__HIMB59;f__GCA-002718135;g__JAGFWP01;s__JAGFWP01 sp017639935	Co-assembled	E87-21-OMZ，E87-23-OMZ，E87-25-OMZ，E87-31-OMZ，E87-3-OMZ，E87-10-OMZ
MAG294	95.29	1.47	Neural Network (Specific Model)	11	0.893	41668	318.517	6699607	0.63	6272	None	d__Bacteria;p__Proteobacteria;c__Gammaproteobacteria;o__Pseudomonadales;f__Pseudomonadaceae;g__Pseudomonas_E;s__Pseudomonas_E protegens	Co-assembled	E87-21-OMZ，E87-23-OMZ，E87-25-OMZ，E87-31-OMZ，E87-3-OMZ，E87-10-OMZ
MAG3	77.81	2.46	Gradient Boost (General Model)	11	0.953	2139	255.629	1455590	0.44	1813	None	d__Archaea;p__Thermoplasmatota;c__Poseidoniia;o__Poseidoniales;f__Poseidoniaceae;g__MGIIa-K1;s__	Co-assembled	S10-1-DCM，E87-7-DCM，E87-13-DCM，E87-21-DCM，E87-23-DCM，E87-25-DCM，E87-31-DCM
MAG308	62.03	3.05	Gradient Boost (General Model)	11	0.962	3888	263.494	551684	0.28	674	None	d__Bacteria;p__Proteobacteria;c__Alphaproteobacteria;o__Pelagibacterales;f__Pelagibacteraceae;g__MED-G107;s__	Co-assembled	E87-21-OMZ，E87-23-OMZ，E87-25-OMZ，E87-31-OMZ，E87-3-OMZ，E87-10-OMZ
MAG320	86.93	2.7	Gradient Boost (General Model)	11	0.933	9744	313.401	2846133	0.52	2830	None	d__Bacteria;p__Acidobacteriota;c__Vicinamibacteria;o__Vicinamibacterales;f__UBA8438;g__DTWD01;s__	Co-assembled	E87-21-OMZ，E87-23-OMZ，E87-25-OMZ，E87-31-OMZ，E87-3-OMZ，E87-10-OMZ
MAG335	56.14	5.82	Gradient Boost (General Model)	11	0.95	3954	291.13	1247231	0.41	1360	None	d__Bacteria;p__Marinisomatota;c__Marinisomatia;o__Marinisomatales;f__TCS55;g__UBA2126;s__UBA2126 sp002713385	Co-assembled	E87-21-OMZ，E87-23-OMZ，E87-25-OMZ，E87-31-OMZ，E87-3-OMZ，E87-10-OMZ
MAG340	82.26	2.34	Neural Network (Specific Model)	11	0.885	3956	256.557	3500670	0.63	4032	None	d__Bacteria;p__Proteobacteria;c__Gammaproteobacteria;o__Burkholderiales;f__Burkholderiaceae;g__Acidovorax;s__Acidovorax temperans	Co-assembled	E87-21-OMZ，E87-23-OMZ，E87-25-OMZ，E87-31-OMZ，E87-3-OMZ，E87-10-OMZ
MAG350	56.87	2.74	Gradient Boost (General Model)	11	0.925	1667	255.972	2751077	0.6	3320	None	d__Bacteria;p__Planctomycetota;c__UBA8108;o__UBA8108;f__UBA8108;g__UBA8108;s__	Co-assembled	E87-21-OMZ，E87-23-OMZ，E87-25-OMZ，E87-31-OMZ，E87-3-OMZ，E87-10-OMZ
MAG360	100	0	Neural Network (Specific Model)	11	0.898	263790	320.136	5564269	0.65	5210	None	d__Bacteria;p__Proteobacteria;c__Gammaproteobacteria;o__Pseudomonadales;f__Pseudomonadaceae;g__Pseudomonas_E;s__Pseudomonas_E khazarica	Co-assembled	E87-21-OMZ，E87-23-OMZ，E87-25-OMZ，E87-31-OMZ，E87-3-OMZ，E87-10-OMZ
MAG371	100	0.61	Neural Network (Specific Model)	11	0.915	64644	324.844	3416951	0.7	3215	None	d__Bacteria;p__Actinobacteriota;c__Actinomycetia;o__Actinomycetales;f__Microbacteriaceae;g__Microbacterium;s__Microbacterium sp005774735	Co-assembled	E87-21-OMZ，E87-23-OMZ，E87-25-OMZ，E87-31-OMZ，E87-3-OMZ，E87-10-OMZ
MAG379	95.08	3.89	Gradient Boost (General Model)	11	0.915	16332	321.419	5867757	0.74	5579	None	d__Bacteria;p__Actinobacteriota;c__Actinomycetia;o__Euzebyales;f__Euzebyaceae;g__Euzebya;s__	Co-assembled	E87-21-OMZ，E87-23-OMZ，E87-25-OMZ，E87-31-OMZ，E87-3-OMZ，E87-10-OMZ
MAG382	89.4	2.27	Gradient Boost (General Model)	11	0.929	26435	313.419	2650851	0.53	2626	None	d__Bacteria;p__Proteobacteria;c__Gammaproteobacteria;o__Pseudomonadales;f__HTCC2089;g__UBA11889;s__	Co-assembled	E87-21-OMZ，E87-23-OMZ，E87-25-OMZ，E87-31-OMZ，E87-3-OMZ，E87-10-OMZ
MAG4	81.04	0.13	Neural Network (Specific Model)	11	0.953	5973	308.448	1690858	0.4	1745	None	d__Archaea;p__Thermoplasmatota;c__Poseidoniia;o__Poseidoniales;f__Poseidoniaceae;g__MGIIa-L1;s__MGIIa-L1 sp9596u	Co-assembled	S10-1-DCM，E87-7-DCM，E87-13-DCM，E87-21-DCM，E87-23-DCM，E87-25-DCM，E87-31-DCM
MAG400	86.85	1.39	Gradient Boost (General Model)	11	0.935	7583	277.026	1058405	0.35	1193	None	d__Bacteria;p__Proteobacteria;c__Gammaproteobacteria;o__UBA4486;f__UBA4486;g__UBA11869;s__	Co-assembled	E87-21-OMZ，E87-23-OMZ，E87-25-OMZ，E87-31-OMZ，E87-3-OMZ，E87-10-OMZ
MAG412	66.36	4.09	Gradient Boost (General Model)	11	0.924	4402	334.566	2946807	0.6	2715	None	d__Bacteria;p__Planctomycetota;c__UBA8108;o__UBA8108;f__UBA8108;g__UBA8108;s__UBA8108 sp002708465	Co-assembled	E87-21-OMZ，E87-23-OMZ，E87-25-OMZ，E87-31-OMZ，E87-3-OMZ，E87-10-OMZ
MAG419	60.78	4.08	Neural Network (Specific Model)	11	0.904	2078	237.908	2688321	0.67	3413	None	d__Bacteria;p__Proteobacteria;c__Gammaproteobacteria;o__Xanthomonadales;f__Xanthomonadaceae;g__Stenotrophomonas;s__Stenotrophomonas indicatrix	Co-assembled	E87-21-OMZ，E87-23-OMZ，E87-25-OMZ，E87-31-OMZ，E87-3-OMZ，E87-10-OMZ
MAG420	84.21	4	Gradient Boost (General Model)	11	0.931	6999	311.348	1910191	0.5	1907	None	d__Bacteria;p__Acidobacteriota;c__Vicinamibacteria;o__Vicinamibacterales;f__UBA823;g__UBA8106;s__	Co-assembled	E87-21-OMZ，E87-23-OMZ，E87-25-OMZ，E87-31-OMZ，E87-3-OMZ，E87-10-OMZ
MAG434	55.15	1.79	Gradient Boost (General Model)	11	0.902	2240	251.658	3020746	0.57	3619	None	d__Bacteria;p__Verrucomicrobiota;c__Kiritimatiellae;o__SLOV01;f__;g__;s__	Co-assembled	E87-21-OMZ，E87-23-OMZ，E87-25-OMZ，E87-31-OMZ，E87-3-OMZ，E87-10-OMZ
MAG453	56.83	3.67	Gradient Boost (General Model)	11	0.909	2095	237.42	1584352	0.54	2027	None	d__Bacteria;p__Proteobacteria;c__Gammaproteobacteria;o__GCA-2729495;f__GCA-2729495;g__;s__	Co-assembled	E87-21-OMZ，E87-23-OMZ，E87-25-OMZ，E87-31-OMZ，E87-3-OMZ，E87-10-OMZ
MAG460	86.61	0.75	Gradient Boost (General Model)	11	0.885	7745	316.592	3253389	0.54	3037	None	d__Bacteria;p__Planctomycetota;c__Planctomycetia;o__Pirellulales;f__UBA7805;g__UBA7805;s__	Co-assembled	E87-21-OMZ，E87-23-OMZ，E87-25-OMZ，E87-31-OMZ，E87-3-OMZ，E87-10-OMZ
MAG48	87.61	2.48	Gradient Boost (General Model)	11	0.963	10853	301.766	1414076	0.27	1507	None	d__Bacteria;p__Bacteroidota;c__Bacteroidia;o__Cytophagales;f__MED-G16;g__GCA-2715645;s__GCA-2715645 sp902628365	Co-assembled	S10-1-DCM，E87-7-DCM，E87-13-DCM，E87-21-DCM，E87-23-DCM，E87-25-DCM，E87-31-DCM
MAG484	89.23	1.89	Gradient Boost (General Model)	11	0.935	17528	310.451	1698958	0.64	1710	None	d__Archaea;p__Thermoplasmatota;c__Poseidoniia;o__MGIII;f__CG-Epi1;g__UBA8886;s__UBA8886 sp002509165	Co-assembled	E87-21-OMZ，E87-23-OMZ，E87-25-OMZ，E87-31-OMZ，E87-3-OMZ，E87-10-OMZ
MAG491	100	2.74	Gradient Boost (General Model)	11	0.906	80088	293.193	3910006	0.6	4039	None	d__Bacteria;p__Proteobacteria;c__Gammaproteobacteria;o__Pseudomonadales;f__HTCC2089;g__UBA2168;s__UBA2168 sp002327525	Co-assembled	E87-21-OMZ，E87-23-OMZ，E87-25-OMZ，E87-31-OMZ，E87-3-OMZ，E87-10-OMZ
MAG492	93.04	3.37	Gradient Boost (General Model)	11	0.891	25680	387.494	8616174	0.61	6611	None	d__Bacteria;p__Planctomycetota;c__Planctomycetia;o__Pirellulales;f__Pirellulaceae;g__;s__	Co-assembled	E87-21-OMZ，E87-23-OMZ，E87-25-OMZ，E87-31-OMZ，E87-3-OMZ，E87-10-OMZ
MAG500	55.92	4.11	Gradient Boost (General Model)	11	0.896	1885	222.587	1690375	0.59	2272	None	d__Bacteria;p__Chloroflexota;c__Dehalococcoidia;o__UBA3495;f__UBA3495;g__UBA9611;s__	Co-assembled	E87-21-OMZ，E87-23-OMZ，E87-25-OMZ，E87-31-OMZ，E87-3-OMZ，E87-10-OMZ
MAG508	82.15	5.58	Gradient Boost (General Model)	11	0.903	3171	254.993	3188631	0.54	3772	None	d__Bacteria;p__Proteobacteria;c__Alphaproteobacteria;o__GCA-2731375;f__GCA-2731375;g__GCA-2731375;s__	Co-assembled	E87-21-OMZ，E87-23-OMZ，E87-25-OMZ，E87-31-OMZ，E87-3-OMZ，E87-10-OMZ
MAG521	56.96	1.61	Gradient Boost (General Model)	11	0.896	1625	203.854	1101568	0.36	1620	None	d__Archaea;p__Thermoproteota;c__Nitrososphaeria;o__Nitrososphaerales;f__UBA213;g__UBA213;s__UBA213 sp002713325	Co-assembled	E87-21-OMZ，E87-23-OMZ，E87-25-OMZ，E87-31-OMZ，E87-3-OMZ，E87-10-OMZ
MAG53	73.82	1.76	Neural Network (Specific Model)	11	0.937	4284	212.45	948586	0.34	1399	None	d__Archaea;p__Thermoproteota;c__Nitrososphaeria;o__Nitrososphaerales;f__Nitrosopumilaceae;g__Nitrosopelagicus;s__Nitrosopelagicus sp001627235	Co-assembled	S10-1-DCM，E87-7-DCM，E87-13-DCM，E87-21-DCM，E87-23-DCM，E87-25-DCM，E87-31-DCM
MAG531	83.99	4.6	Gradient Boost (General Model)	11	0.921	3640	275.117	2600555	0.62	2907	None	d__Bacteria;p__Gemmatimonadota;c__Gemmatimonadetes;o__Longimicrobiales;f__UBA6960;g__UBA822;s__	Co-assembled	E87-21-OMZ，E87-23-OMZ，E87-25-OMZ，E87-31-OMZ，E87-3-OMZ，E87-10-OMZ
MAG533	99.88	0.42	Neural Network (Specific Model)	11	0.878	41278	336.13	4370190	0.55	3811	None	d__Bacteria;p__Proteobacteria;c__Gammaproteobacteria;o__Pseudomonadales;f__DSM-6294;g__Oceanobacter;s__Oceanobacter kriegii	Co-assembled	E87-21-OMZ，E87-23-OMZ，E87-25-OMZ，E87-31-OMZ，E87-3-OMZ，E87-10-OMZ
MAG535	73.29	1.67	Gradient Boost (General Model)	11	0.91	3040	254.76	1823458	0.46	2175	None	d__Bacteria;p__Proteobacteria;c__Gammaproteobacteria;o__Pseudomonadales;f__Pseudohongiellaceae;g__UBA9145;s__UBA9145 sp002712055	Co-assembled	E87-21-OMZ，E87-23-OMZ，E87-25-OMZ，E87-31-OMZ，E87-3-OMZ，E87-10-OMZ
MAG543	80.23	0.32	Neural Network (Specific Model)	11	0.917	13131	298.19	3067709	0.55	3149	None	d__Bacteria;p__Proteobacteria;c__Alphaproteobacteria;o__Caulobacterales;f__Hyphomonadaceae;g__Ponticaulis;s__	Co-assembled	E87-21-OMZ，E87-23-OMZ，E87-25-OMZ，E87-31-OMZ，E87-3-OMZ，E87-10-OMZ
MAG545	86.66	5.26	Gradient Boost (General Model)	11	0.931	17419	327.603	2151709	0.37	2043	None	d__Bacteria;p__Marinisomatota;c__Marinisomatia;o__SCGC-AAA003-L08;f__D37C17;g__;s__	Co-assembled	E87-21-OMZ，E87-23-OMZ，E87-25-OMZ，E87-31-OMZ，E87-3-OMZ，E87-10-OMZ
MAG546	97.84	1.43	Neural Network (Specific Model)	11	0.864	12610	294.206	4253341	0.46	4169	None	d__Bacteria;p__Proteobacteria;c__Gammaproteobacteria;o__Enterobacterales;f__Vibrionaceae;g__Vibrio;s__Vibrio campbellii	Co-assembled	E87-21-OMZ，E87-23-OMZ，E87-25-OMZ，E87-31-OMZ，E87-3-OMZ，E87-10-OMZ
MAG558	65.71	5.34	Gradient Boost (General Model)	11	0.917	2325	248.644	1806805	0.48	2226	None	d__Bacteria;p__Proteobacteria;c__Gammaproteobacteria;o__UBA6522;f__UBA6522;g__;s__	Co-assembled	E87-21-OMZ，E87-23-OMZ，E87-25-OMZ，E87-31-OMZ，E87-3-OMZ，E87-10-OMZ
MAG56	88.33	6.75	Gradient Boost (General Model)	11	0.953	7233	278.512	1830783	0.45	2093	None	d__Bacteria;p__Actinobacteriota;c__Acidimicrobiia;o__Acidimicrobiales;f__MedAcidi-G1;g__MedAcidi-G2B;s__MedAcidi-G2B sp003215175	Co-assembled	S10-1-DCM，E87-7-DCM，E87-13-DCM，E87-21-DCM，E87-23-DCM，E87-25-DCM，E87-31-DCM
MAG562	63.46	1.97	Gradient Boost (General Model)	11	0.936	5476	319.099	2032558	0.61	1989	None	d__Bacteria;p__Verrucomicrobiota;c__Verrucomicrobiae;o__Pedosphaerales;f__UBA1096;g__UBA1096;s__UBA1096 sp003972865	Co-assembled	E87-21-OMZ，E87-23-OMZ，E87-25-OMZ，E87-31-OMZ，E87-3-OMZ，E87-10-OMZ
MAG570	82.04	2.81	Gradient Boost (General Model)	11	0.941	8237	279.372	2247801	0.55	2529	None	d__Bacteria;p__Actinobacteriota;c__Acidimicrobiia;o__Acidimicrobiales;f__TK06;g__UBA2110;s__UBA2110 sp002388005	Co-assembled	E87-21-OMZ，E87-23-OMZ，E87-25-OMZ，E87-31-OMZ，E87-3-OMZ，E87-10-OMZ
MAG572	94.72	1.58	Neural Network (Specific Model)	11	0.925	10722	299.337	3247366	0.54	3353	None	d__Bacteria;p__Proteobacteria;c__Gammaproteobacteria;o__Pseudomonadales;f__DSM-6294;g__Oleibacter;s__	Co-assembled	E87-21-OMZ，E87-23-OMZ，E87-25-OMZ，E87-31-OMZ，E87-3-OMZ，E87-10-OMZ
MAG580	83.93	3.34	Gradient Boost (General Model)	11	0.954	6113	319.502	1596138	0.42	1592	None	d__Bacteria;p__Marinisomatota;c__Marinisomatia;o__Marinisomatales;f__UBA1611;g__GCA-002717915;s__GCA-002717915 sp002717915	Co-assembled	E87-21-OMZ，E87-23-OMZ，E87-25-OMZ，E87-31-OMZ，E87-3-OMZ，E87-10-OMZ
MAG628	58.61	1.85	Gradient Boost (General Model)	11	0.963	5884	278.143	1195810	0.36	1383	None	d__Bacteria;p__Proteobacteria;c__Gammaproteobacteria;o__SAR86;f__SAR86;g__GCA-2707915;s__GCA-2707915 sp002707915	Co-assembled	E87-25-5,E87-23-5,E87-31-5
MAG640	77.31	3.18	Gradient Boost (General Model)	11	0.935	3065	280.683	3130338	0.69	3480	None	d__Bacteria;p__Planctomycetota;c__UBA1135;o__UBA2386;f__UBA2386;g__GCA-2684655;s__	Co-assembled	E87-25-5,E87-23-5,E87-31-5
MAG646	92.02	0.57	Neural Network (Specific Model)	11	0.915	21693	265.442	2079470	0.59	2400	None	d__Bacteria;p__Cyanobacteria;c__Cyanobacteriia;o__PCC-6307;f__Cyanobiaceae;g__Synechococcus_C;s__Synechococcus_C sp002693285	Co-assembled	E87-25-5,E87-23-5,E87-31-5
MAG66	77.95	9.32	Gradient Boost (General Model)	11	0.958	2420	234.5	1360655	0.39	1857	None	d__Bacteria;p__Proteobacteria;c__Gammaproteobacteria;o__UBA11654;f__UBA11654;g__UBA11654;s__UBA11654 sp001629325	Co-assembled	S10-1-DCM，E87-7-DCM，E87-13-DCM，E87-21-DCM，E87-23-DCM，E87-25-DCM，E87-31-DCM
MAG666	82.65	0.25	Neural Network (Specific Model)	11	0.957	12026	337.762	1743655	0.44	1649	None	d__Archaea;p__Thermoplasmatota;c__Poseidoniia;o__Poseidoniales;f__Poseidoniaceae;g__MGIIa-L1;s__MGIIa-L1 sp002506025	Co-assembled	E87-25-5,E87-23-5,E87-31-5
MAG667	97.24	0.31	Gradient Boost (General Model)	11	0.96	16644	360.248	1924315	0.6	1715	None	d__Archaea;p__Thermoplasmatota;c__Poseidoniia;o__Poseidoniales;f__Poseidoniaceae;g__;s__	Co-assembled	E87-25-5,E87-23-5,E87-31-5
MAG673	88.39	0.71	Gradient Boost (General Model)	11	0.917	9127	299.865	1739054	0.49	1776	None	d__Bacteria;p__Verrucomicrobiota;c__Verrucomicrobiae;o__Opitutales;f__DSM-45221;g__UBA7441;s__	Co-assembled	E87-25-5,E87-23-5,E87-31-5
MAG696	85.15	5.54	Gradient Boost (General Model)	11	0.957	3577	286.87	2192776	0.57	2444	None	d__Bacteria;p__Bacteroidota;c__Bacteroidia;o__Flavobacteriales;f__UA16;g__UA16;s__UA16 sp002863125	Co-assembled	E87-25-5,E87-23-5,E87-31-5
MAG704	71.54	1.49	Gradient Boost (General Model)	11	0.926	2534	251.889	1353645	0.51	1664	None	d__Bacteria;p__Verrucomicrobiota;c__Verrucomicrobiae;o__Opitutales;f__DSM-45221;g__Coraliomargarita;s__	Co-assembled	E87-25-5,E87-23-5,E87-31-5
MAG73	86.92	4.37	Gradient Boost (General Model)	11	0.963	10371	308.475	1501971	0.35	1567	None	d__Bacteria;p__Marinisomatota;c__Marinisomatia;o__Marinisomatales;f__TCS55;g__TMED108;s__TMED108 sp002725545	Co-assembled	S10-1-DCM，E87-7-DCM，E87-13-DCM，E87-21-DCM，E87-23-DCM，E87-25-DCM，E87-31-DCM
MAG750	59.81	4.96	Gradient Boost (General Model)	11	0.935	1747	219.582	1091808	0.56	1553	None	d__Bacteria;p__Proteobacteria;c__Alphaproteobacteria;o__Parvibaculales;f__RS24;g__UBA7378;s__	Co-assembled	E87-13-5，E87-7-5，E87-21-5
MAG757	74.6	3.94	Neural Network (Specific Model)	11	0.917	6387	239.29	1730715	0.6	2220	None	d__Bacteria;p__Cyanobacteria;c__Cyanobacteriia;o__PCC-6307;f__Cyanobiaceae;g__Synechococcus_C;s__	Co-assembled	E87-7-DCM，E87-21-DCM，E87-23-DCM，E87-25-DCM
MAG758	92.32	1.62	Gradient Boost (General Model)	11	0.926	18462	306.528	2391151	0.4	2412	None	d__Bacteria;p__Proteobacteria;c__Alphaproteobacteria;o__Rhodospirillales;f__UBA2165;g__GCA-002721295;s__GCA-002721295 sp002937995	Co-assembled	E87-7-DCM，E87-21-DCM，E87-23-DCM，E87-25-DCM
MAG760	53.45	1.36	Gradient Boost (General Model)	11	0.959	4991	271.845	734003	0.32	866	None	d__Bacteria;p__Chloroflexota;c__Dehalococcoidia;o__UBA1151;f__TMED-70;g__GCA-002700125;s__	Co-assembled	E87-7-DCM，E87-21-DCM，E87-23-DCM，E87-25-DCM
MAG768	93.41	1.17	Gradient Boost (General Model)	11	0.863	13635	356.047	5368022	0.5	4346	None	d__Bacteria;p__Planctomycetota;c__Planctomycetia;o__Pirellulales;f__Pirellulaceae;g__Rubripirellula;s__	Co-assembled	E87-7-DCM，E87-21-DCM，E87-23-DCM，E87-25-DCM
MAG779	85.95	0.1	Gradient Boost (General Model)	11	0.964	15645	320.873	1083925	0.38	1088	None	d__Archaea;p__Thermoplasmatota;c__Poseidoniia;o__MGIII;f__CG-Epi1;g__CG-Epi1;s__	Co-assembled	E87-7-DCM，E87-21-DCM，E87-23-DCM，E87-25-DCM
MAG788	81.05	0.04	Neural Network (Specific Model)	11	0.956	44709	353.732	1353180	0.52	1222	None	d__Archaea;p__Thermoplasmatota;c__Poseidoniia;o__Poseidoniales;f__Thalassarchaeaceae;g__MGIIb-O3;s__	Co-assembled	E87-7-DCM，E87-21-DCM，E87-23-DCM，E87-25-DCM
MAG791	90.94	0.03	Gradient Boost (General Model)	11	0.951	16371	328.768	1434676	0.51	1386	None	d__Archaea;p__Thermoplasmatota;c__Poseidoniia;o__Poseidoniales;f__Thalassarchaeaceae;g__MGIIb-O3;s__MGIIb-O3 sp001628485	Co-assembled	E87-7-DCM，E87-21-DCM，E87-23-DCM，E87-25-DCM
MAG793	93.29	2.68	Gradient Boost (General Model)	11	0.918	14567	362.737	4367436	0.49	3690	None	d__Bacteria;p__Planctomycetota;c__Planctomycetia;o__Pirellulales;f__Pirellulaceae;g__UBA721;s__UBA721 sp002348315	Co-assembled	E87-7-DCM，E87-21-DCM，E87-23-DCM，E87-25-DCM
MAG799	88.25	0.14	Gradient Boost (General Model)	11	0.958	16221	325.91	1285749	0.29	1262	None	d__Bacteria;p__Bacteroidota;c__Bacteroidia;o__Flavobacteriales;f__Flavobacteriaceae;g__GCA-2700405;s__	Co-assembled	E87-7-DCM，E87-21-DCM，E87-23-DCM，E87-25-DCM
MAG830	92.81	0.37	Gradient Boost (General Model)	11	0.93	52899	327.154	1704101	0.32	1618	None	d__Bacteria;p__Margulisbacteria;c__Marinamargulisbacteria;o__GCA-2716485;f__GCA-002719695;g__GCA-002719695;s__	Co-assembled	E87-7-DCM，E87-21-DCM，E87-23-DCM，E87-25-DCM
MAG833	55.91	1.29	Neural Network (Specific Model)	11	0.943	3692	281.672	1176508	0.38	1316	None	d__Bacteria;p__Bacteroidota;c__Bacteroidia;o__Flavobacteriales;f__Flavobacteriaceae;g__UBA8316;s__UBA8316 sp002687665	Co-assembled	E87-7-DCM，E87-21-DCM，E87-23-DCM，E87-25-DCM
MAG834	93.44	2.87	Gradient Boost (General Model)	11	0.95	23863	293.541	1688191	0.3	1825	None	d__Bacteria;p__Proteobacteria;c__Alphaproteobacteria;o__TMED109;f__TMED109;g__GCA-002727615;s__GCA-002727615 sp002715265	Co-assembled	E87-7-DCM，E87-21-DCM，E87-23-DCM，E87-25-DCM
MAG842	66.26	5.06	Gradient Boost (General Model)	11	0.961	4424	264.318	1141817	0.28	1388	None	d__Bacteria;p__Marinisomatota;c__Marinisomatia;o__SCGC-AAA003-L08;f__TMED6;g__TMED6;s__TMED6 sp002701185	Co-assembled	E87-7-DCM，E87-21-DCM，E87-23-DCM，E87-25-DCM
MAG845	86.89	0.02	Gradient Boost (General Model)	11	0.96	55574	296.423	909581	0.3	985	None	d__Bacteria;p__Desulfobacterota_D;c__UBA1144;o__UBA1144;f__UBA1144;g__GCA-002715585;s__	Co-assembled	E87-7-DCM，E87-21-DCM，E87-23-DCM，E87-25-DCM
MAG85	71.15	8.03	Gradient Boost (General Model)	11	0.947	2459	267.534	1442576	0.46	1705	None	d__Archaea;p__Thermoplasmatota;c__Poseidoniia;o__Poseidoniales;f__Thalassarchaeaceae;g__MGIIb-O1;s__MGIIb-O1 sp002502175	Co-assembled	S10-1-DCM，E87-7-DCM，E87-13-DCM，E87-21-DCM，E87-23-DCM，E87-25-DCM，E87-31-DCM
MAG854	69.1	0.22	Gradient Boost (General Model)	11	0.968	15568	284.514	744559	0.33	849	None	d__Bacteria;p__Proteobacteria;c__Gammaproteobacteria;o__SAR86;f__TMED112;g__TMED112;s__	Co-assembled	E87-7-DCM，E87-21-DCM，E87-23-DCM，E87-25-DCM
MAG875	88.31	0.79	Gradient Boost (General Model)	11	0.937	31138	337.439	1644038	0.52	1525	None	d__Archaea;p__Thermoplasmatota;c__Poseidoniia;o__Poseidoniales;f__Thalassarchaeaceae;g__MGIIb-O3;s__MGIIb-O3 sp002725315	Co-assembled	E87-3-OMZ，E87-21-2000，E87-25-2000
MAG886	70.16	1.6	Neural Network (Specific Model)	11	0.917	2917	245.589	1225786	0.54	1531	None	d__Bacteria;p__Cyanobacteria;c__Cyanobacteriia;o__PCC-6307;f__Cyanobiaceae;g__Prochlorococcus_C;s__Prochlorococcus_C marinus_B	Co-assembled	E87-3-OMZ，E87-21-2000，E87-25-2000
MAG888	63.51	4.86	Gradient Boost (General Model)	11	0.914	1410	211.458	2334099	0.47	3370	None	d__Bacteria;p__SAR324;c__SAR324;o__SAR324;f__NAC60-12;g__UBA1014;s__UBA1014 sp001469005	Co-assembled	E87-3-OMZ，E87-21-2000，E87-25-2000
MAG898	61.9	1.99	Neural Network (Specific Model)	11	0.955	7677	344.707	1601800	0.46	1482	None	d__Archaea;p__Thermoplasmatota;c__Poseidoniia;o__Poseidoniales;f__Thalassarchaeaceae;g__;s__	Co-assembled	E87-3-OMZ，E87-21-2000，E87-25-2000
MAG902	55.07	1.12	Neural Network (Specific Model)	11	0.952	5199	292.479	1072910	0.31	1166	None	d__Bacteria;p__Bacteroidota;c__Bacteroidia;o__Flavobacteriales;f__Flavobacteriaceae;g__GCA-002728855;s__	Co-assembled	E87-3-OMZ，E87-21-2000，E87-25-2000
MAG904	81.44	2.7	Gradient Boost (General Model)	11	0.945	16409	298.815	1832490	0.46	1936	None	d__Bacteria;p__Actinobacteriota;c__Acidimicrobiia;o__Acidimicrobiales;f__UBA8592;g__UBA8592;s__	Co-assembled	E87-3-OMZ，E87-21-2000，E87-25-2000
MAG908	97.87	1.09	Gradient Boost (General Model)	11	0.941	39591	309.82	2058881	0.48	2088	None	d__Bacteria;p__Actinobacteriota;c__Acidimicrobiia;o__Acidimicrobiales;f__UBA8592;g__UBA8592;s__	Co-assembled	E87-3-OMZ，E87-21-2000，E87-25-2000
MAG969	83.13	4.5	Gradient Boost (General Model)	11	0.929	14878	321.034	2091993	0.5	2022	None	d__Bacteria;p__Acidobacteriota;c__Vicinamibacteria;o__Vicinamibacterales;f__UBA823;g__UBA8106;s__UBA8106 sp002696705	Co-assembled	E87-21-OMZ，E87-23-OMZ，E87-7-2000
MAG101	70.2	0.6	Neural Network (Specific Model)	11	0.948	10914	330.051	1542117	0.33	1479	None	d__Bacteria;p__Bacteroidota;c__Bacteroidia;o__Flavobacteriales;f__Flavobacteriaceae;g__UBA8316;s__UBA8316 sp002695445	Co-assembled	S10-1-DCM，E87-7-DCM，E87-13-DCM，E87-21-DCM，E87-23-DCM，E87-25-DCM，E87-31-DCM
MAG1025	99.97	0.57	Neural Network (Specific Model)	11	0.896	128362	315.163	4208758	0.62	3995	None	d__Bacteria;p__Proteobacteria;c__Alphaproteobacteria;o__Rhodobacterales;f__Rhodobacteraceae;g__Pseudophaeobacter_A;s__Pseudophaeobacter_A gallaeciensis_A	Co-assembled	E87-25-OMZ，E87-3-OMZ，E87-10-OMZ
MAG103	57.74	1.39	Gradient Boost (General Model)	11	0.962	5761	306.647	1267867	0.33	1329	None	d__Bacteria;p__Marinisomatota;c__Marinisomatia;o__Marinisomatales;f__TCS55;g__GCA-002713455;s__GCA-002713455 sp902581045	Co-assembled	S10-1-DCM，E87-7-DCM，E87-13-DCM，E87-21-DCM，E87-23-DCM，E87-25-DCM，E87-31-DCM
MAG104	90.15	0.07	Gradient Boost (General Model)	11	0.955	7143	316.825	1802824	0.46	1816	None	d__Archaea;p__Thermoplasmatota;c__Poseidoniia;o__Poseidoniales;f__Poseidoniaceae;g__MGIIa-K1;s__	Co-assembled	S10-1-DCM，E87-7-DCM，E87-13-DCM，E87-21-DCM，E87-23-DCM，E87-25-DCM，E87-31-DCM
MAG1047	56.88	0.35	Gradient Boost (General Model)	11	0.918	1875	219.179	803318	0.4	1124	None	d__Bacteria;p__Proteobacteria;c__Alphaproteobacteria;o__UBA1280;f__JAAZVW01;g__JAAZVW01;s__	Co-assembled	E87-25-OMZ，E87-3-OMZ，E87-10-OMZ
MAG107	72.95	7.28	Gradient Boost (General Model)	11	0.958	6775	301.596	1503607	0.31	1596	None	d__Bacteria;p__Bacteroidota;c__Bacteroidia;o__Flavobacteriales;f__Flavobacteriaceae;g__TMED96;s__TMED96 sp002728075	Co-assembled	S10-1-DCM，E87-7-DCM，E87-13-DCM，E87-21-DCM，E87-23-DCM，E87-25-DCM，E87-31-DCM
MAG1074	100	0.01	Neural Network (Specific Model)	11	0.891	414072	321.175	4638443	0.55	4296	None	d__Bacteria;p__Proteobacteria;c__Alphaproteobacteria;o__Rhodospirillales;f__Thalassospiraceae;g__Thalassospira;s__Thalassospira xiamenensis	Co-assembled	E87-25-OMZ，E87-3-OMZ，E87-10-OMZ
MAG110	79.82	0.08	Gradient Boost (General Model)	11	0.959	6817	263.642	661158	0.32	805	None	d__Bacteria;p__Marinisomatota;c__Marinisomatia;o__Marinisomatales;f__Marinisomataceae;g__Marinisoma;s__	Co-assembled	S10-1-DCM，E87-7-DCM，E87-13-DCM，E87-21-DCM，E87-23-DCM，E87-25-DCM，E87-31-DCM
MAG112	82.65	8.25	Gradient Boost (General Model)	11	0.946	3742	260.111	1610530	0.37	1956	None	d__Bacteria;p__Proteobacteria;c__Gammaproteobacteria;o__Woeseiales;f__Woeseiaceae;g__SP4260;s__SP4260 sp002728725	Co-assembled	S10-1-DCM，E87-7-DCM，E87-13-DCM，E87-21-DCM，E87-23-DCM，E87-25-DCM，E87-31-DCM
MAG1122	79.47	3.24	Neural Network (Specific Model)	11	0.887	4599	263.268	3229055	0.57	3637	None	d__Bacteria;p__Proteobacteria;c__Gammaproteobacteria;o__Pseudomonadales;f__Alcanivoracaceae;g__Alcanivorax;s__Alcanivorax nanhaiticus	Co-assembled	E87-21-2000，E87-25-2000，E87-31-2000，E87-10-2000
MAG1136	63.21	0.9	Neural Network (Specific Model)	11	0.91	6018	270.192	2947218	0.62	3315	None	d__Bacteria;p__Proteobacteria;c__Alphaproteobacteria;o__Caulobacterales;f__Hyphomonadaceae;g__Henriciella;s__	Co-assembled	E87-21-2000，E87-25-2000，E87-31-2000，E87-10-2000
MAG1137	79.55	8.78	Gradient Boost (General Model)	11	0.917	2576	250.292	3461684	0.31	4236	None	d__Bacteria;p__Bacteroidota;c__Bacteroidia;o__Flavobacteriales;f__Flavobacteriaceae;g__Tenacibaculum;s__	Co-assembled	E87-21-2000，E87-25-2000，E87-31-2000，E87-10-2000
MAG1153	70.12	6.51	Gradient Boost (General Model)	11	0.927	5954	295.127	1654994	0.5	1736	None	d__Bacteria;p__Acidobacteriota;c__Vicinamibacteria;o__Vicinamibacterales;f__UBA823;g__UBA8106;s__	Co-assembled	E87-21-2000，E87-25-2000，E87-31-2000，E87-10-2000
MAG1155	81.07	1.52	Gradient Boost (General Model)	11	0.937	7423	310.719	1395420	0.57	1406	None	d__Archaea;p__Thermoplasmatota;c__Poseidoniia;o__Poseidoniales;f__Thalassarchaeaceae;g__MGIIb-O1;s__MGIIb-O1 sp002498525	Co-assembled	E87-21-2000，E87-25-2000，E87-31-2000，E87-10-2000
MAG1160	95.57	1.74	Gradient Boost (General Model)	11	0.894	34797	315.942	3155074	0.47	2979	None	d__Bacteria;p__Proteobacteria;c__Gammaproteobacteria;o__Pseudomonadales;f__Pseudohongiellaceae;g__UBA9145;s__	Co-assembled	E87-21-2000，E87-25-2000，E87-31-2000，E87-10-2000
MAG1167	94.98	0.27	Neural Network (Specific Model)	11	0.913	63102	320.28	3257934	0.66	3100	None	d__Bacteria;p__Proteobacteria;c__Alphaproteobacteria;o__Sphingomonadales;f__Sphingomonadaceae;g__Sphingobium;s__Sphingobium sp002457415	Co-assembled	E87-21-2000，E87-25-2000，E87-31-2000，E87-10-2000
MAG1177	82.83	2.32	Gradient Boost (General Model)	11	0.927	7607	291.096	3331246	0.64	3545	None	d__Bacteria;p__Gemmatimonadota;c__Gemmatimonadetes;o__Longimicrobiales;f__UBA6960;g__UBA1138;s__UBA1138 sp003447875	Co-assembled	E87-21-2000，E87-25-2000，E87-31-2000，E87-10-2000
MAG1184	90.22	2.78	Gradient Boost (General Model)	11	0.933	7992	302.746	3743912	0.66	3855	None	d__Bacteria;p__Myxococcota_A;c__UBA9160;o__UBA9160;f__UBA4427;g__;s__	Co-assembled	E87-21-2000，E87-25-2000，E87-31-2000，E87-10-2000
MAG1188	85.39	0.01	Neural Network (Specific Model)	11	0.922	12854	290.927	2855075	0.73	3022	None	d__Bacteria;p__Actinobacteriota;c__Actinomycetia;o__Propionibacteriales;f__Nocardioidaceae;g__Aeromicrobium;s__Aeromicrobium sp005788575	Co-assembled	E87-21-2000，E87-25-2000，E87-31-2000，E87-10-2000
MAG1196	72.5	5.29	Gradient Boost (General Model)	11	0.948	6984	282.141	1204438	0.32	1352	None	d__Bacteria;p__Proteobacteria;c__Alphaproteobacteria;o__HIMB59;f__GCA-002718135;g__MarineAlpha5-Bin3;s__MarineAlpha5-Bin3 sp002938255	Co-assembled	E87-21-OMZ，E87-23-OMZ，E87-25-OMZ，E87-31-OMZ，E87-3-OMZ，E87-10-OMZ
MAG1208	59.71	8.76	Gradient Boost (General Model)	11	0.915	2958	274.562	2209651	0.46	2461	None	d__Bacteria;p__Marinisomatota;c__Marinisomatia;o__Marinisomatales;f__UBA2128;g__UBA2128;s__UBA2128 sp002402135	Co-assembled	E87-21-2000，E87-25-2000，E87-31-2000，E87-10-2000
MAG1245	71.58	3.57	Gradient Boost (General Model)	11	0.971	5568	268.015	719833	0.36	873	None	d__Bacteria;p__Proteobacteria;c__Gammaproteobacteria;o__SAR86;f__TMED112;g__TMED112;s__TMED112 sp902535365	Co-assembled	S10-1-5，E87-7-5，E87-13-5，E87-21-5，E87-23-5，E87-25-5，E87-31-5
MAG1261	83.67	1.19	Neural Network (Specific Model)	11	0.928	21221	265.138	1711497	0.63	2006	None	d__Bacteria;p__Cyanobacteria;c__Cyanobacteriia;o__PCC-6307;f__Cyanobiaceae;g__Synechococcus_E;s__	Co-assembled	S10-1-5，E87-7-5，E87-13-5，E87-21-5，E87-23-5，E87-25-5，E87-31-5
MAG1272	93.13	1.91	Gradient Boost (General Model)	11	0.894	7183	316.087	3174261	0.48	2998	None	d__Bacteria;p__Planctomycetota;c__Planctomycetia;o__Pirellulales;f__UBA1268;g__UBA1268;s__	Co-assembled	S10-1-5，E87-7-5，E87-13-5，E87-21-5，E87-23-5，E87-25-5，E87-31-5
MAG1273	64.25	1.2	Neural Network (Specific Model)	11	0.958	8275	349.142	1378626	0.49	1264	None	d__Archaea;p__Thermoplasmatota;c__Poseidoniia;o__Poseidoniales;f__Poseidoniaceae;g__MGIIa-L2;s__	Co-assembled	S10-1-5，E87-7-5，E87-13-5，E87-21-5，E87-23-5，E87-25-5，E87-31-5
MAG1280	54.67	1.02	Gradient Boost (General Model)	11	0.957	2542	274.135	1172414	0.45	1368	None	d__Archaea;p__Thermoplasmatota;c__Poseidoniia;o__Poseidoniales;f__Poseidoniaceae;g__MGIIa-K1;s__	Co-assembled	S10-1-5，E87-7-5，E87-13-5，E87-21-5，E87-23-5，E87-25-5，E87-31-5
MAG1296	88.04	0.74	Gradient Boost (General Model)	11	0.953	4510	302.217	1773023	0.43	1869	None	d__Archaea;p__Thermoplasmatota;c__Poseidoniia;o__Poseidoniales;f__Poseidoniaceae;g__MGIIa-K2;s__MGIIa-K2 sp002719395	Co-assembled	S10-1-5，E87-7-5，E87-13-5，E87-21-5，E87-23-5，E87-25-5，E87-31-5
MAG13	76.54	1.29	Gradient Boost (General Model)	11	0.954	19018	340.272	1327990	0.5	1244	None	d__Archaea;p__Thermoplasmatota;c__Poseidoniia;o__Poseidoniales;f__Thalassarchaeaceae;g__MGIIb-O3;s__MGIIb-O3 sp002718695	Co-assembled	S10-1-DCM，E87-7-DCM，E87-13-DCM，E87-21-DCM，E87-23-DCM，E87-25-DCM，E87-31-DCM
MAG131	90.88	0.08	Neural Network (Specific Model)	11	0.956	58768	382.555	1935240	0.45	1615	None	d__Archaea;p__Thermoplasmatota;c__Poseidoniia;o__Poseidoniales;f__Poseidoniaceae;g__MGIIa-L2;s__	Co-assembled	S10-1-DCM，E87-7-DCM，E87-13-DCM，E87-21-DCM，E87-23-DCM，E87-25-DCM，E87-31-DCM
MAG1319	64.9	4.84	Gradient Boost (General Model)	11	0.901	3082	251.117	1816503	0.5	2176	None	d__Bacteria;p__Proteobacteria;c__Alphaproteobacteria;o__MPNO01;f__UBA830;g__UBA830;s__	Co-assembled	S10-1-5，E87-7-5，E87-13-5，E87-21-5，E87-23-5，E87-25-5，E87-31-5
MAG1331	78.82	10	Gradient Boost (General Model)	11	0.909	3384	237.679	3185954	0.57	4073	None	d__Bacteria;p__Proteobacteria;c__Alphaproteobacteria;o__UBA8366;f__UBA8366;g__UBA6544;s__	Single	S10-1-DCM
MAG134	79.17	1.69	Gradient Boost (General Model)	11	0.958	3571	298.524	1368027	0.42	1466	None	d__Archaea;p__Thermoplasmatota;c__Poseidoniia;o__Poseidoniales;f__Thalassarchaeaceae;g__MGIIb-N2;s__MGIIb-N2 sp002503665	Co-assembled	S10-1-DCM，E87-7-DCM，E87-13-DCM，E87-21-DCM，E87-23-DCM，E87-25-DCM，E87-31-DCM
MAG136	57.77	2.37	Gradient Boost (General Model)	11	0.946	1987	248.367	1523472	0.6	1939	None	d__Bacteria;p__Verrucomicrobiota;c__Verrucomicrobiae;o__Pedosphaerales;f__UBA1100;g__JACNJL01;s__	Single	E87-7-DCM
MAG1360	80.34	0.9	Gradient Boost (General Model)	11	0.966	8769	303.841	1184017	0.3	1258	None	d__Bacteria;p__Bacteroidota;c__Bacteroidia;o__Cytophagales;f__MED-G16;g__MED-G16;s__MED-G16 sp002701745	Co-assembled	S10-1-5，E87-7-5，E87-13-5，E87-21-5，E87-23-5，E87-25-5，E87-31-5
MAG1363	55.72	0.23	Gradient Boost (General Model)	11	0.916	1876	241.562	1835037	0.68	2324	None	d__Bacteria;p__Planctomycetota;c__Phycisphaerae;o__Phycisphaerales;f__SM1A02;g__UBA8087;s__UBA8087 sp002862305	Co-assembled	S10-1-5，E87-7-5，E87-13-5，E87-21-5，E87-23-5，E87-25-5，E87-31-5
MAG1368	76.76	8.27	Gradient Boost (General Model)	11	0.96	1928	249.914	3613120	0.36	4638	None	d__Archaea;p__Thermoplasmatota;c__Poseidoniia;o__MGIII;f__CG-Epi1;g__CG-Epi1;s__	Co-assembled	S10-1-5，E87-7-5，E87-13-5，E87-21-5，E87-23-5，E87-25-5，E87-31-5
MAG1373	68.02	0.33	Gradient Boost (General Model)	11	0.972	12235	292.705	1031022	0.34	1146	None	d__Bacteria;p__Proteobacteria;c__Gammaproteobacteria;o__SAR86;f__D2472;g__MED-G82;s__MED-G82 sp902600705	Co-assembled	S10-1-5，E87-7-5，E87-13-5，E87-21-5，E87-23-5，E87-25-5，E87-31-5
MAG1374	80.95	0.11	Gradient Boost (General Model)	11	0.965	54298	288.367	837817	0.34	939	None	d__Bacteria;p__Proteobacteria;c__Gammaproteobacteria;o__GCA-002705445;f__GCA-002716945;g__CACLCV01;s__	Co-assembled	S10-1-5，E87-7-5，E87-13-5，E87-21-5，E87-23-5，E87-25-5，E87-31-5
MAG1376	61.43	6.93	Neural Network (Specific Model)	11	0.937	4463	259.403	1587965	0.4	1915	None	d__Bacteria;p__Proteobacteria;c__Alphaproteobacteria;o__Rhodobacterales;f__Rhodobacteraceae;g__MED-G52;s__MED-G52 sp001627375	Co-assembled	S10-1-5，E87-7-5，E87-13-5，E87-21-5，E87-23-5，E87-25-5，E87-31-5
MAG138	72.55	0.62	Gradient Boost (General Model)	11	0.97	3684	246.763	664697	0.33	876	None	d__Bacteria;p__Proteobacteria;c__Gammaproteobacteria;o__SAR86;f__TMED112;g__TMED112;s__	Co-assembled	S10-1-DCM，E87-7-DCM，E87-13-DCM，E87-21-DCM，E87-23-DCM，E87-25-DCM，E87-31-DCM
MAG1380	72.98	1.92	Gradient Boost (General Model)	11	0.946	2153	246.695	1611650	0.59	2067	None	d__Bacteria;p__Planctomycetota;c__Phycisphaerae;o__Phycisphaerales;f__SM1A02;g__UBA8653;s__	Co-assembled	S10-1-5，E87-7-5，E87-13-5，E87-21-5，E87-23-5，E87-25-5，E87-31-5
MAG1387	99.76	0.32	Gradient Boost (General Model)	11	0.906	22091	304.707	4193067	0.69	4163	None	d__Bacteria;p__Proteobacteria;c__Alphaproteobacteria;o__Rhodobacterales;f__Rhodobacteraceae;g__Pseudooceanicola;s__Pseudooceanicola nanhaiensis	Co-assembled	S10-1-5，E87-7-5，E87-13-5，E87-21-5，E87-23-5，E87-25-5，E87-31-5
MAG1409	85.14	0.5	Neural Network (Specific Model)	11	0.952	23080	340.176	1507997	0.5	1411	None	d__Archaea;p__Thermoplasmatota;c__Poseidoniia;o__Poseidoniales;f__Thalassarchaeaceae;g__MGIIb-N1;s__MGIIb-N1 sp002495675	Co-assembled	S10-1-5，E87-7-5，E87-13-5，E87-21-5，E87-23-5，E87-25-5，E87-31-5
MAG1418	59.69	5.28	Neural Network (Specific Model)	11	0.961	1973	219.055	871543	0.3	1279	None	d__Bacteria;p__Proteobacteria;c__Alphaproteobacteria;o__Pelagibacterales;f__Pelagibacteraceae;g__Pelagibacter;s__Pelagibacter sp002101295	Co-assembled	S10-1-5，E87-7-5，E87-13-5，E87-21-5，E87-23-5，E87-25-5，E87-31-5
MAG1421	84.57	0.41	Gradient Boost (General Model)	11	0.965	9869	280.365	1044155	0.34	1202	None	d__Bacteria;p__Proteobacteria;c__Gammaproteobacteria;o__SAR86;f__AG-339-G14;g__AG-339-G14;s__AG-339-G14 sp902562135	Co-assembled	S10-1-5，E87-7-5，E87-13-5，E87-21-5，E87-23-5，E87-25-5，E87-31-5
MAG1422	92.59	1.5	Gradient Boost (General Model)	11	0.956	14336	291.528	1323412	0.32	1450	None	d__Bacteria;p__Proteobacteria;c__Alphaproteobacteria;o__Rhizobiales_B;f__MED-G09;g__AG-430-B22;s__	Co-assembled	S10-1-5，E87-7-5，E87-13-5，E87-21-5，E87-23-5，E87-25-5，E87-31-5
MAG1423	95.54	1.81	Gradient Boost (General Model)	11	0.943	24687	302.713	2743058	0.66	2854	None	d__Bacteria;p__Actinobacteriota;c__Acidimicrobiia;o__Acidimicrobiales;f__UBA11606;g__UBA11606;s__UBA11606 sp002694825	Co-assembled	S10-1-5，E87-7-5，E87-13-5，E87-21-5，E87-23-5，E87-25-5，E87-31-5
MAG1430	86.66	0.83	Gradient Boost (General Model)	11	0.955	6187	318.731	1689920	0.43	1691	None	d__Archaea;p__Thermoplasmatota;c__Poseidoniia;o__Poseidoniales;f__Poseidoniaceae;g__MGIIa-K1;s__MGIIa-K1 sp002694245	Co-assembled	S10-1-5，E87-7-5，E87-13-5，E87-21-5，E87-23-5，E87-25-5，E87-31-5
MAG1432	66.23	4.99	Gradient Boost (General Model)	11	0.954	5321	284.257	1199633	0.35	1345	None	d__Bacteria;p__Bacteroidota;c__Bacteroidia;o__Flavobacteriales;f__UBA7312;g__UBA7312;s__	Co-assembled	S10-1-5，E87-7-5，E87-13-5，E87-21-5，E87-23-5，E87-25-5，E87-31-5
MAG1443	82.24	6.95	Gradient Boost (General Model)	11	0.925	5254	262.344	1757737	0.4	2070	None	d__Bacteria;p__Proteobacteria;c__Alphaproteobacteria;o__Rhodobacterales;f__Rhodobacteraceae;g__MED-G52;s__MED-G52 sp902631295	Co-assembled	S10-1-5，E87-7-5，E87-13-5，E87-21-5，E87-23-5，E87-25-5，E87-31-5
MAG1444	77.84	0.81	Gradient Boost (General Model)	11	0.962	18164	295.191	879311	0.34	960	None	d__Bacteria;p__Proteobacteria;c__Gammaproteobacteria;o__SAR86;f__TMED112;g__TMED112;s__TMED112 sp902619265	Co-assembled	S10-1-5，E87-7-5，E87-13-5，E87-21-5，E87-23-5，E87-25-5，E87-31-5
MAG1448	67.62	3.63	Gradient Boost (General Model)	11	0.911	2320	237.483	1795119	0.35	2303	None	d__Bacteria;p__Chloroflexota;c__Dehalococcoidia;o__UBA1151;f__TMED-70;g__GCA-002700125;s__	Co-assembled	S10-1-5，E87-7-5，E87-13-5，E87-21-5，E87-23-5，E87-25-5，E87-31-5
MAG1449	88.14	2.08	Gradient Boost (General Model)	11	0.962	18055	273.976	1370680	0.3	1612	None	d__Bacteria;p__Proteobacteria;c__Alphaproteobacteria;o__TMED127;f__TMED127;g__TMED13;s__	Co-assembled	S10-1-5，E87-7-5，E87-13-5，E87-21-5，E87-23-5，E87-25-5，E87-31-5
MAG1459	99.19	0.68	Neural Network (Specific Model)	11	0.666	4682	259.995	6255307	0.35	5351	None	d__Bacteria;p__Cyanobacteria;c__Cyanobacteriia;o__Cyanobacteriales;f__Microcoleaceae;g__Trichodesmium;s__	Co-assembled	S10-1-5，E87-7-5，E87-13-5，E87-21-5，E87-23-5，E87-25-5，E87-31-5
MAG1471	84.8	1.37	Neural Network (Specific Model)	11	0.923	24433	297.32	2109632	0.4	2186	None	d__Bacteria;p__Proteobacteria;c__Alphaproteobacteria;o__Rhodobacterales;f__Rhodobacteraceae;g__MED-G52;s__MED-G52 sp001627925	Co-assembled	S10-1-5，E87-7-5，E87-13-5，E87-21-5，E87-23-5，E87-25-5，E87-31-5
MAG1476	58.85	3.97	Gradient Boost (General Model)	11	0.914	1544	218.311	1731100	0.47	2422	None	d__Bacteria;p__SAR324;c__SAR324;o__SAR324;f__NAC60-12;g__UBA1014;s__UBA1014 sp001469005	Co-assembled	S10-1-5，E87-7-5，E87-13-5，E87-21-5，E87-23-5，E87-25-5，E87-31-5
MAG1477	65.5	0.85	Neural Network (Specific Model)	11	0.954	8956	332.485	1296974	0.43	1243	None	d__Archaea;p__Thermoplasmatota;c__Poseidoniia;o__Poseidoniales;f__Poseidoniaceae;g__MGIIa-L1;s__	Co-assembled	S10-1-5，E87-7-5，E87-13-5，E87-21-5，E87-23-5，E87-25-5，E87-31-5
MAG1479	75.02	1.03	Gradient Boost (General Model)	11	0.926	5694	314.94	2821407	0.54	2770	None	d__Bacteria;p__Verrucomicrobiota;c__Verrucomicrobiae;o__Verrucomicrobiales;f__Akkermansiaceae;g__Roseibacillus_B;s__Roseibacillus_B sp002709915	Co-assembled	S10-1-5，E87-7-5，E87-13-5，E87-21-5，E87-23-5，E87-25-5，E87-31-5
MAG1485	84.26	0.4	Neural Network (Specific Model)	11	0.953	39561	360.004	1696127	0.44	1498	None	d__Archaea;p__Thermoplasmatota;c__Poseidoniia;o__Poseidoniales;f__Poseidoniaceae;g__MGIIa-L1;s__MGIIa-L1 sp002496955	Single	S10-1-5
MAG1486	83.64	3.12	Neural Network (Specific Model)	11	0.951	23176	333.037	1446196	0.41	1380	None	d__Bacteria;p__Bacteroidota;c__Bacteroidia;o__Flavobacteriales;f__Flavobacteriaceae;g__UBA724;s__UBA724 sp002723075	Single	S10-1-5
MAG1489	67.67	0.67	Gradient Boost (General Model)	11	0.931	8637	280.336	1042026	0.48	1159	None	d__Bacteria;p__Proteobacteria;c__Gammaproteobacteria;o__Pseudomonadales;f__Litoricolaceae;g__HIMB30;s__	Single	S10-1-5
MAG1510	50.36	2.93	Gradient Boost (General Model)	11	0.913	1774	211.121	2015824	0.55	2911	None	d__Bacteria;p__Proteobacteria;c__Alphaproteobacteria;o__Caulobacterales;f__Hyphomonadaceae;g__Ponticaulis;s__	Single	S10-1-DCM
MAG1515	83.66	1.09	Gradient Boost (General Model)	11	0.958	18381	356.811	1578718	0.34	1415	None	d__Archaea;p__Thermoplasmatota;c__Poseidoniia;o__Poseidoniales;f__Poseidoniaceae;g__MGIIa-I;s__	Single	S10-1-DCM
MAG155	92.15	2.32	Gradient Boost (General Model)	11	0.938	9372	280.25	1888711	0.47	2111	None	d__Bacteria;p__Actinobacteriota;c__Acidimicrobiia;o__Acidimicrobiales;f__UBA8592;g__UBA8592;s__UBA8592 sp002720485	Co-assembled	S10-1-DCM，E87-7-DCM，E87-13-DCM，E87-21-DCM，E87-23-DCM，E87-25-DCM，E87-31-DCM
MAG1568	67.75	0.93	Gradient Boost (General Model)	11	0.93	14872	357.694	2726360	0.58	2366	None	d__Bacteria;p__Verrucomicrobiota;c__Verrucomicrobiae;o__Pedosphaerales;f__UBA1096;g__UBA1096;s__UBA1096 sp002453165	Single	E87-7-DCM
MAG1581	75.61	2.88	Neural Network (Specific Model)	11	0.921	2819	253.497	3038489	0.58	3687	None	d__Bacteria;p__Proteobacteria;c__Gammaproteobacteria;o__Pseudomonadales;f__Oleiphilaceae;g__Marinobacter;s__Marinobacter shengliensis	Single	E87-21-OMZ
MAG1600	69.22	0.61	Gradient Boost (General Model)	11	0.908	4048	233.464	744685	0.33	968	None	d__Archaea;p__Nanoarchaeota;c__Nanoarchaeia;o__Woesearchaeales;f__GW2011-AR9;g__JAHJDQ01;s__	Single	E87-21-OMZ
MAG161	58.03	1.17	Gradient Boost (General Model)	11	0.955	2413	258.678	1299342	0.39	1603	None	d__Archaea;p__Thermoplasmatota;c__Poseidoniia;o__Poseidoniales;f__Poseidoniaceae;g__MGIIa-K1;s__	Co-assembled	S10-1-DCM，E87-7-DCM，E87-13-DCM，E87-21-DCM，E87-23-DCM，E87-25-DCM，E87-31-DCM
MAG1616	77.06	3.62	Gradient Boost (General Model)	11	0.933	4752	292.19	1614044	0.4	1722	None	d__Bacteria;p__Marinisomatota;c__Marinisomatia;o__SCGC-AAA003-L08;f__D37C17;g__;s__	Single	E87-21-OMZ
MAG1617	90.92	2.53	Gradient Boost (General Model)	11	0.876	65720	294.77	2765190	0.4	2745	None	d__Bacteria;p__Planctomycetota;c__Brocadiae;o__Brocadiales;f__Scalinduaceae;g__Scalindua;s__	Single	E87-21-OMZ
MAG1627	95.51	0.13	Gradient Boost (General Model)	11	0.944	42751	352.178	1850502	0.44	1657	None	d__Bacteria;p__Marinisomatota;c__Marinisomatia;o__Marinisomatales;f__UBA2128;g__UBA2128;s__UBA2128 sp002471865	Single	E87-21-OMZ
MAG1631	95.72	1.21	Gradient Boost (General Model)	11	0.924	61492	312.942	3716716	0.34	3667	None	d__Bacteria;p__Bdellovibrionota;c__Bacteriovoracia;o__Bacteriovoracales;f__Bacteriovoracaceae;g__;s__	Single	E87-23-OMZ
MAG165	72.72	0.3	Gradient Boost (General Model)	11	0.958	11420	324.611	1682950	0.32	1659	None	d__Bacteria;p__Marinisomatota;c__Marinisomatia;o__Marinisomatales;f__TCS55;g__GCA-002701945;s__	Co-assembled	S10-1-DCM，E87-7-DCM，E87-13-DCM，E87-21-DCM，E87-23-DCM，E87-25-DCM，E87-31-DCM
MAG1655	92.76	1.87	Gradient Boost (General Model)	11	0.926	29715	386.557	4043809	0.72	3232	None	d__Bacteria;p__Planctomycetota;c__UBA1135;o__UBA1135;f__GCA-002686595;g__GCA-2686265;s__	Co-assembled	E87-21-OMZ，E87-23-OMZ，E87-25-OMZ，E87-31-OMZ，E87-3-OMZ，E87-10-OMZ
MAG1659	74.48	3.92	Gradient Boost (General Model)	11	0.96	5582	254.989	879951	0.3	1108	None	d__Bacteria;p__Proteobacteria;c__Gammaproteobacteria;o__GCA-002705445;f__GCA-002716945;g__GCA-2718845;s__GCA-2718845 sp002718845	Single	E87-23-OMZ
MAG166	89.85	3.83	Gradient Boost (General Model)	11	0.948	9953	343.391	3161430	0.42	2915	None	d__Bacteria;p__Verrucomicrobiota;c__Verrucomicrobiae;o__Pedosphaerales;f__UBA1096;g__UBA1096;s__	Co-assembled	S10-1-DCM，E87-7-DCM，E87-13-DCM，E87-21-DCM，E87-23-DCM，E87-25-DCM，E87-31-DCM
MAG1663	90.4	7.67	Gradient Boost (General Model)	11	0.869	14821	278.716	2739847	0.57	2851	None	d__Bacteria;p__Chloroflexota;c__Dehalococcoidia;o__UBA3495;f__UBA3495;g__UBA9611;s__UBA9611 sp009391975	Single	E87-23-OMZ
MAG1670	83.78	3.82	Gradient Boost (General Model)	11	0.913	4022	253.896	4116336	0.69	4944	None	d__Bacteria;p__Proteobacteria;c__Alphaproteobacteria;o__Caulobacterales;f__Caulobacteraceae;g__Phenylobacterium;s__	Co-assembled	E87-3-OMZ，E87-21-2000，E87-25-2000
MAG1671	99.99	0.2	Neural Network (Specific Model)	11	0.894	66237	310.332	4362632	0.59	4198	None	d__Bacteria;p__Proteobacteria;c__Alphaproteobacteria;o__Rhodobacterales;f__Rhodobacteraceae;g__Epibacterium;s__Epibacterium mobile	Single	E87-23-OMZ
MAG1674	74	3.95	Gradient Boost (General Model)	11	0.908	5911	326.591	3962265	0.59	3676	None	d__Bacteria;p__Verrucomicrobiota;c__Lentisphaeria;o__JABSQK01;f__;g__;s__	Single	E87-23-OMZ
MAG1682	88.62	5.01	Gradient Boost (General Model)	11	0.864	8417	312.082	3214988	0.65	2972	None	d__Bacteria;p__Planctomycetota;c__Brocadiae;o__SM23-32;f__SM23-32;g__;s__	Single	E87-23-OMZ
MAG1683	84.09	4.62	Gradient Boost (General Model)	11	0.88	17161	289.309	2408578	0.55	2444	None	d__Bacteria;p__Chloroflexota;c__Dehalococcoidia;o__UBA3495;f__UBA3495;g__UBA9611;s__	Single	E87-25-OMZ
MAG1686	100	0.05	Gradient Boost (General Model)	11	0.951	76223	344.564	1896481	0.39	1748	None	d__Bacteria;p__Marinisomatota;c__Marinisomatia;o__Marinisomatales;f__TCS55;g__UBA2126;s__UBA2126 sp002436185	Single	E87-25-OMZ
MAG1687	89.68	1.54	Gradient Boost (General Model)	11	0.898	11727	284.7	845118	0.48	891	None	d__Bacteria;p__Patescibacteria;c__ABY1;o__SG8-24;f__UBA11717;g__2-02-FULL-53-10;s__	Single	E87-25-OMZ
MAG1694	91.51	2.76	Gradient Boost (General Model)	11	0.902	23205	308.581	2412436	0.46	2353	None	d__Bacteria;p__Proteobacteria;c__Gammaproteobacteria;o__Pseudomonadales;f__Pseudohongiellaceae;g__UBA9145;s__	Single	E87-25-OMZ
MAG1707	79.25	8.34	Gradient Boost (General Model)	11	0.898	5612	270.186	2482656	0.46	2754	None	d__Bacteria;p__Chloroflexota;c__Dehalococcoidia;o__SAR202;f__UBA826;g__UBA11795;s__	Single	E87-25-OMZ
MAG1764	84.32	0.16	Gradient Boost (General Model)	11	0.94	19903	333.71	1803022	0.57	1698	None	d__Bacteria;p__Planctomycetota;c__Phycisphaerae;o__Phycisphaerales;f__SM1A02;g__UBA8653;s__UBA8653 sp002862275	Single	E87-21-5
MAG178	83.17	2.61	Gradient Boost (General Model)	11	0.96	3379	254.075	1126629	0.37	1422	None	d__Archaea;p__Thermoplasmatota;c__Poseidoniia;o__MGIII;f__CG-Epi1;g__CG-Epi1;s__	Single	E87-21-DCM
MAG1783	76.45	0.72	Gradient Boost (General Model)	11	0.95	6401	305.229	1636827	0.5	1702	None	d__Archaea;p__Thermoplasmatota;c__Poseidoniia;o__Poseidoniales;f__Thalassarchaeaceae;g__MGIIb-P;s__MGIIb-P sp002724815	Single	E87-21-DCM
MAG1784	67.34	3.32	Gradient Boost (General Model)	11	0.942	2328	247.804	1439150	0.64	1830	None	d__Bacteria;p__Planctomycetota;c__Phycisphaerae;o__Phycisphaerales;f__SM1A02;g__JABAAC01;s__	Single	E87-21-DCM
MAG1818	70.04	3.8	Gradient Boost (General Model)	11	0.949	4306	259.276	1037676	0.37	1269	None	d__Bacteria;p__Proteobacteria;c__Gammaproteobacteria;o__SAR86;f__SAR86;g__AEGEAN-183;s__	Single	E87-21-OMZ
MAG182	80.57	0.36	Neural Network (Specific Model)	11	0.935	4080	213.646	1045899	0.34	1530	None	d__Archaea;p__Thermoproteota;c__Nitrososphaeria;o__Nitrososphaerales;f__Nitrosopumilaceae;g__Nitrosopelagicus;s__Nitrosopelagicus sp902552015	Co-assembled	S10-1-DCM，E87-7-DCM，E87-13-DCM，E87-21-DCM，E87-23-DCM，E87-25-DCM，E87-31-DCM
MAG184	72.98	0.36	Neural Network (Specific Model)	11	0.953	8090	303.163	1541350	0.28	1618	None	d__Bacteria;p__Bacteroidota;c__Bacteroidia;o__Flavobacteriales;f__Flavobacteriaceae;g__GCA-2719315;s__GCA-2719315 sp902560065	Co-assembled	S10-1-DCM，E87-7-DCM，E87-13-DCM，E87-21-DCM，E87-23-DCM，E87-25-DCM，E87-31-DCM
MAG187	80.36	0.37	Gradient Boost (General Model)	11	0.961	9066	304.799	1500804	0.33	1580	None	d__Bacteria;p__Marinisomatota;c__Marinisomatia;o__Marinisomatales;f__TCS55;g__GCA-002713455;s__	Co-assembled	S10-1-DCM，E87-7-DCM，E87-13-DCM，E87-21-DCM，E87-23-DCM，E87-25-DCM，E87-31-DCM
MAG1878	100	0.16	Neural Network (Specific Model)	11	0.909	161581	345.36	4657141	0.49	4092	None	d__Bacteria;p__Proteobacteria;c__Gammaproteobacteria;o__Enterobacterales;f__Alteromonadaceae;g__Alteromonas;s__Alteromonas sp002729795	Single	E87-21-2000
MAG188	71.01	0.42	Gradient Boost (General Model)	11	0.953	5557	287.004	1028812	0.3	1141	None	d__Bacteria;p__Bacteroidota;c__Bacteroidia;o__Flavobacteriales;f__Flavobacteriaceae;g__GCA-002728855;s__GCA-002728855 sp002728855	Co-assembled	S10-1-DCM，E87-7-DCM，E87-13-DCM，E87-21-DCM，E87-23-DCM，E87-25-DCM，E87-31-DCM
MAG19	74.59	0.21	Gradient Boost (General Model)	11	0.965	15839	326.904	1287156	0.28	1270	None	d__Bacteria;p__Bacteroidota;c__Bacteroidia;o__Cytophagales;f__MED-G16;g__MED-G16;s__MED-G16 sp902634135	Co-assembled	S10-1-DCM，E87-7-DCM，E87-13-DCM，E87-21-DCM，E87-23-DCM，E87-25-DCM，E87-31-DCM
MAG1901	99.98	0.78	Neural Network (Specific Model)	11	0.899	245916	308.897	4471350	0.62	4344	None	d__Bacteria;p__Proteobacteria;c__Alphaproteobacteria;o__Rhizobiales;f__Rhizobiaceae;g__Allorhizobium;s__Allorhizobium rosettiformans	Single	E87-21-2000
MAG1909	63.14	0.31	Gradient Boost (General Model)	11	0.939	2128	230.763	1309976	0.58	1784	None	d__Bacteria;p__Planctomycetota;c__Phycisphaerae;o__Phycisphaerales;f__SM1A02;g__UBA8653;s__	Single	E87-23-5
MAG192	68.26	3.85	Gradient Boost (General Model)	11	0.96	5544	251.763	786315	0.33	1003	None	d__Bacteria;p__Actinobacteriota;c__Acidimicrobiia;o__Actinomarinales;f__Actinomarinaceae;g__Actinomarina;s__Actinomarina sp902565645	Co-assembled	S10-1-DCM，E87-7-DCM，E87-13-DCM，E87-21-DCM，E87-23-DCM，E87-25-DCM，E87-31-DCM
MAG1923	75.53	3.54	Neural Network (Specific Model)	11	0.922	4484	231.734	1459957	0.62	1944	None	d__Bacteria;p__Cyanobacteria;c__Cyanobacteriia;o__PCC-6307;f__Cyanobiaceae;g__Synechococcus_E;s__Synechococcus_E sp002724845	Single	E87-23-5
MAG1940	60.5	2.59	Gradient Boost (General Model)	11	0.941	2533	245.565	1421400	0.65	1820	None	d__Bacteria;p__Planctomycetota;c__Phycisphaerae;o__Phycisphaerales;f__SM1A02;g__JABAAC01;s__	Single	E87-23-DCM
MAG1953	82.81	0	Gradient Boost (General Model)	11	0.951	14442	340.001	1710153	0.62	1598	None	d__Archaea;p__Thermoplasmatota;c__Poseidoniia;o__Poseidoniales;f__Poseidoniaceae;g__MGIIa-L3;s__	Single	E87-23-DCM
MAG1956	58.58	2.63	Neural Network (Specific Model)	11	0.958	7524	325.75	1283864	0.47	1262	None	d__Archaea;p__Thermoplasmatota;c__Poseidoniia;o__Poseidoniales;f__Poseidoniaceae;g__MGIIa-L2;s__	Single	E87-23-DCM
MAG2	79.49	1.7	Gradient Boost (General Model)	11	0.97	8071	275.831	689311	0.33	812	None	d__Bacteria;p__Proteobacteria;c__Gammaproteobacteria;o__SAR86;f__TMED112;g__TMED112;s__TMED112 sp002727535	Co-assembled	S10-1-DCM，E87-7-DCM，E87-13-DCM，E87-21-DCM，E87-23-DCM，E87-25-DCM，E87-31-DCM
MAG202	71.79	4.92	Gradient Boost (General Model)	11	0.93	4283	274.007	2031085	0.46	2305	None	d__Archaea;p__Thermoplasmatota;c__Poseidoniia;o__Poseidoniales;f__Thalassarchaeaceae;g__MGIIb-O3;s__MGIIb-O3 sp002713185	Co-assembled	S10-1-DCM，E87-7-DCM，E87-13-DCM，E87-21-DCM，E87-23-DCM，E87-25-DCM，E87-31-DCM
MAG2029	53.65	2.47	Gradient Boost (General Model)	11	0.893	1902	247.102	2435056	0.57	2941	None	d__Bacteria;p__Planctomycetota;c__Planctomycetia;o__Pirellulales;f__UBA7805;g__;s__	Single	E87-7-2000
MAG2040	76.59	0.56	Neural Network (Specific Model)	11	0.926	7889	274.175	2096401	0.62	2366	None	d__Bacteria;p__Proteobacteria;c__Alphaproteobacteria;o__Puniceispirillales;f__Puniceispirillaceae;g__UBA8309;s__	Single	E87-25-5
MAG2048	69.36	2.07	Neural Network (Specific Model)	11	0.926	8806	284.88	1579689	0.63	1715	None	d__Bacteria;p__Proteobacteria;c__Alphaproteobacteria;o__Puniceispirillales;f__Puniceispirillaceae;g__UBA8309;s__UBA8309 sp001627655	Single	E87-25-5
MAG2088	86.74	0.19	Neural Network (Specific Model)	11	0.913	37222	300.008	3569276	0.58	3629	None	d__Bacteria;p__Proteobacteria;c__Alphaproteobacteria;o__Rhodobacterales;f__Rhodobacteraceae;g__Thalassococcus;s__	Single	E87-25-OMZ
MAG2101	65.02	3.11	Gradient Boost (General Model)	11	0.953	7335	295.115	1170079	0.39	1263	None	d__Bacteria;p__Marinisomatota;c__Marinisomatia;o__Marinisomatales;f__TCS55;g__TCS55;s__TCS55 sp002716525	Single	E87-25-OMZ
MAG212	93.28	1.4	Gradient Boost (General Model)	11	0.933	23650	376.304	4035910	0.53	3341	None	d__Bacteria;p__Verrucomicrobiota;c__Verrucomicrobiae;o__Pedosphaerales;f__AAA164-E04;g__UBA7971;s__UBA7971 sp002686885	Co-assembled	S10-1-DCM，E87-7-DCM，E87-13-DCM，E87-21-DCM，E87-23-DCM，E87-25-DCM，E87-31-DCM
MAG2125	99.23	0.97	Gradient Boost (General Model)	11	0.924	18906	395.958	4629991	0.6	3605	None	d__Bacteria;p__Planctomycetota;c__UBA8108;o__UBA8108;f__UBA8108;g__UBA8108;s__	Single	E87-25-OMZ
MAG2135	95.98	0.07	Neural Network (Specific Model)	11	0.884	192308	307.566	4304021	0.62	4128	None	d__Bacteria;p__Proteobacteria;c__Alphaproteobacteria;o__Rhizobiales;f__Xanthobacteraceae;g__Afipia;s__Afipia sp000497575	Single	E87-25-2000
MAG2178	99.92	0.67	Neural Network (Specific Model)	11	0.925	471634	315.558	1899199	0.39	1859	None	d__Bacteria;p__Proteobacteria;c__Alphaproteobacteria;o__Micavibrionales;f__GCA-2720935;g__;s__	Single	E87-25-2000
MAG219	81.18	2.6	Gradient Boost (General Model)	11	0.896	4137	299.473	3459309	0.55	3456	None	d__Bacteria;p__Planctomycetota;c__Planctomycetia;o__Pirellulales;f__Pirellulaceae;g__Mariniblastus;s__	Co-assembled	S10-1-DCM，E87-7-DCM，E87-13-DCM，E87-21-DCM，E87-23-DCM，E87-25-DCM，E87-31-DCM
MAG2219	54.46	2.67	Gradient Boost (General Model)	11	0.935	2362	267.198	2615201	0.55	3060	None	d__Bacteria;p__Myxococcota;c__UBA9042;o__JABWCM01;f__;g__;s__	Single	E87-31-5
MAG2220	88.67	5.95	Gradient Boost (General Model)	11	0.907	4923	257.749	3091906	0.47	3633	None	d__Bacteria;p__SAR324;c__SAR324;o__SAR324;f__NAC60-12;g__UBA1014;s__UBA1014 sp001469005	Single	E87-31-5
MAG226	90.99	5.41	Gradient Boost (General Model)	11	0.95	4323	263.189	2564096	0.39	3093	None	d__Archaea;p__Thermoplasmatota;c__Poseidoniia;o__Poseidoniales;f__Poseidoniaceae;g__MGIIa-L1;s__	Co-assembled	S10-1-DCM，E87-7-DCM，E87-13-DCM，E87-21-DCM，E87-23-DCM，E87-25-DCM，E87-31-DCM
MAG2262	62.08	2.65	Gradient Boost (General Model)	11	0.941	10014	297.995	1642724	0.37	1731	None	d__Bacteria;p__Proteobacteria;c__Alphaproteobacteria;o__Rhodobacterales;f__Rhodobacteraceae;g__CACKLF01;s__	Single	E87-31-DCM
MAG2265	69.34	1.15	Gradient Boost (General Model)	11	0.915	4849	273.831	3923916	0.65	4384	None	d__Bacteria;p__Proteobacteria;c__Alphaproteobacteria;o__UBA7887;f__UBA7887;g__UBA7887;s__	Single	E87-31-OMZ
MAG2272	99.87	0.09	Neural Network (Specific Model)	11	0.892	149037	322.613	3646865	0.59	3368	None	d__Bacteria;p__Proteobacteria;c__Gammaproteobacteria;o__Pseudomonadales;f__Alcanivoracaceae;g__Alcanivorax;s__	Single	E87-31-OMZ
MAG2276	95.7	1.79	Gradient Boost (General Model)	11	0.885	83927	388.895	4084403	0.56	3104	None	d__Bacteria;p__Planctomycetota;c__UBA8108;o__UBA1146;f__UBA1146;g__;s__	Single	E87-31-OMZ
MAG2277	84.43	8.35	Gradient Boost (General Model)	11	0.881	10238	299.331	4750389	0.57	4669	None	d__Bacteria;p__Chloroflexota;c__Dehalococcoidia;o__SAR202;f__UBA11138;g__UBA1123;s__	Single	E87-31-OMZ
MAG2308	61.59	2.44	Gradient Boost (General Model)	11	0.926	3687	257.659	3118933	0.62	3745	None	d__Bacteria;p__Proteobacteria;c__Alphaproteobacteria;o__GCA-2731375;f__GCA-2731375;g__GCA-2731375;s__	Single	E87-31-OMZ
MAG2326	95.71	1.69	Gradient Boost (General Model)	11	0.909	15923	326.659	5148970	0.7	4784	None	d__Bacteria;p__Myxococcota_A;c__UBA9160;o__UBA9160;f__UBA4427;g__TMED88;s__	Single	E87-31-OMZ
MAG2342	79.37	6.58	Gradient Boost (General Model)	11	0.946	6321	295.944	1540171	0.48	1647	None	d__Bacteria;p__Planctomycetota;c__Phycisphaerae;o__Phycisphaerales;f__SM1A02;g__GCA-002718515;s__	Single	E87-31-OMZ
MAG2363	81.37	1.62	Gradient Boost (General Model)	11	0.93	11107	285.397	1368019	0.41	1488	None	d__Bacteria;p__Proteobacteria;c__Gammaproteobacteria;o__UBA11654;f__UBA11654;g__DTSX01;s__DTSX01 sp012965065	Single	E87-31-2000
MAG239	90.75	9.06	Gradient Boost (General Model)	11	0.906	3005	248.702	3677405	0.48	4474	None	d__Bacteria;p__SAR324;c__SAR324;o__SAR324;f__NAC60-12;g__UBA1014;s__	Co-assembled	E87-21-OMZ，E87-23-OMZ，E87-25-OMZ，E87-31-OMZ，E87-3-OMZ，E87-10-OMZ
MAG2394	99.81	0.05	Neural Network (Specific Model)	11	0.919	75367	313.252	3331765	0.71	3265	None	d__Bacteria;p__Actinobacteriota;c__Actinomycetia;o__Propionibacteriales;f__Nocardioidaceae;g__Aeromicrobium;s__	Single	E87-3-OMZ
MAG2453	92.61	0.74	Neural Network (Specific Model)	11	0.923	21160	291.098	2023300	0.63	2144	None	d__Bacteria;p__Actinobacteriota;c__Actinomycetia;o__Nanopelagicales;f__S36-B12;g__S36-B12;s__S36-B12 sp002694095	Single	E87-3-OMZ
MAG2460	67.18	1.62	Neural Network (Specific Model)	11	0.916	5730	284.598	2317820	0.47	2491	None	d__Bacteria;p__Proteobacteria;c__Gammaproteobacteria;o__Pseudomonadales;f__Marinomonadaceae;g__Marinomonas;s__Marinomonas communis	Single	E87-3-OMZ
MAG2484	70.48	3.95	Gradient Boost (General Model)	11	0.936	7282	272.084	1576781	0.68	1812	None	d__Bacteria;p__Actinobacteriota;c__Acidimicrobiia;o__Acidimicrobiales;f__MedAcidi-G1;g__UBA9410;s__	Single	E87-10-OMZ
MAG2491	93.59	0.08	Neural Network (Specific Model)	11	0.903	64723	338.891	4634016	0.49	4122	None	d__Bacteria;p__Proteobacteria;c__Gammaproteobacteria;o__Enterobacterales;f__Alteromonadaceae;g__Alteromonas;s__Alteromonas aggregata	Single	E87-10-OMZ
MAG25	82.55	0.86	Gradient Boost (General Model)	11	0.955	6010	320.644	1383182	0.3	1375	None	d__Bacteria;p__Bacteroidota;c__Bacteroidia;o__Flavobacteriales;f__Crocinitomicaceae;g__UBA4466;s__UBA4466 sp002709305	Co-assembled	S10-1-DCM，E87-7-DCM，E87-13-DCM，E87-21-DCM，E87-23-DCM，E87-25-DCM，E87-31-DCM
MAG2503	93.66	0.02	Gradient Boost (General Model)	11	0.908	130973	334.27	4236868	0.64	3841	None	d__Bacteria;p__Proteobacteria;c__Gammaproteobacteria;o__Nevskiales;f__Algiphilaceae;g__;s__	Single	E87-10-2000
MAG2521	89.89	0.91	Neural Network (Specific Model)	11	0.832	20185	300.936	2602095	0.44	2399	None	d__Bacteria;p__Proteobacteria;c__Gammaproteobacteria;o__Pseudomonadales;f__Moraxellaceae;g__Psychrobacter;s__Psychrobacter pacificensis	Single	E87-10-2000
MAG2527	75.84	1.57	Gradient Boost (General Model)	11	0.894	5992	261.684	2127598	0.62	2428	None	d__Bacteria;p__Proteobacteria;c__Alphaproteobacteria;o__Rhodospirillales;f__Casp-alpha2;g__Casp-alpha2;s__Casp-alpha2 sp002938075	Single	E87-10-2000
MAG253	99.99	0.63	Neural Network (Specific Model)	11	0.924	99662	323.386	3416955	0.69	3260	None	d__Bacteria;p__Proteobacteria;c__Alphaproteobacteria;o__Sphingomonadales;f__Sphingomonadaceae;g__Sphingomonas;s__Sphingomonas ginsenosidimutans	Co-assembled	E87-21-OMZ，E87-23-OMZ，E87-25-OMZ，E87-31-OMZ，E87-3-OMZ，E87-10-OMZ
MAG254	82.19	7.43	Gradient Boost (General Model)	11	0.944	2539	267.414	2180968	0.44	2573	None	d__Bacteria;p__Marinisomatota;c__Marinisomatia;o__Marinisomatales;f__UBA1611;g__UBA2134;s__UBA2134 sp002471805	Co-assembled	E87-21-OMZ，E87-23-OMZ，E87-25-OMZ，E87-31-OMZ，E87-3-OMZ，E87-10-OMZ
MAG259	99.95	0.08	Neural Network (Specific Model)	11	0.933	445093	338.127	3249878	0.36	2993	None	d__Bacteria;p__Bacteroidota;c__Bacteroidia;o__Flavobacteriales;f__Flavobacteriaceae;g__Psychroserpens;s__	Co-assembled	E87-21-OMZ，E87-23-OMZ，E87-25-OMZ，E87-31-OMZ，E87-3-OMZ，E87-10-OMZ
MAG268	100	0.09	Neural Network (Specific Model)	11	0.883	120450	306.776	3386741	0.39	3253	None	d__Bacteria;p__Proteobacteria;c__Gammaproteobacteria;o__Pseudomonadales;f__Moraxellaceae;g__Acinetobacter;s__Acinetobacter venetianus	Co-assembled	E87-21-OMZ，E87-23-OMZ，E87-25-OMZ，E87-31-OMZ，E87-3-OMZ，E87-10-OMZ
MAG269	71.74	1.99	Gradient Boost (General Model)	11	0.953	6984	285.367	1175144	0.37	1311	None	d__Bacteria;p__Proteobacteria;c__Gammaproteobacteria;o__SAR86;f__SAR86;g__AEGEAN-183;s__AEGEAN-183 sp012965075	Co-assembled	E87-21-OMZ，E87-23-OMZ，E87-25-OMZ，E87-31-OMZ，E87-3-OMZ，E87-10-OMZ
MAG27	90.49	2.66	Gradient Boost (General Model)	11	0.93	11010	299.553	2716533	0.45	2819	None	d__Bacteria;p__Proteobacteria;c__Gammaproteobacteria;o__Pseudomonadales;f__HTCC2089;g__UBA4421;s__	Co-assembled	S10-1-DCM，E87-7-DCM，E87-13-DCM，E87-21-DCM，E87-23-DCM，E87-25-DCM，E87-31-DCM
MAG272	71.73	5.01	Gradient Boost (General Model)	11	0.878	1864	222.687	2307381	0.45	3039	None	d__Bacteria;p__Proteobacteria;c__Gammaproteobacteria;o__Enterobacterales;f__Alteromonadaceae;g__Alteromonas;s__Alteromonas macleodii	Co-assembled	E87-21-OMZ，E87-23-OMZ，E87-25-OMZ，E87-31-OMZ，E87-3-OMZ，E87-10-OMZ
MAG282	74.3	0.08	Gradient Boost (General Model)	11	0.963	9221	307.46	1338108	0.41	1401	None	d__Bacteria;p__Marinisomatota;c__Marinisomatia;o__Marinisomatales;f__TCS55;g__UBA2126;s__	Co-assembled	E87-21-OMZ，E87-23-OMZ，E87-25-OMZ，E87-31-OMZ，E87-3-OMZ，E87-10-OMZ
MAG283	68.79	0.93	Neural Network (Specific Model)	11	0.966	7844	261.773	795214	0.28	982	None	d__Bacteria;p__Proteobacteria;c__Alphaproteobacteria;o__Pelagibacterales;f__Pelagibacteraceae;g__Pelagibacter;s__	Co-assembled	E87-21-OMZ，E87-23-OMZ，E87-25-OMZ，E87-31-OMZ，E87-3-OMZ，E87-10-OMZ
MAG285	80.4	1.57	Neural Network (Specific Model)	11	0.879	3977	243.925	4282904	0.69	5157	None	d__Bacteria;p__Proteobacteria;c__Alphaproteobacteria;o__Rhizobiales;f__Beijerinckiaceae;g__Methylobacterium;s__	Co-assembled	E87-21-OMZ，E87-23-OMZ，E87-25-OMZ，E87-31-OMZ，E87-3-OMZ，E87-10-OMZ
MAG288	64.86	0.68	Gradient Boost (General Model)	11	0.954	5130	267.877	797875	0.27	950	None	d__Bacteria;p__Proteobacteria;c__Alphaproteobacteria;o__GCA-002720895;f__GCA-002720895;g__GCA-002720895;s__	Co-assembled	E87-21-OMZ，E87-23-OMZ，E87-25-OMZ，E87-31-OMZ，E87-3-OMZ，E87-10-OMZ
MAG295	58.17	4.69	Neural Network (Specific Model)	11	0.919	2105	235.59	2341864	0.58	3051	None	d__Bacteria;p__Proteobacteria;c__Gammaproteobacteria;o__Pseudomonadales;f__Oleiphilaceae;g__Marinobacter;s__Marinobacter hydrocarbonoclasticus	Co-assembled	E87-21-OMZ，E87-23-OMZ，E87-25-OMZ，E87-31-OMZ，E87-3-OMZ，E87-10-OMZ
MAG30	63.87	1.68	Gradient Boost (General Model)	11	0.957	8506	283.206	1119349	0.32	1264	None	d__Bacteria;p__Proteobacteria;c__Alphaproteobacteria;o__Rhizobiales_B;f__MED-G09;g__AG-430-B22;s__	Co-assembled	S10-1-DCM，E87-7-DCM，E87-13-DCM，E87-21-DCM，E87-23-DCM，E87-25-DCM，E87-31-DCM
MAG301	63.17	5.46	Neural Network (Specific Model)	11	0.957	3192	237.098	937998	0.29	1266	None	d__Bacteria;p__Proteobacteria;c__Alphaproteobacteria;o__Pelagibacterales;f__Pelagibacteraceae;g__Pelagibacter;s__	Co-assembled	E87-21-OMZ，E87-23-OMZ，E87-25-OMZ，E87-31-OMZ，E87-3-OMZ，E87-10-OMZ
MAG309	93.98	2.59	Gradient Boost (General Model)	11	0.932	9433	289.688	2407042	0.53	2589	None	d__Bacteria;p__Proteobacteria;c__Gammaproteobacteria;o__Pseudomonadales;f__HTCC2089;g__UBA11889;s__UBA11889 sp002715785	Co-assembled	E87-21-OMZ，E87-23-OMZ，E87-25-OMZ，E87-31-OMZ，E87-3-OMZ，E87-10-OMZ
MAG310	61.4	1.1	Gradient Boost (General Model)	11	0.925	1951	239.774	4703571	0.71	6063	None	d__Bacteria;p__Myxococcota;c__Polyangia;o__Polyangiales;f__SG8-38;g__UBA1660;s__UBA1660 sp002320815	Co-assembled	E87-21-OMZ，E87-23-OMZ，E87-25-OMZ，E87-31-OMZ，E87-3-OMZ，E87-10-OMZ
MAG311	91.1	6.48	Gradient Boost (General Model)	11	0.857	49466	283.378	2861904	0.59	2890	None	d__Bacteria;p__Chloroflexota;c__Dehalococcoidia;o__UBA3495;f__UBA3495;g__UBA9611;s__UBA9611 sp002328185	Co-assembled	E87-21-OMZ，E87-23-OMZ，E87-25-OMZ，E87-31-OMZ，E87-3-OMZ，E87-10-OMZ
MAG312	64.62	2.78	Gradient Boost (General Model)	11	0.947	2164	240.859	1025634	0.39	1348	None	d__Bacteria;p__Marinisomatota;c__Marinisomatia;o__Marinisomatales;f__UBA1611;g__GCA-2722105;s__	Co-assembled	E87-21-OMZ，E87-23-OMZ，E87-25-OMZ，E87-31-OMZ，E87-3-OMZ，E87-10-OMZ
MAG316	98.23	0.4	Neural Network (Specific Model)	11	0.898	99339	335.167	3943656	0.45	3528	None	d__Bacteria;p__Proteobacteria;c__Gammaproteobacteria;o__Enterobacterales;f__Alteromonadaceae;g__Alteromonas;s__Alteromonas australica	Co-assembled	E87-21-OMZ，E87-23-OMZ，E87-25-OMZ，E87-31-OMZ，E87-3-OMZ，E87-10-OMZ
MAG327	100	0.42	Neural Network (Specific Model)	11	0.921	145292	337.063	5803608	0.69	5296	None	d__Bacteria;p__Proteobacteria;c__Gammaproteobacteria;o__Burkholderiales;f__Burkholderiaceae;g__Pelomonas;s__	Co-assembled	E87-21-OMZ，E87-23-OMZ，E87-25-OMZ，E87-31-OMZ，E87-3-OMZ，E87-10-OMZ
MAG347	64.29	5.63	Gradient Boost (General Model)	11	0.95	3809	241.313	1117939	0.35	1471	None	d__Bacteria;p__Proteobacteria;c__Gammaproteobacteria;o__SAR86;f__SAR86;g__;s__	Co-assembled	E87-21-OMZ，E87-23-OMZ，E87-25-OMZ，E87-31-OMZ，E87-3-OMZ，E87-10-OMZ
MAG365	96.11	1.55	Gradient Boost (General Model)	11	0.892	46968	308.8	4014013	0.67	3871	None	d__Bacteria;p__Proteobacteria;c__Alphaproteobacteria;o__Rhizobiales;f__Rhizobiaceae;g__Aurantimonas;s__Aurantimonas coralicida	Co-assembled	E87-21-OMZ，E87-23-OMZ，E87-25-OMZ，E87-31-OMZ，E87-3-OMZ，E87-10-OMZ
MAG373	79.47	4.28	Gradient Boost (General Model)	11	0.935	3952	251.446	1891662	0.69	2348	None	d__Bacteria;p__Actinobacteriota;c__Acidimicrobiia;o__Acidimicrobiales;f__MedAcidi-G1;g__UBA9410;s__	Co-assembled	E87-21-OMZ，E87-23-OMZ，E87-25-OMZ，E87-31-OMZ，E87-3-OMZ，E87-10-OMZ
MAG374	93.33	2.06	Neural Network (Specific Model)	11	0.912	59523	316.65	3673884	0.63	3533	None	d__Bacteria;p__Proteobacteria;c__Alphaproteobacteria;o__Sphingomonadales;f__Sphingomonadaceae;g__Sphingobium;s__Sphingobium sp000153545	Co-assembled	E87-21-OMZ，E87-23-OMZ，E87-25-OMZ，E87-31-OMZ，E87-3-OMZ，E87-10-OMZ
MAG389	96.85	0.18	Neural Network (Specific Model)	11	0.925	27573	329.332	3536994	0.34	3315	None	d__Bacteria;p__Bacteroidota;c__Bacteroidia;o__Flavobacteriales;f__Flavobacteriaceae;g__Winogradskyella;s__Winogradskyella sp002722255	Co-assembled	E87-21-OMZ，E87-23-OMZ，E87-25-OMZ，E87-31-OMZ，E87-3-OMZ，E87-10-OMZ
MAG395	80.05	3.95	Gradient Boost (General Model)	11	0.936	4140	279.898	2357983	0.64	2635	None	d__Bacteria;p__Desulfobacterota_B;c__Binatia;o__UBA1149;f__UBA1149;g__UBA1149;s__UBA1149 sp014382245	Co-assembled	E87-25-OMZ，E87-3-OMZ，E87-10-OMZ
MAG396	98.07	6.26	Gradient Boost (General Model)	11	0.958	11671	310.85	1709231	0.45	1761	None	d__Bacteria;p__Marinisomatota;c__Marinisomatia;o__Marinisomatales;f__TCS55;g__;s__	Co-assembled	E87-21-OMZ，E87-23-OMZ，E87-25-OMZ，E87-31-OMZ，E87-3-OMZ，E87-10-OMZ
MAG405	92.45	2.7	Neural Network (Specific Model)	11	0.906	12170	306.205	4617549	0.41	4562	None	d__Bacteria;p__Proteobacteria;c__Gammaproteobacteria;o__Enterobacterales;f__Alteromonadaceae;g__Pseudoalteromonas;s__Pseudoalteromonas gelatinilytica	Co-assembled	E87-21-OMZ，E87-23-OMZ，E87-25-OMZ，E87-31-OMZ，E87-3-OMZ，E87-10-OMZ
MAG407	50.39	3.39	Neural Network (Specific Model)	11	0.905	2045	216.074	2095553	0.63	2931	None	d__Bacteria;p__Proteobacteria;c__Alphaproteobacteria;o__Sphingomonadales;f__Sphingomonadaceae;g__Croceicoccus;s__	Co-assembled	E87-21-OMZ，E87-23-OMZ，E87-25-OMZ，E87-31-OMZ，E87-3-OMZ，E87-10-OMZ
MAG415	80.49	4.19	Gradient Boost (General Model)	11	0.928	6223	312.387	2448732	0.56	2431	None	d__Bacteria;p__Acidobacteriota;c__UBA890;o__UBA890;f__UBA890;g__UBA890;s__UBA890 sp002722645	Co-assembled	E87-21-OMZ，E87-23-OMZ，E87-25-OMZ，E87-31-OMZ，E87-3-OMZ，E87-10-OMZ
MAG416	88.82	1.9	Gradient Boost (General Model)	11	0.907	4027	250.38	1656197	0.48	2002	None	d__Bacteria;p__Proteobacteria;c__Alphaproteobacteria;o__UBA1280;f__UBA6503;g__UBA6503;s__UBA6503 sp002436405	Co-assembled	E87-21-OMZ，E87-23-OMZ，E87-25-OMZ，E87-31-OMZ，E87-3-OMZ，E87-10-OMZ
MAG42	71.44	0.28	Neural Network (Specific Model)	11	0.951	53122	346.392	1347170	0.53	1235	None	d__Archaea;p__Thermoplasmatota;c__Poseidoniia;o__Poseidoniales;f__Thalassarchaeaceae;g__MGIIb-O5;s__MGIIb-O5 sp002504435	Co-assembled	S10-1-DCM，E87-7-DCM，E87-13-DCM，E87-21-DCM，E87-23-DCM，E87-25-DCM，E87-31-DCM
MAG424	100	0	Neural Network (Specific Model)	11	0.916	607972	313.827	3517521	0.54	3426	None	d__Bacteria;p__Proteobacteria;c__Alphaproteobacteria;o__Caulobacterales;f__Hyphomonadaceae;g__Ponticaulis;s__	Co-assembled	E87-21-OMZ，E87-23-OMZ，E87-25-OMZ，E87-31-OMZ，E87-3-OMZ，E87-10-OMZ
MAG425	97.77	0.62	Neural Network (Specific Model)	11	0.902	15040	300.447	4896301	0.65	4911	None	d__Bacteria;p__Proteobacteria;c__Alphaproteobacteria;o__Sphingomonadales;f__Sphingomonadaceae;g__Sphingobium;s__Sphingobium yanoikuyae	Co-assembled	E87-21-OMZ，E87-23-OMZ，E87-25-OMZ，E87-31-OMZ，E87-3-OMZ，E87-10-OMZ
MAG426	82.13	2.35	Gradient Boost (General Model)	11	0.958	7350	298.886	1054468	0.29	1129	None	d__Bacteria;p__Bacteroidota;c__Bacteroidia;o__Flavobacteriales;f__Flavobacteriaceae;g__MED-G11;s__MED-G11 sp002729755	Co-assembled	E87-21-OMZ，E87-23-OMZ，E87-25-OMZ，E87-31-OMZ，E87-3-OMZ，E87-10-OMZ
MAG437	54.9	1.5	Gradient Boost (General Model)	11	0.93	2751	252.343	898130	0.64	1106	None	d__Archaea;p__Thermoplasmatota;c__Poseidoniia;o__MGIII;f__CG-Epi1;g__UBA8886;s__	Co-assembled	E87-21-OMZ，E87-23-OMZ，E87-25-OMZ，E87-31-OMZ，E87-3-OMZ，E87-10-OMZ
MAG438	91.6	0.76	Gradient Boost (General Model)	11	0.919	5306	277.977	1455926	0.45	1606	None	d__Bacteria;p__Proteobacteria;c__Gammaproteobacteria;o__Pseudomonadales;f__Porticoccaceae;g__HTCC2207;s__	Co-assembled	E87-21-OMZ，E87-23-OMZ，E87-25-OMZ，E87-31-OMZ，E87-3-OMZ，E87-10-OMZ
MAG439	64.43	3.26	Gradient Boost (General Model)	11	0.945	1811	216.7	817731	0.65	1192	None	d__Archaea;p__Thermoplasmatota;c__Poseidoniia;o__MGIII;f__CG-Epi1;g__UBA8886;s__UBA8886 sp003193815	Co-assembled	E87-21-OMZ，E87-23-OMZ，E87-25-OMZ，E87-31-OMZ，E87-3-OMZ，E87-10-OMZ
MAG44	85.6	3.37	Gradient Boost (General Model)	11	0.935	2882	283.872	3344459	0.54	3677	None	d__Bacteria;p__Verrucomicrobiota;c__Verrucomicrobiae;o__Verrucomicrobiales;f__DEV007;g__CACIUL01;s__CACIUL01 sp902589825	Co-assembled	S10-1-DCM，E87-7-DCM，E87-13-DCM，E87-21-DCM，E87-23-DCM，E87-25-DCM，E87-31-DCM
MAG444	78.98	4.92	Gradient Boost (General Model)	11	0.861	4481	294.554	4493450	0.64	4389	None	d__Bacteria;p__Planctomycetota;c__Phycisphaerae;o__Phycisphaerales;f__Phycisphaeraceae;g__;s__	Co-assembled	E87-21-OMZ，E87-23-OMZ，E87-25-OMZ，E87-31-OMZ，E87-3-OMZ，E87-10-OMZ
MAG450	100	0.27	Neural Network (Specific Model)	11	0.902	200695	321.018	4457113	0.66	4183	None	d__Bacteria;p__Proteobacteria;c__Alphaproteobacteria;o__Rhodobacterales;f__Rhodobacteraceae;g__Puniceibacterium;s__Puniceibacterium profundi	Co-assembled	E87-21-OMZ，E87-23-OMZ，E87-25-OMZ，E87-31-OMZ，E87-3-OMZ，E87-10-OMZ
MAG457	99.87	0.25	Neural Network (Specific Model)	11	0.894	63995	317.425	4331964	0.6	4073	None	d__Bacteria;p__Proteobacteria;c__Alphaproteobacteria;o__Rhizobiales;f__Stappiaceae;g__Roseibium;s__	Co-assembled	E87-21-OMZ，E87-23-OMZ，E87-25-OMZ，E87-31-OMZ，E87-3-OMZ，E87-10-OMZ
MAG461	57.04	1.87	Gradient Boost (General Model)	11	0.926	2255	232.141	1157748	0.4	1543	None	d__Bacteria;p__Proteobacteria;c__Alphaproteobacteria;o__Micavibrionales;f__GCA-2720935;g__;s__	Co-assembled	E87-21-OMZ，E87-23-OMZ，E87-25-OMZ，E87-31-OMZ，E87-3-OMZ，E87-10-OMZ
MAG462	87.12	6.17	Gradient Boost (General Model)	11	0.922	10169	296.361	5159310	0.6	5364	None	d__Bacteria;p__Latescibacterota;c__UBA2968;o__UBA8231;f__UBA8231;g__UBA12574;s__UBA12574 sp002712305	Co-assembled	E87-21-OMZ，E87-23-OMZ，E87-25-OMZ，E87-31-OMZ，E87-3-OMZ，E87-10-OMZ
MAG463	82.51	1.81	Gradient Boost (General Model)	11	0.946	12222	319.085	1535799	0.4	1521	None	d__Bacteria;p__Marinisomatota;c__Marinisomatia;o__Marinisomatales;f__TCS55;g__TCS55;s__TCS55 sp018674655	Co-assembled	E87-21-OMZ，E87-23-OMZ，E87-25-OMZ，E87-31-OMZ，E87-3-OMZ，E87-10-OMZ
MAG475	62.9	4.52	Gradient Boost (General Model)	11	0.925	2021	228.708	723222	0.32	978	None	d__Bacteria;p__Patescibacteria;c__Gracilibacteria;o__UBA1369;f__LOWO2-01-FULL-3;g__;s__	Co-assembled	E87-21-OMZ，E87-23-OMZ，E87-25-OMZ，E87-31-OMZ，E87-3-OMZ，E87-10-OMZ
MAG480	99.71	1.95	Neural Network (Specific Model)	11	0.904	122360	329.539	4485036	0.41	4109	None	d__Bacteria;p__Proteobacteria;c__Gammaproteobacteria;o__Enterobacterales;f__Alteromonadaceae;g__Pseudoalteromonas;s__Pseudoalteromonas arabiensis	Co-assembled	E87-21-OMZ，E87-23-OMZ，E87-25-OMZ，E87-31-OMZ，E87-3-OMZ，E87-10-OMZ
MAG483	76.01	6.7	Gradient Boost (General Model)	11	0.937	3765	254.506	1293213	0.39	1590	None	d__Bacteria;p__Proteobacteria;c__Gammaproteobacteria;o__PS1;f__Thioglobaceae;g__Pseudothioglobus;s__	Co-assembled	E87-21-OMZ，E87-23-OMZ，E87-25-OMZ，E87-31-OMZ，E87-3-OMZ，E87-10-OMZ
MAG487	95.14	0.12	Gradient Boost (General Model)	11	0.95	44103	328.291	2087046	0.42	2017	None	d__Bacteria;p__Marinisomatota;c__Marinisomatia;o__Marinisomatales;f__TCS55;g__TCS55;s__TCS55 sp001577025	Co-assembled	E87-21-OMZ，E87-23-OMZ，E87-25-OMZ，E87-31-OMZ，E87-3-OMZ，E87-10-OMZ
MAG493	82.75	0.21	Neural Network (Specific Model)	11	0.915	7600	290.457	2873811	0.64	3023	None	d__Bacteria;p__Proteobacteria;c__Alphaproteobacteria;o__Caulobacterales;f__Maricaulaceae;g__Maricaulis;s__	Co-assembled	E87-21-OMZ，E87-23-OMZ，E87-25-OMZ，E87-31-OMZ，E87-3-OMZ，E87-10-OMZ
MAG50	51.22	3.41	Gradient Boost (General Model)	11	0.908	1452	226.087	1708910	0.55	2295	None	d__Bacteria;p__Planctomycetota;c__Planctomycetia;o__Pirellulales;f__UBA7805;g__UBA7805;s__	Co-assembled	S10-1-DCM，E87-7-DCM，E87-13-DCM，E87-21-DCM，E87-23-DCM，E87-25-DCM，E87-31-DCM
MAG501	88.34	2.21	Neural Network (Specific Model)	11	0.915	6754	299.52	3837902	0.4	3916	None	d__Bacteria;p__Bacteroidota;c__Bacteroidia;o__Flavobacteriales;f__Flavobacteriaceae;g__Leeuwenhoekiella;s__Leeuwenhoekiella palythoae	Co-assembled	E87-21-OMZ，E87-23-OMZ，E87-25-OMZ，E87-31-OMZ，E87-3-OMZ，E87-10-OMZ
MAG503	67.37	2.39	Gradient Boost (General Model)	11	0.941	2431	250.308	1207392	0.39	1518	None	d__Bacteria;p__Marinisomatota;c__Marinisomatia;o__Marinisomatales;f__UBA1611;g__GCA-2722105;s__	Co-assembled	E87-21-OMZ，E87-23-OMZ，E87-25-OMZ，E87-31-OMZ，E87-3-OMZ，E87-10-OMZ
MAG506	71.62	0.23	Neural Network (Specific Model)	11	0.878	5894	248.084	1509613	0.53	1788	None	d__Bacteria;p__Cyanobacteria;c__Cyanobacteriia;o__PCC-6307;f__Cyanobiaceae;g__Prochlorococcus_C;s__Prochlorococcus_C sp000760295	Co-assembled	E87-21-OMZ，E87-23-OMZ，E87-25-OMZ，E87-31-OMZ，E87-3-OMZ，E87-10-OMZ
MAG510	99.98	0	Neural Network (Specific Model)	11	0.891	51038	315.259	3513218	0.54	3317	None	d__Bacteria;p__Proteobacteria;c__Gammaproteobacteria;o__Pseudomonadales;f__DSM-6294;g__Oleibacter;s__	Co-assembled	E87-21-OMZ，E87-23-OMZ，E87-25-OMZ，E87-31-OMZ，E87-3-OMZ，E87-10-OMZ
MAG511	51.5	0.22	Gradient Boost (General Model)	11	0.953	2021	227.34	1187780	0.64	1664	None	d__Bacteria;p__Desulfobacterota_B;c__Binatia;o__UBA1149;f__UBA1149;g__;s__	Co-assembled	E87-21-OMZ，E87-23-OMZ，E87-25-OMZ，E87-31-OMZ，E87-3-OMZ，E87-10-OMZ
MAG518	61.26	2.48	Gradient Boost (General Model)	11	0.928	3007	251.444	1983748	0.54	2445	None	d__Bacteria;p__Proteobacteria;c__Gammaproteobacteria;o__Arenicellales;f__UBA868;g__UBA11791;s__UBA11791 sp002714255	Co-assembled	E87-21-OMZ，E87-23-OMZ，E87-25-OMZ，E87-31-OMZ，E87-3-OMZ，E87-10-OMZ
MAG52	86.91	2.26	Gradient Boost (General Model)	11	0.93	7096	281.955	2462625	0.56	2714	None	d__Bacteria;p__Proteobacteria;c__Gammaproteobacteria;o__Arenicellales;f__UBA868;g__UBA868;s__UBA868 sp002694065	Co-assembled	S10-1-DCM，E87-7-DCM，E87-13-DCM，E87-21-DCM，E87-23-DCM，E87-25-DCM，E87-31-DCM
MAG520	95.71	3.23	Neural Network (Specific Model)	11	0.911	7862	278.803	3028846	0.51	3305	None	d__Bacteria;p__Proteobacteria;c__Gammaproteobacteria;o__Nitrosococcales;f__Methylophagaceae;g__Methylophaga;s__Methylophaga sp014762585	Co-assembled	E87-21-OMZ，E87-23-OMZ，E87-25-OMZ，E87-31-OMZ，E87-3-OMZ，E87-10-OMZ
MAG551	53.13	5.57	Gradient Boost (General Model)	11	0.896	1711	219.38	1334706	0.47	1822	None	d__Bacteria;p__Nitrospinota;c__Nitrospinia;o__Nitrospinales;f__Nitrospinaceae;g__LS-NOB;s__	Co-assembled	E87-21-OMZ，E87-23-OMZ，E87-25-OMZ，E87-31-OMZ，E87-3-OMZ，E87-10-OMZ
MAG556	71.3	1.77	Gradient Boost (General Model)	11	0.952	4374	263.601	830307	0.32	1002	None	d__Archaea;p__Micrarchaeota;c__Micrarchaeia;o__Anstonellales;f__Bilamarchaeaceae;g__;s__	Co-assembled	E87-21-OMZ，E87-23-OMZ，E87-25-OMZ，E87-31-OMZ，E87-3-OMZ，E87-10-OMZ
MAG57	77.65	5.96	Neural Network (Specific Model)	11	0.931	3849	236.744	1386637	0.32	1823	None	d__Bacteria;p__Cyanobacteria;c__Cyanobacteriia;o__PCC-6307;f__Cyanobiaceae;g__Prochlorococcus_A;s__Prochlorococcus_A sp003280025	Co-assembled	S10-1-DCM，E87-7-DCM，E87-13-DCM，E87-21-DCM，E87-23-DCM，E87-25-DCM，E87-31-DCM
MAG591	98.77	4.6	Neural Network (Specific Model)	11	0.904	16902	301.765	3993896	0.66	3997	None	d__Bacteria;p__Proteobacteria;c__Alphaproteobacteria;o__Sphingomonadales;f__Sphingomonadaceae;g__Sphingomonas;s__Sphingomonas paucimobilis	Co-assembled	E87-21-OMZ，E87-23-OMZ，E87-25-OMZ，E87-31-OMZ，E87-3-OMZ，E87-10-OMZ
MAG592	70.56	4.06	Gradient Boost (General Model)	11	0.947	5636	306.978	1567292	0.39	1615	None	d__Bacteria;p__Marinisomatota;c__Marinisomatia;o__Marinisomatales;f__TCS55;g__GCA-002701945;s__	Co-assembled	E87-21-OMZ，E87-23-OMZ，E87-25-OMZ，E87-31-OMZ，E87-3-OMZ，E87-10-OMZ
MAG60	73.49	0	Gradient Boost (General Model)	11	0.963	10344	284.023	759615	0.32	861	None	d__Bacteria;p__Desulfobacterota_D;c__UBA1144;o__UBA1144;f__UBA1144;g__;s__	Co-assembled	S10-1-DCM，E87-7-DCM，E87-13-DCM，E87-21-DCM，E87-23-DCM，E87-25-DCM，E87-31-DCM
MAG601	96.28	0.37	Gradient Boost (General Model)	11	0.945	15315	328.965	2068695	0.47	1985	None	d__Bacteria;p__Marinisomatota;c__Marinisomatia;o__Marinisomatales;f__S15-B10;g__UBA2125;s__UBA2125 sp002311275	Co-assembled	E87-21-OMZ，E87-23-OMZ，E87-25-OMZ，E87-31-OMZ，E87-3-OMZ，E87-10-OMZ
MAG602	100	0.19	Neural Network (Specific Model)	11	0.924	39419	324.713	3967220	0.72	3772	None	d__Bacteria;p__Actinobacteriota;c__Actinomycetia;o__Propionibacteriales;f__Nocardioidaceae;g__Nocardioides;s__	Co-assembled	E87-21-OMZ，E87-23-OMZ，E87-25-OMZ，E87-31-OMZ，E87-3-OMZ，E87-10-OMZ
MAG603	89.94	6.76	Gradient Boost (General Model)	11	0.856	10957	272.451	3388087	0.58	3554	None	d__Bacteria;p__Chloroflexota;c__Dehalococcoidia;o__UBA3495;f__UBA3495;g__UBA11650;s__UBA11650 sp002710215	Co-assembled	E87-21-OMZ，E87-23-OMZ，E87-25-OMZ，E87-31-OMZ，E87-3-OMZ，E87-10-OMZ
MAG607	50.25	1.35	Neural Network (Specific Model)	11	0.966	5401	264.272	646937	0.28	791	None	d__Bacteria;p__Proteobacteria;c__Alphaproteobacteria;o__Pelagibacterales;f__Pelagibacteraceae;g__Pelagibacter;s__	Co-assembled	E87-21-OMZ，E87-23-OMZ，E87-25-OMZ，E87-31-OMZ，E87-3-OMZ，E87-10-OMZ
MAG609	60.25	2.35	Neural Network (Specific Model)	11	0.911	2744	241.703	2385623	0.65	3002	None	d__Bacteria;p__Proteobacteria;c__Alphaproteobacteria;o__Caulobacterales;f__Maricaulaceae;g__Maricaulis;s__	Co-assembled	E87-21-OMZ，E87-23-OMZ，E87-25-OMZ，E87-31-OMZ，E87-3-OMZ，E87-10-OMZ
MAG612	69.99	1.25	Gradient Boost (General Model)	11	0.903	1868	211.276	1076196	0.45	1537	None	d__Bacteria;p__Proteobacteria;c__Alphaproteobacteria;o__UBA1280;f__;g__;s__	Co-assembled	E87-21-OMZ，E87-23-OMZ，E87-25-OMZ，E87-31-OMZ，E87-3-OMZ，E87-10-OMZ
MAG615	57.33	5.32	Gradient Boost (General Model)	11	0.941	3201	229.616	695694	0.3	954	None	d__Bacteria;p__Proteobacteria;c__Alphaproteobacteria;o__Pelagibacterales;f__Pelagibacteraceae;g__GCA-2704625;s__	Co-assembled	E87-21-OMZ，E87-23-OMZ，E87-25-OMZ，E87-31-OMZ，E87-3-OMZ，E87-10-OMZ
MAG625	99.24	0.77	Gradient Boost (General Model)	11	0.924	19356	295.91	2950316	0.64	3076	None	d__Bacteria;p__Proteobacteria;c__Alphaproteobacteria;o__Thalassobaculales;f__Thalassobaculaceae;g__TMED26;s__TMED26 sp002694075	Co-assembled	E87-25-5,E87-23-5,E87-31-5
MAG632	94.09	2.7	Gradient Boost (General Model)	11	0.923	10735	292.427	2745673	0.53	2894	None	d__Bacteria;p__Proteobacteria;c__Gammaproteobacteria;o__Pseudomonadales;f__HTCC2089;g__UBA4421;s__UBA4421 sp902565895	Co-assembled	E87-25-5,E87-23-5,E87-31-5
MAG633	92.77	0.24	Gradient Boost (General Model)	11	0.953	10685	342.036	1813775	0.62	1687	None	d__Archaea;p__Thermoplasmatota;c__Poseidoniia;o__Poseidoniales;f__Poseidoniaceae;g__MGIIa-L3;s__MGIIa-L3 sp002694585	Co-assembled	E87-25-5,E87-23-5,E87-31-5
MAG648	96.95	2.57	Gradient Boost (General Model)	11	0.896	8520	367.633	7055142	0.59	5742	None	d__Bacteria;p__Myxococcota;c__Bradymonadia;o__Bradymonadales;f__Bradymonadaceae;g__;s__	Co-assembled	E87-25-5,E87-23-5,E87-31-5
MAG65	74.68	10.37	Gradient Boost (General Model)	11	0.926	2307	234.833	2144440	0.4	2823	None	d__Bacteria;p__Proteobacteria;c__Alphaproteobacteria;o__Rhodobacterales;f__Rhodobacteraceae;g__MED-G52;s__	Co-assembled	S10-1-DCM，E87-7-DCM，E87-13-DCM，E87-21-DCM，E87-23-DCM，E87-25-DCM，E87-31-DCM
MAG650	94.19	4.28	Neural Network (Specific Model)	11	0.885	6920	283.421	4133640	0.45	4309	None	d__Bacteria;p__Proteobacteria;c__Gammaproteobacteria;o__Enterobacterales;f__Alteromonadaceae;g__Alteromonas;s__	Co-assembled	E87-25-5,E87-23-5,E87-31-5
MAG660	51.5	0.05	Neural Network (Specific Model)	11	0.967	20229	285.531	475817	0.28	539	None	d__Bacteria;p__Proteobacteria;c__Alphaproteobacteria;o__Pelagibacterales;f__Pelagibacteraceae;g__Pelagibacter_A;s__	Co-assembled	E87-25-5,E87-23-5,E87-31-5
MAG67	70.75	1.3	Gradient Boost (General Model)	11	0.946	5924	270.929	1605274	0.44	1872	None	d__Bacteria;p__Actinobacteriota;c__Acidimicrobiia;o__Acidimicrobiales;f__UBA8592;g__UBA8592;s__UBA8592 sp002709645	Co-assembled	S10-1-DCM，E87-7-DCM，E87-13-DCM，E87-21-DCM，E87-23-DCM，E87-25-DCM，E87-31-DCM
MAG670	69.93	7.17	Gradient Boost (General Model)	11	0.838	1677	216.486	3876150	0.4	5017	None	d__Bacteria;p__Proteobacteria;c__Gammaproteobacteria;o__Pseudomonadales;f__UBA6940;g__UBA6940;s__	Co-assembled	E87-25-5,E87-23-5,E87-31-5
MAG676	76.22	6.74	Gradient Boost (General Model)	11	0.935	2612	262.351	4432003	0.67	5275	None	d__Bacteria;p__Myxococcota_A;c__UBA796;o__UBA796;f__UBA2385;g__M30B51;s__	Co-assembled	E87-25-5,E87-23-5,E87-31-5
MAG688	81.99	5.15	Gradient Boost (General Model)	11	0.965	4031	267.834	1138281	0.31	1371	None	d__Bacteria;p__Bacteroidota;c__Bacteroidia;o__Flavobacteriales;f__Flavobacteriaceae;g__MED-G14;s__MED-G14 sp002697465	Co-assembled	E87-25-5,E87-23-5,E87-31-5
MAG698	60.29	8.66	Gradient Boost (General Model)	11	0.931	1731	222.53	1144560	0.5	1604	None	d__Bacteria;p__Proteobacteria;c__Gammaproteobacteria;o__Pseudomonadales;f__Litoricolaceae;g__HIMB30;s__	Co-assembled	E87-25-5,E87-23-5,E87-31-5
MAG724	90.64	0.92	Gradient Boost (General Model)	11	0.964	19112	337.593	1290099	0.28	1230	None	d__Bacteria;p__Bacteroidota;c__Bacteroidia;o__Flavobacteriales;f__TMED113;g__GCA-2718035;s__	Co-assembled	E87-13-5，E87-7-5，E87-21-5
MAG753	87.8	4.38	Gradient Boost (General Model)	11	0.943	11666	280.975	1902676	0.45	2133	None	d__Bacteria;p__Actinobacteriota;c__Acidimicrobiia;o__Acidimicrobiales;f__UBA8592;g__UBA8592;s__UBA8592 sp002712415	Co-assembled	E87-13-5，E87-7-5，E87-21-5
MAG754	97.12	0.3	Neural Network (Specific Model)	11	0.914	23951	315.936	3348136	0.52	3236	None	d__Bacteria;p__Proteobacteria;c__Gammaproteobacteria;o__Pseudomonadales;f__DSM-6294;g__Oleibacter;s__Oleibacter sp002331105	Co-assembled	E87-13-5，E87-7-5，E87-21-5
MAG761	63.49	4.2	Gradient Boost (General Model)	11	0.879	2505	237.963	1229139	0.41	1517	None	d__Bacteria;p__Proteobacteria;c__Gammaproteobacteria;o__Coxiellales;f__Coxiellaceae;g__CACHNP01;s__	Co-assembled	E87-7-DCM，E87-21-DCM，E87-23-DCM，E87-25-DCM
MAG771	84.08	0.31	Neural Network (Specific Model)	11	0.955	28559	364.502	1779796	0.56	1556	None	d__Archaea;p__Thermoplasmatota;c__Poseidoniia;o__Poseidoniales;f__Poseidoniaceae;g__Poseidonia;s__	Co-assembled	E87-7-DCM，E87-21-DCM，E87-23-DCM，E87-25-DCM
MAG795	96.76	2.67	Gradient Boost (General Model)	11	0.918	58135	401.082	4980866	0.61	3803	None	d__Bacteria;p__Verrucomicrobiota;c__Verrucomicrobiae;o__Verrucomicrobiales;f__Akkermansiaceae;g__Roseibacillus_B;s__Roseibacillus_B sp002721695	Co-assembled	E87-7-DCM，E87-21-DCM，E87-23-DCM，E87-25-DCM
MAG797	86.76	0.13	Gradient Boost (General Model)	11	0.959	37764	313.553	1410518	0.35	1441	None	d__Bacteria;p__Proteobacteria;c__Gammaproteobacteria;o__SAR86;f__SAR86;g__GCA-2730855;s__	Co-assembled	E87-7-DCM，E87-21-DCM，E87-23-DCM，E87-25-DCM
MAG798	95.52	5.06	Gradient Boost (General Model)	11	0.932	24433	299.754	2762788	0.53	2870	None	d__Bacteria;p__Actinobacteriota;c__Acidimicrobiia;o__Acidimicrobiales;f__TK06;g__UBA6944;s__UBA6944 sp002724355	Co-assembled	S10-1-5，E87-7-5，E87-13-5，E87-21-5，E87-23-5，E87-25-5，E87-31-5
MAG800	50.17	2.88	Gradient Boost (General Model)	11	0.922	5639	288.857	1796434	0.43	1914	None	d__Bacteria;p__Proteobacteria;c__Gammaproteobacteria;o__Pseudomonadales;f__Pseudohongiellaceae;g__UBA9145;s__UBA9145 sp002727755	Co-assembled	E87-7-DCM，E87-21-DCM，E87-23-DCM，E87-25-DCM
MAG801	94.54	1.14	Gradient Boost (General Model)	11	0.93	23617	385.295	4193988	0.57	3379	None	d__Bacteria;p__Verrucomicrobiota;c__Verrucomicrobiae;o__Verrucomicrobiales;f__Akkermansiaceae;g__Roseibacillus_B;s__Roseibacillus_B sp002709395	Co-assembled	E87-7-DCM，E87-21-DCM，E87-23-DCM，E87-25-DCM
MAG810	88.32	2.23	Gradient Boost (General Model)	11	0.951	50403	301.848	1334029	0.31	1404	None	d__Bacteria;p__Chloroflexota;c__Dehalococcoidia;o__UBA1151;f__TMED-70;g__TMED-70;s__TMED-70 sp002703265	Co-assembled	E87-7-DCM，E87-21-DCM，E87-23-DCM，E87-25-DCM
MAG811	96.43	1.07	Gradient Boost (General Model)	11	0.914	47813	376.064	3705104	0.49	3006	None	d__Bacteria;p__Planctomycetota;c__Planctomycetia;o__Pirellulales;f__UBA1268;g__CACORA01;s__CACORA01 sp902629495	Co-assembled	E87-7-DCM，E87-21-DCM，E87-23-DCM，E87-25-DCM
MAG832	57.73	2.28	Neural Network (Specific Model)	11	0.954	4977	305.732	1302095	0.44	1357	None	d__Archaea;p__Thermoplasmatota;c__Poseidoniia;o__Poseidoniales;f__Poseidoniaceae;g__MGIIa-K1;s__MGIIa-K1 sp002709705	Co-assembled	E87-7-DCM，E87-21-DCM，E87-23-DCM，E87-25-DCM
MAG835	76.98	3.43	Gradient Boost (General Model)	11	0.916	3145	249.873	1574505	0.49	1928	None	d__Bacteria;p__Proteobacteria;c__Alphaproteobacteria;o__Puniceispirillales;f__Puniceispirillaceae;g__UBA3439;s__	Co-assembled	E87-7-DCM，E87-21-DCM，E87-23-DCM，E87-25-DCM
MAG856	53.18	2.29	Gradient Boost (General Model)	11	0.947	1922	235.928	930755	0.45	1249	None	d__Bacteria;p__Planctomycetota;c__Phycisphaerae;o__Phycisphaerales;f__SM1A02;g__GCA-002718515;s__	Co-assembled	E87-7-DCM，E87-21-DCM，E87-23-DCM，E87-25-DCM
MAG867	95.84	2.71	Gradient Boost (General Model)	11	0.966	10062	286.929	888159	0.32	1001	None	d__Bacteria;p__Marinisomatota;c__Marinisomatia;o__Marinisomatales;f__Marinisomataceae;g__Marinisoma;s__Marinisoma sp902575395	Co-assembled	E87-7-DCM，E87-21-DCM，E87-23-DCM，E87-25-DCM
MAG870	99.99	0.02	Neural Network (Specific Model)	11	0.92	380827	313.666	3784022	0.58	3708	None	d__Bacteria;p__Proteobacteria;c__Alphaproteobacteria;o__Rhodobacterales;f__Rhodobacteraceae;g__Thalassococcus;s__Thalassococcus halodurans	Co-assembled	E87-3-OMZ，E87-21-2000，E87-25-2000
MAG890	76.38	0.73	Gradient Boost (General Model)	11	0.96	16687	286.992	964711	0.35	1079	None	d__Bacteria;p__Actinobacteriota;c__Acidimicrobiia;o__Actinomarinales;f__Actinomarinaceae;g__;s__	Co-assembled	E87-3-OMZ，E87-21-2000，E87-25-2000
MAG900	77.7	2.5	Gradient Boost (General Model)	11	0.961	8026	303.894	1377563	0.35	1456	None	d__Bacteria;p__Marinisomatota;c__Marinisomatia;o__Marinisomatales;f__TCS55;g__TMED108;s__TMED108 sp002717765	Co-assembled	E87-3-OMZ，E87-21-2000，E87-25-2000
MAG907	51.41	0.79	Gradient Boost (General Model)	11	0.927	2196	218.888	768099	0.38	1087	None	d__Bacteria;p__Cyanobacteria;c__Cyanobacteriia;o__PCC-6307;f__Cyanobiaceae;g__Prochlorococcus;s__Prochlorococcus sp003279445	Co-assembled	E87-3-OMZ，E87-21-2000，E87-25-2000
MAG915	60.01	1.89	Gradient Boost (General Model)	11	0.93	4208	287.606	1769218	0.34	1911	None	d__Bacteria;p__Bacteroidota;c__Bacteroidia;o__Flavobacteriales;f__GCA-002722245;g__GCA-002722245;s__	Co-assembled	E87-3-OMZ，E87-21-2000，E87-25-2000
MAG926	91.39	2.37	Gradient Boost (General Model)	11	0.894	13480	309.554	2838388	0.43	2735	None	d__Bacteria;p__SAR324;c__SAR324;o__SAR324;f__NAC60-12;g__Arctic96AD-7;s__Arctic96AD-7 sp002685535	Co-assembled	E87-3-OMZ，E87-21-2000，E87-25-2000
MAG932	61.51	3.28	Gradient Boost (General Model)	11	0.952	2183	257.367	2581212	0.58	3190	None	d__Bacteria;p__Myxococcota;c__UBA4151;o__UBA4151;f__UBA4151;g__CACGMS01;s__	Co-assembled	E87-3-OMZ，E87-21-2000，E87-25-2000
MAG940	91.61	0.02	Gradient Boost (General Model)	11	0.958	20071	358.58	1660893	0.48	1482	Low confidence prediction - substantial (25%) disagreement between completeness prediction models	d__Archaea;p__Thermoplasmatota;c__Poseidoniia;o__Poseidoniales;f__Thalassarchaeaceae;g__MGIIb-P;s__	Co-assembled	E87-3-OMZ，E87-21-2000，E87-25-2000
MAG942	72.52	0.27	Gradient Boost (General Model)	11	0.963	9204	287.096	863462	0.32	968	None	d__Bacteria;p__Proteobacteria;c__Alphaproteobacteria;o__Rhizobiales_B;f__MED-G09;g__AG-430-B22;s__AG-430-B22 sp002728335	Co-assembled	E87-3-OMZ，E87-21-2000，E87-25-2000
MAG953	59.68	3.04	Neural Network (Specific Model)	11	0.956	8620	334.616	1400417	0.48	1336	None	d__Archaea;p__Thermoplasmatota;c__Poseidoniia;o__Poseidoniales;f__Thalassarchaeaceae;g__MGIIb-N2;s__	Co-assembled	E87-3-OMZ，E87-21-2000，E87-25-2000
MAG98	81.42	2.18	Neural Network (Specific Model)	11	0.954	29548	345.681	1368222	0.5	1261	None	d__Archaea;p__Thermoplasmatota;c__Poseidoniia;o__Poseidoniales;f__Thalassarchaeaceae;g__Thalassarchaeum;s__	Co-assembled	S10-1-DCM，E87-7-DCM，E87-13-DCM，E87-21-DCM，E87-23-DCM，E87-25-DCM，E87-31-DCM
MAG985	99.99	0.3	Neural Network (Specific Model)	11	0.902	42905	319.093	3401573	0.68	3210	None	d__Bacteria;p__Proteobacteria;c__Alphaproteobacteria;o__Sphingomonadales;f__Sphingomonadaceae;g__Sphingomonas;s__Sphingomonas aquatilis	Co-assembled	E87-21-OMZ，E87-23-OMZ，E87-7-2000
MAG10	89.31	3.71	Gradient Boost (General Model)	11	0.967	13000	280.907	876377	0.32	1009	None	d__Bacteria;p__Marinisomatota;c__Marinisomatia;o__Marinisomatales;f__Marinisomataceae;g__Marinisoma;s__	Co-assembled	S10-1-DCM，E87-7-DCM，E87-13-DCM，E87-21-DCM，E87-23-DCM，E87-25-DCM，E87-31-DCM
MAG1002	94.45	3.43	Gradient Boost (General Model)	11	0.921	14592	289.812	1998269	0.43	2121	None	d__Bacteria;p__Chloroflexota;c__Dehalococcoidia;o__SAR202;f__UBA826;g__UBA11996;s__UBA11996 sp002435305	Co-assembled	E87-21-OMZ，E87-23-OMZ，E87-7-2000
MAG1006	74.35	6.57	Gradient Boost (General Model)	11	0.936	2228	231.5	1115638	0.4	1508	None	d__Bacteria;p__Proteobacteria;c__Gammaproteobacteria;o__PS1;f__Thioglobaceae;g__;s__	Co-assembled	E87-21-OMZ，E87-23-OMZ，E87-7-2000
MAG108	92.51	5.02	Gradient Boost (General Model)	11	0.939	12030	285.711	2423623	0.53	2662	None	d__Bacteria;p__Actinobacteriota;c__Acidimicrobiia;o__Acidimicrobiales;f__TK06;g__UBA6944;s__UBA6944 sp002296525	Co-assembled	S10-1-DCM，E87-7-DCM，E87-13-DCM，E87-21-DCM，E87-23-DCM，E87-25-DCM，E87-31-DCM
MAG1093	71.24	2.73	Gradient Boost (General Model)	11	0.908	8040	291.399	2919948	0.57	3037	None	d__Bacteria;p__Proteobacteria;c__Gammaproteobacteria;o__Arenicellales;f__UBA868;g__UBA9619;s__UBA9619 sp002718155	Co-assembled	E87-25-OMZ，E87-3-OMZ，E87-10-OMZ
MAG1107	74.82	5.89	Gradient Boost (General Model)	11	0.917	7199	290.976	2199871	0.52	2314	None	d__Bacteria;p__Proteobacteria;c__Gammaproteobacteria;o__Arenicellales;f__UBA868;g__REDSEA-S09-B13;s__	Co-assembled	E87-21-2000，E87-25-2000，E87-31-2000，E87-10-2000
MAG1145	97.33	0.41	Gradient Boost (General Model)	11	0.904	303025	295.717	1902771	0.44	1941	None	d__Bacteria;p__Proteobacteria;c__Alphaproteobacteria;o__UBA1280;f__;g__;s__	Co-assembled	E87-21-2000，E87-25-2000，E87-31-2000，E87-10-2000
MAG1149	92.48	0.31	Neural Network (Specific Model)	11	0.864	14749	292.413	6219509	0.71	6136	None	d__Bacteria;p__Proteobacteria;c__Alphaproteobacteria;o__Rhizobiales;f__Beijerinckiaceae;g__Methylobacterium;s__Methylobacterium indicum	Co-assembled	E87-21-2000，E87-25-2000，E87-31-2000，E87-10-2000
MAG116	57.67	1.07	Gradient Boost (General Model)	11	0.953	2445	270.463	1338581	0.46	1575	None	d__Archaea;p__Thermoplasmatota;c__Poseidoniia;o__Poseidoniales;f__Thalassarchaeaceae;g__;s__	Co-assembled	S10-1-DCM，E87-7-DCM，E87-13-DCM，E87-21-DCM，E87-23-DCM，E87-25-DCM，E87-31-DCM
MAG1161	81.96	5	Gradient Boost (General Model)	11	0.914	9636	294.086	2475722	0.53	2568	None	d__Bacteria;p__Proteobacteria;c__Gammaproteobacteria;o__Arenicellales;f__UBA868;g__REDSEA-S09-B13;s__REDSEA-S09-B13 sp003447825	Co-assembled	E87-21-2000，E87-25-2000，E87-31-2000，E87-10-2000
MAG1174	86.38	1.2	Neural Network (Specific Model)	11	0.92	18280	292.268	2491826	0.69	2619	None	d__Bacteria;p__Proteobacteria;c__Alphaproteobacteria;o__Caulobacterales;f__Caulobacteraceae;g__Brevundimonas;s__	Co-assembled	E87-21-2000，E87-25-2000，E87-31-2000，E87-10-2000
MAG1183	100	0.02	Neural Network (Specific Model)	11	0.886	188033	342.815	4403468	0.45	3795	None	d__Bacteria;p__Proteobacteria;c__Gammaproteobacteria;o__Enterobacterales;f__Alteromonadaceae;g__Alteromonas;s__Alteromonas macleodii	Co-assembled	E87-21-2000，E87-25-2000，E87-31-2000，E87-10-2000
MAG1193	81.22	4.53	Gradient Boost (General Model)	11	0.921	8608	311.721	2603575	0.56	2570	None	d__Bacteria;p__Acidobacteriota;c__Vicinamibacteria;o__Vicinamibacterales;f__UBA823;g__UBA11600;s__	Co-assembled	E87-21-2000，E87-25-2000，E87-31-2000，E87-10-2000
MAG1197	99.99	2.38	Neural Network (Specific Model)	11	0.865	31390	297.588	6236688	0.72	6054	None	d__Bacteria;p__Proteobacteria;c__Alphaproteobacteria;o__Rhizobiales;f__Beijerinckiaceae;g__Methylobacterium;s__Methylobacterium organophilum	Co-assembled	E87-21-2000，E87-25-2000，E87-31-2000，E87-10-2000
MAG121	77.73	0.51	Neural Network (Specific Model)	11	0.957	42852	346.505	1352943	0.48	1248	None	d__Archaea;p__Thermoplasmatota;c__Poseidoniia;o__Poseidoniales;f__Thalassarchaeaceae;g__MGIIb-O3;s__MGIIb-O3 sp002716085	Co-assembled	S10-1-DCM，E87-7-DCM，E87-13-DCM，E87-21-DCM，E87-23-DCM，E87-25-DCM，E87-31-DCM
MAG1211	99.73	0.96	Neural Network (Specific Model)	11	0.922	199725	306.885	3319150	0.61	3331	None	d__Bacteria;p__Proteobacteria;c__Alphaproteobacteria;o__Rhodobacterales;f__Rhodobacteraceae;g__SAT37;s__SAT37 sp002706605	Co-assembled	E87-21-2000，E87-25-2000，E87-31-2000，E87-10-2000
MAG1228	79.27	5.88	Gradient Boost (General Model)	11	0.936	3238	265.671	7326824	0.57	8626	None	d__Bacteria;p__Eremiobacterota;c__Xenobia;o__Xenobiales;f__JADMJV01;g__;s__	Co-assembled	E87-21-2000，E87-25-2000，E87-31-2000，E87-10-2000
MAG1237	73.33	0.78	Neural Network (Specific Model)	11	0.904	3729	253.265	2926335	0.61	3487	None	d__Bacteria;p__Proteobacteria;c__Alphaproteobacteria;o__Rhodobacterales;f__Rhodobacteraceae;g__Pseudophaeobacter_A;s__	Co-assembled	E87-21-2000，E87-25-2000，E87-31-2000，E87-10-2000
MAG1244	86.04	1.7	Neural Network (Specific Model)	11	0.949	8360	325.914	2238740	0.58	2179	None	d__Bacteria;p__Bacteroidota;c__Bacteroidia;o__Flavobacteriales;f__UA16;g__UBA11663;s__UBA11663 sp002863145	Co-assembled	S10-1-5，E87-7-5，E87-13-5，E87-21-5，E87-23-5，E87-25-5，E87-31-5
MAG1247	65.47	1.82	Neural Network (Specific Model)	11	0.957	3676	283.022	1507993	0.49	1705	None	d__Archaea;p__Thermoplasmatota;c__Poseidoniia;o__Poseidoniales;f__Poseidoniaceae;g__MGIIa-L2;s__MGIIa-L2 sp002692685	Co-assembled	S10-1-5，E87-7-5，E87-13-5，E87-21-5，E87-23-5，E87-25-5，E87-31-5
MAG1258	71.93	4.15	Gradient Boost (General Model)	11	0.96	11543	308.976	1591052	0.37	1652	None	d__Bacteria;p__Marinisomatota;c__Marinisomatia;o__Marinisomatales;f__TCS55;g__TMED108;s__TMED108 sp002724735	Co-assembled	S10-1-5，E87-7-5，E87-13-5，E87-21-5，E87-23-5，E87-25-5，E87-31-5
MAG1260	96.06	0.07	Neural Network (Specific Model)	11	0.887	105958	319.121	3575848	0.58	3320	None	d__Bacteria;p__Proteobacteria;c__Gammaproteobacteria;o__Pseudomonadales;f__Alcanivoracaceae;g__Alcanivorax;s__Alcanivorax sp002733835	Co-assembled	S10-1-5，E87-7-5，E87-13-5，E87-21-5，E87-23-5，E87-25-5，E87-31-5
MAG1266	88	2.7	Gradient Boost (General Model)	11	0.891	6043	286.455	2744695	0.43	2851	None	d__Bacteria;p__SAR324;c__SAR324;o__SAR324;f__NAC60-12;g__Arctic96AD-7;s__Arctic96AD-7 sp002082305	Co-assembled	S10-1-5，E87-7-5，E87-13-5，E87-21-5，E87-23-5，E87-25-5，E87-31-5
MAG1271	56.26	4.04	Gradient Boost (General Model)	11	0.966	5386	256.928	850108	0.3	1071	None	d__Bacteria;p__Proteobacteria;c__Alphaproteobacteria;o__TMED127;f__TMED127;g__GCA-2691245;s__	Co-assembled	S10-1-5，E87-7-5，E87-13-5，E87-21-5，E87-23-5，E87-25-5，E87-31-5
MAG1275	86.76	8.44	Gradient Boost (General Model)	11	0.916	7367	276.767	2100290	0.38	2320	None	d__Bacteria;p__Proteobacteria;c__Alphaproteobacteria;o__Puniceispirillales;f__Puniceispirillaceae;g__UBA5951;s__UBA5951 sp902632595	Co-assembled	S10-1-5，E87-7-5，E87-13-5，E87-21-5，E87-23-5，E87-25-5，E87-31-5
MAG1286	91.44	0.64	Gradient Boost (General Model)	11	0.963	6153	303.252	1399575	0.31	1486	None	d__Bacteria;p__Bacteroidota;c__Bacteroidia;o__Flavobacteriales;f__Flavobacteriaceae;g__GCA-2862715;s__GCA-2862715 sp002862715	Co-assembled	S10-1-5，E87-7-5，E87-13-5，E87-21-5，E87-23-5，E87-25-5，E87-31-5
MAG1289	85.09	3.27	Gradient Boost (General Model)	11	0.943	4895	295.157	2570825	0.55	2745	None	d__Bacteria;p__Verrucomicrobiota;c__Verrucomicrobiae;o__Pedosphaerales;f__UBA1100;g__UBA1100;s__	Co-assembled	S10-1-5，E87-7-5，E87-13-5，E87-21-5，E87-23-5，E87-25-5，E87-31-5
MAG1300	93.36	1.8	Gradient Boost (General Model)	11	0.951	13230	312.724	2393842	0.43	2434	None	d__Bacteria;p__Bacteroidota;c__Bacteroidia;o__Chitinophagales;f__UBA8649;g__UBA8649;s__	Co-assembled	S10-1-5，E87-7-5，E87-13-5，E87-21-5，E87-23-5，E87-25-5，E87-31-5
MAG1306	80.23	3.38	Gradient Boost (General Model)	11	0.953	2248	241.043	1139277	0.38	1506	None	d__Archaea;p__Thermoplasmatota;c__Poseidoniia;o__MGIII;f__CG-Epi1;g__CG-Epi1;s__	Co-assembled	S10-1-5，E87-7-5，E87-13-5，E87-21-5，E87-23-5，E87-25-5，E87-31-5
MAG1323	51.65	7.18	Neural Network (Specific Model)	11	0.966	9815	284.627	568923	0.29	646	None	d__Bacteria;p__Proteobacteria;c__Alphaproteobacteria;o__Pelagibacterales;f__Pelagibacteraceae;g__Pelagibacter_A;s__	Co-assembled	S10-1-5，E87-7-5，E87-13-5，E87-21-5，E87-23-5，E87-25-5，E87-31-5
MAG1324	93.68	6.53	Gradient Boost (General Model)	11	0.959	3035	273.238	2283515	0.34	2680	None	d__Bacteria;p__Bacteroidota;c__Bacteroidia;o__Flavobacteriales;f__UBA10066;g__GCA-002727735;s__GCA-002727735 sp902536695	Co-assembled	S10-1-5，E87-7-5，E87-13-5，E87-21-5，E87-23-5，E87-25-5，E87-31-5
MAG1327	93.39	1.24	Gradient Boost (General Model)	11	0.949	23039	338.534	1489550	0.59	1394	None	d__Archaea;p__Thermoplasmatota;c__Poseidoniia;o__Poseidoniales;f__Thalassarchaeaceae;g__Thalassarchaeum;s__Thalassarchaeum sp002507125	Co-assembled	S10-1-5，E87-7-5，E87-13-5，E87-21-5，E87-23-5，E87-25-5，E87-31-5
MAG1336	62.73	6.86	Gradient Boost (General Model)	11	0.925	1686	218.863	1274705	0.53	1799	None	d__Bacteria;p__Proteobacteria;c__Gammaproteobacteria;o__Pseudomonadales;f__Halieaceae;g__Luminiphilus;s__	Co-assembled	S10-1-5，E87-7-5，E87-13-5，E87-21-5，E87-23-5，E87-25-5，E87-31-5
MAG1354	52.34	0.71	Gradient Boost (General Model)	11	0.921	1598	192.246	644023	0.37	1032	None	d__Archaea;p__Thermoproteota;c__Nitrososphaeria;o__Nitrososphaerales;f__Nitrosopumilaceae;g__Nitrosopelagicus;s__Nitrosopelagicus sp000484935	Co-assembled	S10-1-5，E87-7-5，E87-13-5，E87-21-5，E87-23-5，E87-25-5，E87-31-5
MAG1358	79.91	1.17	Neural Network (Specific Model)	11	0.951	5817	316.371	1896278	0.43	1904	None	d__Archaea;p__Thermoplasmatota;c__Poseidoniia;o__Poseidoniales;f__Poseidoniaceae;g__MGIIa-L1;s__	Co-assembled	S10-1-5，E87-7-5，E87-13-5，E87-21-5，E87-23-5，E87-25-5，E87-31-5
MAG1364	63.79	2.04	Gradient Boost (General Model)	11	0.953	3168	278.146	1577714	0.44	1807	None	d__Archaea;p__Thermoplasmatota;c__Poseidoniia;o__Poseidoniales;f__Poseidoniaceae;g__MGIIa-K1;s__	Co-assembled	S10-1-5，E87-7-5，E87-13-5，E87-21-5，E87-23-5，E87-25-5，E87-31-5
MAG1366	98.95	0.25	Neural Network (Specific Model)	11	0.916	96984	309.501	3175583	0.6	3140	None	d__Bacteria;p__Proteobacteria;c__Alphaproteobacteria;o__Caulobacterales;f__Hyphomonadaceae;g__Henriciella;s__Henriciella pelagia	Co-assembled	S10-1-5，E87-7-5，E87-13-5，E87-21-5，E87-23-5，E87-25-5，E87-31-5
MAG1377	71.45	4.06	Gradient Boost (General Model)	11	0.95	2464	249.151	951690	0.35	1213	None	d__Bacteria;p__Verrucomicrobiota;c__Kiritimatiellae;o__Kiritimatiellales;f__Pontiellaceae;g__;s__	Co-assembled	S10-1-5，E87-7-5，E87-13-5，E87-21-5，E87-23-5，E87-25-5，E87-31-5
MAG1388	71.12	2.75	Gradient Boost (General Model)	11	0.955	3556	275.997	984570	0.32	1139	None	d__Bacteria;p__Verrucomicrobiota;c__Kiritimatiellae;o__Kiritimatiellales;f__Pontiellaceae;g__GCA-2712105;s__GCA-2712105 sp002712105	Co-assembled	S10-1-5，E87-7-5，E87-13-5，E87-21-5，E87-23-5，E87-25-5，E87-31-5
MAG1391	76.92	1.79	Gradient Boost (General Model)	11	0.939	2900	289.325	3846019	0.59	4169	None	d__Bacteria;p__Myxococcota;c__Bradymonadia;o__UBA7976;f__UBA1532;g__;s__	Co-assembled	S10-1-5，E87-7-5，E87-13-5，E87-21-5，E87-23-5，E87-25-5，E87-31-5
MAG14	65.79	1.75	Neural Network (Specific Model)	11	0.968	14283	287.174	671871	0.28	757	None	d__Bacteria;p__Proteobacteria;c__Alphaproteobacteria;o__Pelagibacterales;f__Pelagibacteraceae;g__Pelagibacter;s__	Co-assembled	S10-1-DCM，E87-7-DCM，E87-13-DCM，E87-21-DCM，E87-23-DCM，E87-25-DCM，E87-31-DCM
MAG140	83	0.34	Gradient Boost (General Model)	11	0.934	8480	340.064	3496503	0.5	3205	None	d__Bacteria;p__Verrucomicrobiota;c__Verrucomicrobiae;o__Verrucomicrobiales;f__DEV007;g__CACIUL01;s__	Co-assembled	S10-1-DCM，E87-7-DCM，E87-13-DCM，E87-21-DCM，E87-23-DCM，E87-25-DCM，E87-31-DCM
MAG1403	60.96	0.11	Gradient Boost (General Model)	11	0.97	14538	314.128	926408	0.3	956	None	d__Bacteria;p__Bacteroidota;c__Bacteroidia;o__Cytophagales;f__MED-G16;g__MED-G16;s__MED-G16 sp902523065	Co-assembled	S10-1-5，E87-7-5，E87-13-5，E87-21-5，E87-23-5，E87-25-5，E87-31-5
MAG1420	89.49	2.15	Gradient Boost (General Model)	11	0.949	9954	337.632	3216987	0.5	3018	None	d__Bacteria;p__Verrucomicrobiota;c__Verrucomicrobiae;o__Opitutales;f__MB11C04;g__MB11C04;s__MB11C04 sp002692605	Co-assembled	S10-1-5，E87-7-5，E87-13-5，E87-21-5，E87-23-5，E87-25-5，E87-31-5
MAG1424	69.91	0.61	Neural Network (Specific Model)	11	0.962	9344	304.268	1026437	0.3	1084	None	d__Bacteria;p__Bacteroidota;c__Bacteroidia;o__Flavobacteriales;f__Flavobacteriaceae;g__MED-G11;s__MED-G11 sp902598525	Co-assembled	S10-1-5，E87-7-5，E87-13-5，E87-21-5，E87-23-5，E87-25-5，E87-31-5
MAG1437	59.11	4.27	Gradient Boost (General Model)	11	0.909	2061	257.753	2877936	0.72	3388	None	d__Bacteria;p__Planctomycetota;c__UBA1135;o__UBA1135;f__GCA-002686595;g__GCA-2862085;s__	Co-assembled	S10-1-5，E87-7-5，E87-13-5，E87-21-5，E87-23-5，E87-25-5，E87-31-5
MAG1440	72.31	2.66	Gradient Boost (General Model)	11	0.968	6529	272.181	812548	0.33	966	None	d__Bacteria;p__Proteobacteria;c__Gammaproteobacteria;o__SAR86;f__D2472;g__SAR86A;s__SAR86A sp000252525	Co-assembled	S10-1-5，E87-7-5，E87-13-5，E87-21-5，E87-23-5，E87-25-5，E87-31-5
MAG1446	71.62	3.36	Gradient Boost (General Model)	11	0.944	4273	299.261	2553990	0.47	2693	None	d__Bacteria;p__Verrucomicrobiota;c__Verrucomicrobiae;o__Opitutales;f__MB11C04;g__MB11C04;s__	Co-assembled	S10-1-5，E87-7-5，E87-13-5，E87-21-5，E87-23-5，E87-25-5，E87-31-5
MAG1447	85.14	1.14	Gradient Boost (General Model)	11	0.937	14660	282.775	1621540	0.5	1798	None	d__Bacteria;p__Proteobacteria;c__Gammaproteobacteria;o__Pseudomonadales;f__Litoricolaceae;g__HIMB30;s__	Co-assembled	S10-1-5，E87-7-5，E87-13-5，E87-21-5，E87-23-5，E87-25-5，E87-31-5
MAG1450	56.06	1.95	Gradient Boost (General Model)	11	0.914	1775	233.344	1273300	0.5	1666	None	d__Bacteria;p__Verrucomicrobiota;c__Verrucomicrobiae;o__Opitutales;f__DSM-45221;g__UBA7441;s__	Co-assembled	S10-1-5，E87-7-5，E87-13-5，E87-21-5，E87-23-5，E87-25-5，E87-31-5
MAG1452	55.49	3.31	Gradient Boost (General Model)	11	0.956	1571	225.967	1225070	0.3	1733	None	d__Bacteria;p__Bacteroidota;c__Bacteroidia;o__Flavobacteriales;f__BACL11;g__GCA-2697505;s__	Co-assembled	S10-1-5，E87-7-5，E87-13-5，E87-21-5，E87-23-5，E87-25-5，E87-31-5
MAG1467	81.42	3.98	Gradient Boost (General Model)	11	0.947	9964	281.514	1187204	0.36	1334	None	d__Bacteria;p__Proteobacteria;c__Alphaproteobacteria;o__Rhizobiales_B;f__TMED25;g__TMED25;s__TMED25 sp902613795	Co-assembled	S10-1-5，E87-7-5，E87-13-5，E87-21-5，E87-23-5，E87-25-5，E87-31-5
MAG1470	64.33	2.18	Gradient Boost (General Model)	11	0.967	6258	256.317	786506	0.31	993	None	d__Bacteria;p__Proteobacteria;c__Gammaproteobacteria;o__GCA-002705445;f__GCA-002705445;g__GCA-2702235;s__GCA-2702235 sp002702235	Co-assembled	S10-1-5，E87-7-5，E87-13-5，E87-21-5，E87-23-5，E87-25-5，E87-31-5
MAG1487	84.39	1.2	Gradient Boost (General Model)	11	0.92	10844	298.416	2272292	0.54	2339	None	d__Bacteria;p__Proteobacteria;c__Gammaproteobacteria;o__Pseudomonadales;f__HTCC2089;g__UBA4421;s__UBA4421 sp002348825	Single	S10-1-5
MAG1488	85.02	7.01	Neural Network (Specific Model)	11	0.953	22296	357.803	1931374	0.43	1718	None	d__Archaea;p__Thermoplasmatota;c__Poseidoniia;o__Poseidoniales;f__Poseidoniaceae;g__MGIIa-K1;s__MGIIa-K1 sp002720115	Single	S10-1-5
MAG15	76.83	4.01	Gradient Boost (General Model)	11	0.947	3698	288.077	2976614	0.58	3267	None	d__Bacteria;p__Verrucomicrobiota;c__Verrucomicrobiae;o__Pedosphaerales;f__UBA1100;g__UBA1100;s__UBA1100 sp002718935	Co-assembled	S10-1-DCM，E87-7-DCM，E87-13-DCM，E87-21-DCM，E87-23-DCM，E87-25-DCM，E87-31-DCM
MAG1501	53.19	5.98	Gradient Boost (General Model)	11	0.918	1543	213.21	1999740	0.48	2878	None	d__Bacteria;p__SAR324;c__SAR324;o__SAR324;f__NAC60-12;g__UBA1014;s__UBA1014 sp001469005	Single	S10-1-DCM
MAG151	58.09	3.69	Gradient Boost (General Model)	11	0.923	1696	210.493	2029142	0.59	2974	None	d__Bacteria;p__Proteobacteria;c__Alphaproteobacteria;o__UBA8366;f__UBA8366;g__UBA6544;s__	Co-assembled	S10-1-DCM，E87-7-DCM，E87-13-DCM，E87-21-DCM，E87-23-DCM，E87-25-DCM，E87-31-DCM
MAG1513	93.06	2.01	Gradient Boost (General Model)	11	0.941	109703	314.983	2364368	0.53	2359	None	d__Bacteria;p__Actinobacteriota;c__Acidimicrobiia;o__Acidimicrobiales;f__TK06;g__MedAcidi-G3;s__	Single	S10-1-DCM
MAG153	68.77	9.08	Gradient Boost (General Model)	11	0.914	4434	255.133	2098035	0.36	2514	None	d__Archaea;p__Asgardarchaeota;c__Heimdallarchaeia;o__UBA460;f__Kariarchaeaceae;g__Kariarchaeum;s__	Co-assembled	S10-1-DCM，E87-7-DCM，E87-13-DCM，E87-21-DCM，E87-23-DCM，E87-25-DCM，E87-31-DCM
MAG1544	76.18	3.41	Neural Network (Specific Model)	11	0.916	5936	234.27	1508598	0.62	1976	None	d__Bacteria;p__Cyanobacteria;c__Cyanobacteriia;o__PCC-6307;f__Cyanobiaceae;g__Synechococcus_E;s__	Single	E87-7-5
MAG1554	53.83	4.58	Gradient Boost (General Model)	11	0.909	1987	265.537	2799576	0.54	3201	None	d__Bacteria;p__Planctomycetota;c__Planctomycetia;o__Pirellulales;f__Pirellulaceae;g__GCA-2723275;s__GCA-2723275 sp002723275	Single	E87-7-DCM
MAG1590	82.75	1.46	Gradient Boost (General Model)	11	0.924	5146	279.063	2847756	0.63	3151	None	d__Bacteria;p__Actinobacteriota;c__Acidimicrobiia;o__UBA2766;f__;g__;s__	Single	E87-25-OMZ
MAG1591	91.94	0.95	Gradient Boost (General Model)	11	0.88	6227	262.058	2689490	0.59	3016	None	d__Bacteria;p__Proteobacteria;c__Alphaproteobacteria;o__UBA6615;f__UBA6615;g__JABDJY01;s__	Single	E87-25-OMZ
MAG1598	94.72	1.94	Gradient Boost (General Model)	11	0.913	19497	306.542	2825160	0.55	2811	None	d__Bacteria;p__Proteobacteria;c__Gammaproteobacteria;o__Arenicellales;f__UBA868;g__GCA-2726415;s__GCA-2726415 sp002726415	Single	E87-25-OMZ
MAG1605	55.48	3.07	Gradient Boost (General Model)	11	0.965	5442	268.592	448652	0.26	539	None	d__Bacteria;p__Proteobacteria;c__Alphaproteobacteria;o__Pelagibacterales;f__Pelagibacteraceae;g__Pelagibacter;s__	Single	E87-31-OMZ
MAG1615	86.77	6.39	Gradient Boost (General Model)	11	0.919	8107	287.691	4875080	0.62	5200	None	d__Bacteria;p__Proteobacteria;c__Alphaproteobacteria;o__UBA8366;f__UBA8366;g__;s__	Single	E87-31-OMZ
MAG163	57.53	0.91	Gradient Boost (General Model)	11	0.963	5325	283.287	619925	0.3	704	None	d__Bacteria;p__Bacteroidota;c__Bacteroidia;o__Flavobacteriales;f__Flavobacteriaceae;g__MED-G11;s__	Co-assembled	S10-1-DCM，E87-7-DCM，E87-13-DCM，E87-21-DCM，E87-23-DCM，E87-25-DCM，E87-31-DCM
MAG1639	88.32	8.63	Gradient Boost (General Model)	11	0.939	6956	310.161	3229036	0.43	3264	None	d__Bacteria;p__Marinisomatota;c__Marinisomatia;o__Marinisomatales;f__UBA1611;g__UBA2134;s__UBA2134 sp002471805	Single	E87-31-OMZ
MAG164	73.2	2.27	Gradient Boost (General Model)	11	0.946	5913	280.124	1524885	0.43	1722	None	d__Archaea;p__Thermoplasmatota;c__Poseidoniia;o__Poseidoniales;f__Thalassarchaeaceae;g__MGIIb-O1;s__MGIIb-O1 sp002502365	Co-assembled	S10-1-DCM，E87-7-DCM，E87-13-DCM，E87-21-DCM，E87-23-DCM，E87-25-DCM，E87-31-DCM
MAG1646	97.6	1.34	Neural Network (Specific Model)	11	0.928	47449	301.224	1081000	0.46	1114	None	d__Bacteria;p__Patescibacteria;c__Gracilibacteria;o__Peribacterales;f__Peribacteraceae;g__UBA2170;s__	Single	E87-31-OMZ
MAG1658	50.44	0.58	Gradient Boost (General Model)	11	0.914	4273	273.989	1806383	0.66	2014	None	d__Bacteria;p__Chloroflexota;c__UBA11872;o__UBA11872;f__UBA11872;g__;s__	Co-assembled	S10-1-5，E87-7-5，E87-13-5，E87-21-5，E87-23-5，E87-25-5，E87-31-5
MAG1667	83.64	3.09	Gradient Boost (General Model)	11	0.947	7708	276.585	1132862	0.36	1296	None	d__Bacteria;p__Proteobacteria;c__Alphaproteobacteria;o__UBA8558;f__UBA8558;g__UBA8558;s__UBA8558 sp002712065	Single	E87-31-OMZ
MAG167	61.46	8.79	Gradient Boost (General Model)	11	0.903	1824	220.794	3997234	0.46	5463	None	d__Bacteria;p__SAR324;c__SAR324;o__SAR324;f__NAC60-12;g__UBA1014;s__UBA1014 sp001469005	Co-assembled	E87-21-OMZ，E87-23-OMZ，E87-25-OMZ，E87-31-OMZ，E87-3-OMZ，E87-10-OMZ
MAG1705	90.35	0.45	Gradient Boost (General Model)	11	0.906	17892	310.953	2584951	0.47	2512	None	d__Bacteria;p__Proteobacteria;c__Gammaproteobacteria;o__Pseudomonadales;f__Pseudohongiellaceae;g__UBA9145;s__UBA9145 sp002694855	Single	E87-31-OMZ
MAG1708	97.53	1.35	Gradient Boost (General Model)	11	0.897	1262185	293.557	1886218	0.45	1924	None	d__Bacteria;p__Proteobacteria;c__Alphaproteobacteria;o__UBA1280;f__;g__;s__	Single	E87-31-OMZ
MAG171	91.01	0.04	Gradient Boost (General Model)	11	0.96	20962	299.222	1284765	0.33	1376	None	d__Bacteria;p__Proteobacteria;c__Alphaproteobacteria;o__Rhizobiales_B;f__MED-G09;g__AG-430-B22;s__	Co-assembled	S10-1-DCM，E87-7-DCM，E87-13-DCM，E87-21-DCM，E87-23-DCM，E87-25-DCM，E87-31-DCM
MAG1718	86.94	4.25	Gradient Boost (General Model)	11	0.893	9061	281.119	2351750	0.66	2496	None	d__Bacteria;p__Chloroflexota;c__UBA11872;o__UBA11872;f__VXNJ01;g__;s__	Single	E87-31-OMZ
MAG183	85.43	0.06	Gradient Boost (General Model)	11	0.956	22910	335.252	1345421	0.48	1281	None	d__Archaea;p__Thermoplasmatota;c__Poseidoniia;o__Poseidoniales;f__Thalassarchaeaceae;g__Thalassarchaeum;s__Thalassarchaeum sp002501885	Co-assembled	S10-1-DCM，E87-7-DCM，E87-13-DCM，E87-21-DCM，E87-23-DCM，E87-25-DCM，E87-31-DCM
MAG1844	88.33	0.92	Gradient Boost (General Model)	11	0.929	14119	319.026	2197840	0.53	2137	None	d__Bacteria;p__Gemmatimonadota;c__Gemmatimonadetes;o__Longimicrobiales;f__UBA6960;g__UBA1138;s__UBA1138 sp002313925	Single	E87-21-OMZ
MAG186	90.45	6.03	Gradient Boost (General Model)	11	0.942	7335	333.39	3635773	0.39	3429	None	d__Bacteria;p__Verrucomicrobiota;c__Verrucomicrobiae;o__Verrucomicrobiales;f__DEV007;g__EC70;s__EC70 sp002684575	Single	E87-25-OMZ
MAG1876	93.98	0.49	Gradient Boost (General Model)	11	0.911	57836	340.165	2481286	0.53	2220	None	d__Bacteria;p__Gemmatimonadota;c__Gemmatimonadetes;o__Longimicrobiales;f__UBA6960;g__UBA1138;s__UBA1138 sp002313925	Single	E87-21-2000
MAG1899	82.67	2.56	Gradient Boost (General Model)	11	0.933	13361	290.868	2016763	0.66	2160	None	d__Bacteria;p__Actinobacteriota;c__Acidimicrobiia;o__Acidimicrobiales;f__MedAcidi-G1;g__;s__	Single	E87-21-2000
MAG1933	82.87	1.2	Neural Network (Specific Model)	11	0.92	11327	319.826	1777546	0.59	1707	None	d__Archaea;p__Thermoplasmatota;c__Poseidoniia;o__Poseidoniales;f__Poseidoniaceae;g__Poseidonia;s__Poseidonia sp002725275	Single	E87-23-5
MAG194	86.65	1.58	Gradient Boost (General Model)	11	0.959	6911	318.845	1552791	0.35	1560	None	d__Archaea;p__Thermoplasmatota;c__Poseidoniia;o__Poseidoniales;f__Poseidoniaceae;g__MGIIa-I;s__MGIIa-I sp002692465	Co-assembled	S10-1-DCM，E87-7-DCM，E87-13-DCM，E87-21-DCM，E87-23-DCM，E87-25-DCM，E87-31-DCM
MAG195	60.44	0.18	Gradient Boost (General Model)	11	0.964	6784	254.493	657661	0.32	834	None	d__Bacteria;p__Actinobacteriota;c__Acidimicrobiia;o__Actinomarinales;f__Actinomarinaceae;g__Actinomarina;s__	Co-assembled	S10-1-DCM，E87-7-DCM，E87-13-DCM，E87-21-DCM，E87-23-DCM，E87-25-DCM，E87-31-DCM
MAG1985	100	0.19	Neural Network (Specific Model)	11	0.918	113542	313.436	3284670	0.63	3213	None	d__Bacteria;p__Proteobacteria;c__Alphaproteobacteria;o__Sphingomonadales;f__Sphingomonadaceae;g__Qipengyuania;s__Qipengyuania flava	Single	E87-23-OMZ
MAG200	85.69	1.26	Gradient Boost (General Model)	11	0.966	9423	318.711	1480417	0.3	1499	None	d__Bacteria;p__Bacteroidota;c__Bacteroidia;o__Cytophagales;f__MED-G16;g__MED-G16;s__	Co-assembled	S10-1-DCM，E87-7-DCM，E87-13-DCM，E87-21-DCM，E87-23-DCM，E87-25-DCM，E87-31-DCM
MAG2036	81.48	0.72	Gradient Boost (General Model)	11	0.941	8612	284.705	1374178	0.56	1517	None	d__Bacteria;p__Proteobacteria;c__Alphaproteobacteria;o__Parvibaculales;f__RS24;g__UBA7378;s__	Single	E87-25-5
MAG208	68.18	2.25	Gradient Boost (General Model)	11	0.956	6799	282.412	1308332	0.43	1479	None	d__Bacteria;p__Actinobacteriota;c__Acidimicrobiia;o__Acidimicrobiales;f__MedAcidi-G1;g__MedAcidi-G1;s__	Co-assembled	S10-1-DCM，E87-7-DCM，E87-13-DCM，E87-21-DCM，E87-23-DCM，E87-25-DCM，E87-31-DCM
MAG2136	61.52	6.18	Gradient Boost (General Model)	11	0.9	2799	262.652	1544466	0.42	1768	None	d__Bacteria;p__SAR324;c__SAR324;o__SAR324;f__NAC60-12;g__Arctic96AD-7;s__	Single	E87-25-2000
MAG214	50.85	5.84	Neural Network (Specific Model)	11	0.964	4271	257.262	573056	0.28	718	None	d__Bacteria;p__Proteobacteria;c__Alphaproteobacteria;o__Pelagibacterales;f__Pelagibacteraceae;g__Pelagibacter;s__	Co-assembled	S10-1-DCM，E87-7-DCM，E87-13-DCM，E87-21-DCM，E87-23-DCM，E87-25-DCM，E87-31-DCM
MAG215	68.36	1.36	Gradient Boost (General Model)	11	0.963	11030	301.427	1222882	0.36	1305	None	d__Bacteria;p__Marinisomatota;c__Marinisomatia;o__Marinisomatales;f__TCS55;g__TMED108;s__TMED108 sp002724475	Co-assembled	S10-1-DCM，E87-7-DCM，E87-13-DCM，E87-21-DCM，E87-23-DCM，E87-25-DCM，E87-31-DCM
MAG2155	100	0	Neural Network (Specific Model)	11	0.926	195973	324.295	5708148	0.68	5447	None	d__Bacteria;p__Actinobacteriota;c__Actinomycetia;o__Mycobacteriales;f__Mycobacteriaceae;g__Mycobacterium;s__Mycobacterium poriferae	Single	E87-25-2000
MAG2199	95.98	0.28	Gradient Boost (General Model)	11	0.946	168513	382.861	2449470	0.58	2022	None	d__Bacteria;p__Bacteroidota;c__Bacteroidia;o__Flavobacteriales;f__UA16;g__UBA11663;s__UBA11663 sp002683345	Single	E87-31-5
MAG2202	91.08	3.34	Gradient Boost (General Model)	11	0.932	17089	316.772	2217097	0.53	2179	None	d__Bacteria;p__Proteobacteria;c__Gammaproteobacteria;o__Pseudomonadales;f__Halieaceae;g__Luminiphilus;s__	Single	E87-31-5
MAG2203	77.22	0.02	Neural Network (Specific Model)	11	0.936	22090	326.511	1333230	0.5	1277	None	d__Archaea;p__Thermoplasmatota;c__Poseidoniia;o__Poseidoniales;f__Thalassarchaeaceae;g__MGIIb-N1;s__MGIIb-N1 sp002505695	Single	E87-31-5
MAG2251	60.5	3.5	Gradient Boost (General Model)	11	0.952	1999	243.455	2583460	0.61	3378	None	d__Bacteria;p__Myxococcota_A;c__UBA796;o__UBA796;f__UBA796;g__UBA796;s__	Single	E87-31-DCM
MAG2270	68.08	1.42	Gradient Boost (General Model)	11	0.894	2757	256.511	2160412	0.56	2514	None	d__Bacteria;p__Latescibacterota;c__UBA2968;o__SICM01;f__SICM01;g__;s__	Single	E87-31-OMZ
MAG2285	76.63	0.17	Gradient Boost (General Model)	11	0.935	22246	365.698	2746038	0.62	2344	None	d__Bacteria;p__Verrucomicrobiota;c__Verrucomicrobiae;o__Pedosphaerales;f__UBA1096;g__UBA1096;s__UBA1096 sp002686755	Single	E87-31-OMZ
MAG2314	85.33	3.66	Gradient Boost (General Model)	11	0.921	5667	285.931	2247716	0.57	2418	None	d__Bacteria;p__Proteobacteria;c__Gammaproteobacteria;o__GCA-2729495;f__GCA-2729495;g__GCA-2729495;s__	Single	E87-31-OMZ
MAG2315	82.05	4.52	Gradient Boost (General Model)	11	0.878	11507	271.338	2486728	0.58	2687	None	d__Bacteria;p__Chloroflexota;c__Dehalococcoidia;o__UBA3495;f__UBA3495;g__UBA9611;s__	Single	E87-31-OMZ
MAG2321	68.15	0.92	Gradient Boost (General Model)	11	0.895	6818	281.891	1870224	0.41	1983	None	d__Bacteria;p__SAR324;c__SAR324;o__SAR324;f__NAC60-12;g__Arctic96AD-7;s__	Single	E87-31-OMZ
MAG2339	54.9	9.57	Gradient Boost (General Model)	11	0.923	1816	235.994	4855135	0.62	6340	None	d__Bacteria;p__Latescibacterota;c__UBA2968;o__UBA8231;f__UBA8231;g__GCA-2724215;s__GCA-2724215 sp002724215	Single	E87-31-OMZ
MAG2381	72.48	1.32	Gradient Boost (General Model)	11	0.953	4362	272.718	1083474	0.44	1265	None	d__Archaea;p__Thermoplasmatota;c__Poseidoniia;o__MGIII;f__CG-Epi1;g__CG-Epi1;s__	Single	E87-31-2000
MAG2398	89.66	2.18	Gradient Boost (General Model)	11	0.929	36206	315.691	2603860	0.53	2559	None	d__Bacteria;p__Proteobacteria;c__Gammaproteobacteria;o__Pseudomonadales;f__HTCC2089;g__UBA11889;s__UBA11889 sp002719135	Single	E87-3-OMZ
MAG240	89.92	0.03	Gradient Boost (General Model)	11	0.958	13221	304.28	956391	0.44	1006	None	d__Archaea;p__Thermoplasmatota;c__Poseidoniia;o__MGIII;f__CG-Epi1;g__CG-Epi1;s__	Co-assembled	E87-21-OMZ，E87-23-OMZ，E87-25-OMZ，E87-31-OMZ，E87-3-OMZ，E87-10-OMZ
MAG2406	54.21	2.87	Gradient Boost (General Model)	11	0.952	1648	241.009	1131246	0.52	1492	None	d__Archaea;p__Thermoplasmatota;c__Poseidoniia;o__Poseidoniales;f__Thalassarchaeaceae;g__MGIIb-P;s__	Single	E87-3-OMZ
MAG2410	60.77	2.25	Gradient Boost (General Model)	11	0.942	3530	261.082	1470778	0.47	1774	None	d__Bacteria;p__Marinisomatota;c__Marinisomatia;o__Marinisomatales;f__S15-B10;g__UBA2125;s__UBA2125 sp004124465	Single	E87-3-OMZ
MAG2424	74.31	0.33	Neural Network (Specific Model)	11	0.918	17240	309.486	2829385	0.64	2802	None	d__Bacteria;p__Proteobacteria;c__Gammaproteobacteria;o__Pseudomonadales;f__Alcanivoracaceae;g__Alcanivorax;s__	Single	E87-3-OMZ
MAG2428	90.51	0.26	Neural Network (Specific Model)	11	0.915	31497	314.187	3881340	0.57	3775	None	d__Bacteria;p__Proteobacteria;c__Gammaproteobacteria;o__Pseudomonadales;f__Oleiphilaceae;g__Marinobacter;s__Marinobacter salarius	Single	E87-3-OMZ
MAG2439	99.83	0.66	Neural Network (Specific Model)	11	0.899	29530	300.83	4147503	0.6	4140	None	d__Bacteria;p__Proteobacteria;c__Alphaproteobacteria;o__Rhodobacterales;f__Rhodobacteraceae;g__Thalassobius;s__	Single	E87-3-OMZ
MAG2458	66.68	0.17	Neural Network (Specific Model)	11	0.913	5615	269.689	2322239	0.64	2625	None	d__Bacteria;p__Proteobacteria;c__Alphaproteobacteria;o__Caulobacterales;f__Maricaulaceae;g__Maricaulis;s__Maricaulis sp005871165	Single	E87-3-OMZ
MAG249	87.49	4.72	Neural Network (Specific Model)	11	0.913	7939	285.403	3126743	0.59	3342	None	d__Bacteria;p__Proteobacteria;c__Gammaproteobacteria;o__Pseudomonadales;f__Oleiphilaceae;g__Marinobacter;s__Marinobacter vinifirmus	Co-assembled	E87-21-OMZ，E87-23-OMZ，E87-25-OMZ，E87-31-OMZ，E87-3-OMZ，E87-10-OMZ
MAG2490	59.9	5.27	Gradient Boost (General Model)	11	0.908	2195	239.273	2547060	0.54	3229	None	d__Bacteria;p__Proteobacteria;c__Alphaproteobacteria;o__GCA-2731375;f__GCA-2731375;g__GCA-2731375;s__	Single	E87-10-OMZ
MAG2525	96.48	0.37	Gradient Boost (General Model)	11	0.924	69342	336.67	3439560	0.63	3154	None	d__Bacteria;p__Proteobacteria;c__Gammaproteobacteria;o__Nevskiales;f__OUC007;g__Abyssibacter;s__	Single	E87-10-2000
MAG2546	53.82	2.97	Gradient Boost (General Model)	11	0.954	1659	216.737	1039885	0.64	1531	None	d__Bacteria;p__Desulfobacterota_B;c__Binatia;o__UBA1149;f__UBA1149;g__;s__	Single	E87-10-2000
MAG274	98.15	2.71	Gradient Boost (General Model)	11	0.899	42916	336.273	5962846	0.65	5321	None	d__Bacteria;p__Acidobacteriota;c__Vicinamibacteria;o__Vicinamibacterales;f__UBA8438;g__NP936;s__	Co-assembled	E87-21-OMZ，E87-23-OMZ，E87-25-OMZ，E87-31-OMZ，E87-3-OMZ，E87-10-OMZ
MAG284	72.72	1.09	Gradient Boost (General Model)	11	0.954	13958	303.987	787659	0.43	826	None	d__Archaea;p__Thermoplasmatota;c__Poseidoniia;o__MGIII;f__CG-Epi1;g__CG-Epi1;s__	Co-assembled	E87-21-OMZ，E87-23-OMZ，E87-25-OMZ，E87-31-OMZ，E87-3-OMZ，E87-10-OMZ
MAG305	73.63	3.04	Gradient Boost (General Model)	11	0.921	3650	264.227	1537659	0.43	1790	None	d__Bacteria;p__Chloroflexota;c__Dehalococcoidia;o__SAR202;f__UBA826;g__UBA11996;s__UBA11996 sp002500485	Co-assembled	E87-21-OMZ，E87-23-OMZ，E87-25-OMZ，E87-31-OMZ，E87-3-OMZ，E87-10-OMZ
MAG32	89.87	1.37	Gradient Boost (General Model)	11	0.953	45117	348.723	1302286	0.49	1189	None	d__Archaea;p__Thermoplasmatota;c__Poseidoniia;o__Poseidoniales;f__Thalassarchaeaceae;g__MGIIb-O3;s__MGIIb-O3 sp002728565	Co-assembled	S10-1-DCM，E87-7-DCM，E87-13-DCM，E87-21-DCM，E87-23-DCM，E87-25-DCM，E87-31-DCM
MAG326	56.01	4.14	Gradient Boost (General Model)	11	0.941	1877	242.416	1158058	0.47	1502	None	d__Bacteria;p__Marinisomatota;c__Marinisomatia;o__Marinisomatales;f__S15-B10;g__UBA2125;s__UBA2125 sp004124465	Co-assembled	E87-21-OMZ，E87-23-OMZ，E87-25-OMZ，E87-31-OMZ，E87-3-OMZ，E87-10-OMZ
MAG328	89.09	0.38	Neural Network (Specific Model)	11	0.832	14021	310.055	2511145	0.48	2247	None	d__Bacteria;p__Proteobacteria;c__Gammaproteobacteria;o__Pseudomonadales;f__Moraxellaceae;g__Psychrobacter;s__Psychrobacter celer	Co-assembled	E87-21-OMZ，E87-23-OMZ，E87-25-OMZ，E87-31-OMZ，E87-3-OMZ，E87-10-OMZ
MAG339	98.64	0.39	Neural Network (Specific Model)	11	0.894	52402	307.454	4442242	0.66	4314	None	d__Bacteria;p__Proteobacteria;c__Alphaproteobacteria;o__Rhodobacterales;f__Rhodobacteraceae;g__Allosediminivita;s__	Co-assembled	E87-21-OMZ，E87-23-OMZ，E87-25-OMZ，E87-31-OMZ，E87-3-OMZ，E87-10-OMZ
MAG356	85.83	1.35	Gradient Boost (General Model)	11	0.968	8703	284.029	813290	0.32	927	None	d__Bacteria;p__Marinisomatota;c__Marinisomatia;o__Marinisomatales;f__Marinisomataceae;g__Marinisoma;s__	Co-assembled	E87-21-OMZ，E87-23-OMZ，E87-25-OMZ，E87-31-OMZ，E87-3-OMZ，E87-10-OMZ
MAG361	61.98	7.71	Gradient Boost (General Model)	11	0.913	1944	234.485	2985290	0.65	3882	None	d__Bacteria;p__Acidobacteriota;c__Vicinamibacteria;o__Vicinamibacterales;f__UBA8438;g__UBA8438;s__UBA8438 sp002712885	Co-assembled	E87-21-OMZ，E87-23-OMZ，E87-25-OMZ，E87-31-OMZ，E87-3-OMZ，E87-10-OMZ
MAG362	65.99	9.89	Gradient Boost (General Model)	11	0.939	1819	223.495	1062781	0.39	1492	None	d__Bacteria;p__Proteobacteria;c__Gammaproteobacteria;o__PS1;f__Thioglobaceae;g__Pseudothioglobus;s__	Co-assembled	E87-21-OMZ，E87-23-OMZ，E87-25-OMZ，E87-31-OMZ，E87-3-OMZ，E87-10-OMZ
MAG376	52.31	5.63	Gradient Boost (General Model)	11	0.955	1793	227.357	682692	0.65	959	None	d__Archaea;p__Thermoplasmatota;c__Poseidoniia;o__MGIII;f__CG-Epi1;g__UBA8886;s__	Co-assembled	E87-21-OMZ，E87-23-OMZ，E87-25-OMZ，E87-31-OMZ，E87-3-OMZ，E87-10-OMZ
MAG39	86.6	0.78	Gradient Boost (General Model)	11	0.957	11970	323.218	1226536	0.52	1213	None	d__Archaea;p__Thermoplasmatota;c__Poseidoniia;o__Poseidoniales;f__Thalassarchaeaceae;g__MGIIb-O3;s__	Co-assembled	S10-1-DCM，E87-7-DCM，E87-13-DCM，E87-21-DCM，E87-23-DCM，E87-25-DCM，E87-31-DCM
MAG399	85.09	8.84	Gradient Boost (General Model)	11	0.869	3830	247.514	2980889	0.57	3494	None	d__Bacteria;p__Chloroflexota;c__Dehalococcoidia;o__UBA3495;f__UBA3495;g__UBA11650;s__UBA11650 sp002708395	Co-assembled	E87-21-OMZ，E87-23-OMZ，E87-25-OMZ，E87-31-OMZ，E87-3-OMZ，E87-10-OMZ
MAG401	58.95	1.06	Neural Network (Specific Model)	11	0.916	2785	245.206	2145196	0.4	2676	None	d__Bacteria;p__Bacteroidota;c__Bacteroidia;o__Flavobacteriales;f__Flavobacteriaceae;g__Marinirhabdus;s__Marinirhabdus sp002375495	Co-assembled	E87-21-OMZ，E87-23-OMZ，E87-25-OMZ，E87-31-OMZ，E87-3-OMZ，E87-10-OMZ
MAG436	84.45	0.97	Neural Network (Specific Model)	11	0.924	9457	282.064	2607773	0.67	2854	None	d__Bacteria;p__Proteobacteria;c__Alphaproteobacteria;o__Sphingomonadales;f__Sphingomonadaceae;g__Sphingomonas;s__Sphingomonas sp014334115	Co-assembled	E87-21-OMZ，E87-23-OMZ，E87-25-OMZ，E87-31-OMZ，E87-3-OMZ，E87-10-OMZ
MAG447	72.7	1.73	Gradient Boost (General Model)	11	0.907	4303	271.381	3564397	0.54	3981	None	d__Bacteria;p__Latescibacterota;c__UBA2968;o__UBA2968;f__GCA-2709665;g__GCA-2709665;s__GCA-2709665 sp002709665	Co-assembled	E87-21-OMZ，E87-23-OMZ，E87-25-OMZ，E87-31-OMZ，E87-3-OMZ，E87-10-OMZ
MAG473	97.51	0.71	Gradient Boost (General Model)	11	0.949	17697	312.158	1820107	0.4	1849	None	d__Bacteria;p__Marinisomatota;c__Marinisomatia;o__Marinisomatales;f__TCS55;g__TCS55;s__TCS55 sp002715035	Co-assembled	E87-21-OMZ，E87-23-OMZ，E87-25-OMZ，E87-31-OMZ，E87-3-OMZ，E87-10-OMZ
MAG477	86.88	2.37	Neural Network (Specific Model)	11	0.915	8761	283.364	3022352	0.62	3262	None	d__Bacteria;p__Proteobacteria;c__Alphaproteobacteria;o__Sphingomonadales;f__Sphingomonadaceae;g__Qipengyuania;s__Qipengyuania aurea	Co-assembled	E87-21-OMZ，E87-23-OMZ，E87-25-OMZ，E87-31-OMZ，E87-3-OMZ，E87-10-OMZ
MAG497	52.99	7.88	Gradient Boost (General Model)	11	0.899	2549	243.151	2155018	0.59	2661	None	d__Bacteria;p__Chloroflexota;c__Dehalococcoidia;o__UBA3495;f__UBA3495;g__UBA9611;s__	Co-assembled	E87-21-OMZ，E87-23-OMZ，E87-25-OMZ，E87-31-OMZ，E87-3-OMZ，E87-10-OMZ
MAG502	57.33	4.77	Gradient Boost (General Model)	11	0.897	1824	247.422	1867077	0.56	2261	None	d__Bacteria;p__Acidobacteriota;c__UBA6911;o__RPQK01;f__;g__;s__	Co-assembled	E87-21-OMZ，E87-23-OMZ，E87-25-OMZ，E87-31-OMZ，E87-3-OMZ，E87-10-OMZ
MAG507	65.54	2.87	Gradient Boost (General Model)	11	0.897	6886	283.52	1717341	0.55	1815	None	d__Bacteria;p__Proteobacteria;c__Gammaproteobacteria;o__Arenicellales;f__UBA868;g__UBA9619;s__	Co-assembled	E87-21-OMZ，E87-23-OMZ，E87-25-OMZ，E87-31-OMZ，E87-3-OMZ，E87-10-OMZ
MAG516	89.46	6.37	Gradient Boost (General Model)	11	0.944	8756	281.525	1552602	0.35	1739	None	d__Bacteria;p__Proteobacteria;c__Alphaproteobacteria;o__Rhizobiales_B;f__MED-G09;g__GCA-002731945;s__GCA-002731945 sp002731945	Co-assembled	E87-21-OMZ，E87-23-OMZ，E87-25-OMZ，E87-31-OMZ，E87-3-OMZ，E87-10-OMZ
MAG530	61.19	8	Gradient Boost (General Model)	11	0.955	1647	208.15	732725	0.31	1125	None	d__Bacteria;p__Proteobacteria;c__Alphaproteobacteria;o__Pelagibacterales;f__Pelagibacteraceae;g__GCA-2704625;s__GCA-2704625 sp017640245	Co-assembled	E87-21-OMZ，E87-23-OMZ，E87-25-OMZ，E87-31-OMZ，E87-3-OMZ，E87-10-OMZ
MAG538	54.29	0.86	Gradient Boost (General Model)	11	0.95	1826	239.657	948439	0.59	1256	None	d__Archaea;p__Thermoplasmatota;c__Poseidoniia;o__Poseidoniales;f__Thalassarchaeaceae;g__Thalassarchaeum;s__	Co-assembled	E87-21-OMZ，E87-23-OMZ，E87-25-OMZ，E87-31-OMZ，E87-3-OMZ，E87-10-OMZ
MAG539	88.34	4.47	Gradient Boost (General Model)	11	0.947	20813	339.284	1393360	0.57	1298	None	d__Archaea;p__Thermoplasmatota;c__Poseidoniia;o__Poseidoniales;f__Thalassarchaeaceae;g__MGIIb-O3;s__	Co-assembled	E87-21-OMZ，E87-23-OMZ，E87-25-OMZ，E87-31-OMZ，E87-3-OMZ，E87-10-OMZ
MAG542	87.88	3.43	Gradient Boost (General Model)	11	0.937	18498	342.914	1965394	0.37	1795	None	d__Bacteria;p__Marinisomatota;c__Marinisomatia;o__Marinisomatales;f__UBA8229;g__AB-629-J13;s__	Co-assembled	E87-21-OMZ，E87-23-OMZ，E87-25-OMZ，E87-31-OMZ，E87-3-OMZ，E87-10-OMZ
MAG555	53.58	3.83	Gradient Boost (General Model)	11	0.899	1943	207.492	1143828	0.34	1657	None	d__Bacteria;p__Cyanobacteria;c__Cyanobacteriia;o__PCC-6307;f__Cyanobiaceae;g__Prochlorococcus_A;s__	Co-assembled	E87-21-OMZ，E87-23-OMZ，E87-25-OMZ，E87-31-OMZ，E87-3-OMZ，E87-10-OMZ
MAG561	80.33	1.99	Gradient Boost (General Model)	11	0.915	20166	243.307	895913	0.31	1126	None	d__Archaea;p__Nanoarchaeota;c__Nanoarchaeia;o__Pacearchaeales;f__GW2011-AR1;g__ARS1285;s__ARS1285 sp002688165	Co-assembled	E87-21-OMZ，E87-23-OMZ，E87-25-OMZ，E87-31-OMZ，E87-3-OMZ，E87-10-OMZ
MAG566	100	0.02	Neural Network (Specific Model)	11	0.929	61286	315.524	5861992	0.67	5768	None	d__Bacteria;p__Actinobacteriota;c__Actinomycetia;o__Mycobacteriales;f__Mycobacteriaceae;g__Mycobacterium;s__Mycobacterium sp001644575	Co-assembled	E87-21-OMZ，E87-23-OMZ，E87-25-OMZ，E87-31-OMZ，E87-3-OMZ，E87-10-OMZ
MAG586	83.57	1.74	Gradient Boost (General Model)	11	0.935	8654	286.915	2169362	0.55	2362	None	d__Bacteria;p__Actinobacteriota;c__Acidimicrobiia;o__Acidimicrobiales;f__TK06;g__UBA2110;s__UBA2110 sp002719335	Co-assembled	E87-21-OMZ，E87-23-OMZ，E87-25-OMZ，E87-31-OMZ，E87-3-OMZ，E87-10-OMZ
MAG59	100	0.15	Neural Network (Specific Model)	11	0.916	621204	313.112	3527078	0.55	3445	None	d__Bacteria;p__Proteobacteria;c__Alphaproteobacteria;o__Caulobacterales;f__Hyphomonadaceae;g__Ponticaulis;s__	Co-assembled	S10-1-DCM，E87-7-DCM，E87-13-DCM，E87-21-DCM，E87-23-DCM，E87-25-DCM，E87-31-DCM
MAG596	55.38	0.64	Neural Network (Specific Model)	11	0.926	5711	227.826	740045	0.35	1005	None	d__Archaea;p__Thermoproteota;c__Nitrososphaeria;o__Nitrososphaerales;f__Nitrosopumilaceae;g__Nitrosopelagicus;s__Nitrosopelagicus sp012964965	Co-assembled	E87-21-OMZ，E87-23-OMZ，E87-25-OMZ，E87-31-OMZ，E87-3-OMZ，E87-10-OMZ
MAG597	99.72	0.12	Neural Network (Specific Model)	11	0.913	209821	331.831	3424185	0.52	3145	None	d__Bacteria;p__Proteobacteria;c__Gammaproteobacteria;o__Pseudomonadales;f__DSM-6294;g__Oleibacter;s__	Co-assembled	E87-21-OMZ，E87-23-OMZ，E87-25-OMZ，E87-31-OMZ，E87-3-OMZ，E87-10-OMZ
MAG608	84.87	0.26	Gradient Boost (General Model)	11	0.89	5802	282.298	2868637	0.53	3018	None	d__Bacteria;p__Proteobacteria;c__Gammaproteobacteria;o__Pseudomonadales;f__Pseudohongiellaceae;g__UBA9145;s__UBA9145 sp002731775	Co-assembled	E87-21-OMZ，E87-23-OMZ，E87-25-OMZ，E87-31-OMZ，E87-3-OMZ，E87-10-OMZ
MAG616	89.39	9.57	Neural Network (Specific Model)	11	0.874	9743	284.218	5952779	0.44	6111	None	d__Bacteria;p__Proteobacteria;c__Gammaproteobacteria;o__Enterobacterales;f__Alteromonadaceae;g__Alteromonas;s__Alteromonas sp009811415	Co-assembled	E87-21-OMZ，E87-23-OMZ，E87-25-OMZ，E87-31-OMZ，E87-3-OMZ，E87-10-OMZ
MAG617	99.88	1.23	Neural Network (Specific Model)	11	0.925	381577	334.955	4104978	0.38	3784	None	d__Bacteria;p__Bdellovibrionota;c__Bacteriovoracia;o__Bacteriovoracales;f__Bacteriovoracaceae;g__GCA-2712005;s__	Co-assembled	E87-21-OMZ，E87-23-OMZ，E87-25-OMZ，E87-31-OMZ，E87-3-OMZ，E87-10-OMZ
MAG647	96.03	0.7	Gradient Boost (General Model)	11	0.914	449495	363.9	4082873	0.55	3423	None	d__Bacteria;p__Verrucomicrobiota;c__Verrucomicrobiae;o__Verrucomicrobiales;f__DEV007;g__Arctic95D-9;s__Arctic95D-9 sp002862135	Co-assembled	E87-25-5,E87-23-5,E87-31-5
MAG674	93.36	1.02	Gradient Boost (General Model)	11	0.914	44172	364.494	3417023	0.67	2860	None	d__Bacteria;p__Planctomycetota;c__Phycisphaerae;o__Phycisphaerales;f__SM1A02;g__GCA-002862325;s__	Co-assembled	E87-25-5,E87-23-5,E87-31-5
MAG7	59.55	2.91	Gradient Boost (General Model)	11	0.966	8189	265.83	729659	0.35	887	None	d__Bacteria;p__Proteobacteria;c__Gammaproteobacteria;o__SAR86;f__AG-339-G14;g__CACNYO01;s__CACNYO01 sp902596665	Co-assembled	S10-1-DCM，E87-7-DCM，E87-13-DCM，E87-21-DCM，E87-23-DCM，E87-25-DCM，E87-31-DCM
MAG72	61.61	2.84	Gradient Boost (General Model)	11	0.939	4449	263.329	929997	0.35	1107	None	d__Bacteria;p__Proteobacteria;c__Gammaproteobacteria;o__UBA4486;f__UBA4486;g__UBA11869;s__	Co-assembled	S10-1-DCM，E87-7-DCM，E87-13-DCM，E87-21-DCM，E87-23-DCM，E87-25-DCM，E87-31-DCM
MAG763	62.71	4.6	Neural Network (Specific Model)	11	0.921	5017	241.815	1604720	0.59	2047	None	d__Bacteria;p__Cyanobacteria;c__Cyanobacteriia;o__PCC-6307;f__Cyanobiaceae;g__Synechococcus_C;s__	Co-assembled	E87-7-DCM，E87-21-DCM，E87-23-DCM，E87-25-DCM
MAG773	79.36	7.91	Gradient Boost (General Model)	11	0.954	3575	247.402	1274808	0.31	1643	None	d__Bacteria;p__Bacteroidota;c__Bacteroidia;o__Flavobacteriales;f__Flavobacteriaceae;g__MED-G11;s__MED-G11 sp902594745	Co-assembled	E87-7-DCM，E87-21-DCM，E87-23-DCM，E87-25-DCM
MAG784	52.8	0.39	Gradient Boost (General Model)	11	0.956	6313	313.302	1496752	0.36	1526	None	d__Bacteria;p__Marinisomatota;c__Marinisomatia;o__Marinisomatales;f__UBA1611;g__CACEUX01;s__	Co-assembled	E87-7-DCM，E87-21-DCM，E87-23-DCM，E87-25-DCM
MAG789	84.83	3.75	Gradient Boost (General Model)	11	0.96	17441	345.798	1760638	0.45	1632	None	d__Archaea;p__Thermoplasmatota;c__Poseidoniia;o__Poseidoniales;f__Poseidoniaceae;g__MGIIa-K1;s__	Co-assembled	E87-7-DCM，E87-21-DCM，E87-23-DCM，E87-25-DCM
MAG80	74.25	6.51	Neural Network (Specific Model)	11	0.951	7285	313.46	1544122	0.43	1565	None	d__Archaea;p__Thermoplasmatota;c__Poseidoniia;o__Poseidoniales;f__Poseidoniaceae;g__MGIIa-K1;s__	Co-assembled	S10-1-DCM，E87-7-DCM，E87-13-DCM，E87-21-DCM，E87-23-DCM，E87-25-DCM，E87-31-DCM
MAG808	88.12	0.22	Gradient Boost (General Model)	11	0.953	78478	307.714	2053336	0.43	2124	None	d__Bacteria;p__Actinobacteriota;c__Acidimicrobiia;o__Acidimicrobiales;f__MedAcidi-G1;g__MedAcidi-G1;s__MedAcidi-G1 sp002294285	Co-assembled	E87-7-DCM，E87-21-DCM，E87-23-DCM，E87-25-DCM
MAG855	50.16	5.39	Gradient Boost (General Model)	11	0.953	2051	275.704	2206268	0.57	2547	None	d__Bacteria;p__Verrucomicrobiota;c__Verrucomicrobiae;o__Opitutales;f__MB11C04;g__MB11C04;s__MB11C04 sp002500665	Co-assembled	E87-7-DCM，E87-21-DCM，E87-23-DCM，E87-25-DCM
MAG866	72.4	1.21	Gradient Boost (General Model)	11	0.951	4014	277.581	1232258	0.37	1411	None	d__Archaea;p__Thermoplasmatota;c__Poseidoniia;o__Poseidoniales;f__Thalassarchaeaceae;g__MGIIb-O3;s__MGIIb-O3 sp002496485	Co-assembled	E87-7-DCM，E87-21-DCM，E87-23-DCM，E87-25-DCM
MAG868	89.34	0.32	Gradient Boost (General Model)	11	0.966	21237	301.683	1265437	0.35	1353	None	d__Bacteria;p__Proteobacteria;c__Gammaproteobacteria;o__SAR86;f__SAR86;g__CACOMS01;s__CACOMS01 sp902628375	Co-assembled	E87-3-OMZ，E87-21-2000，E87-25-2000
MAG877	98.31	0.54	Gradient Boost (General Model)	11	0.94	55444	396.175	3647638	0.44	2889	None	d__Bacteria;p__Verrucomicrobiota;c__Verrucomicrobiae;o__Verrucomicrobiales;f__DEV007;g__EC70;s__EC70 sp002708885	Co-assembled	E87-3-OMZ，E87-21-2000，E87-25-2000
MAG878	93.3	1.09	Gradient Boost (General Model)	11	0.969	77979	316.645	1397702	0.34	1430	None	d__Bacteria;p__Proteobacteria;c__Gammaproteobacteria;o__SAR86;f__D2472;g__;s__	Co-assembled	E87-3-OMZ，E87-21-2000，E87-25-2000
MAG899	84.37	7.17	Gradient Boost (General Model)	11	0.957	4022	283.722	1405069	0.31	1583	None	d__Bacteria;p__Bacteroidota;c__Bacteroidia;o__Flavobacteriales;f__BACL11;g__GCA-002697625;s__	Co-assembled	E87-3-OMZ，E87-21-2000，E87-25-2000
MAG911	62.37	6.08	Gradient Boost (General Model)	11	0.932	5726	287.563	1415030	0.37	1532	None	d__Bacteria;p__Proteobacteria;c__Gammaproteobacteria;o__Woeseiales;f__Woeseiaceae;g__SP4260;s__	Co-assembled	E87-3-OMZ，E87-21-2000，E87-25-2000
MAG934	67.89	2.74	Gradient Boost (General Model)	11	0.901	4193	279.643	1939426	0.4	2087	None	d__Bacteria;p__SAR324;c__SAR324;o__SAR324;f__NAC60-12;g__Arctic96AD-7;s__Arctic96AD-7 sp002704555	Co-assembled	E87-3-OMZ，E87-21-2000，E87-25-2000
MAG95	89.13	8.29	Gradient Boost (General Model)	11	0.939	7154	251.642	2616926	0.45	3269	None	d__Bacteria;p__Actinobacteriota;c__Acidimicrobiia;o__Acidimicrobiales;f__UBA8592;g__UBA8592;s__	Co-assembled	S10-1-DCM，E87-7-DCM，E87-13-DCM，E87-21-DCM，E87-23-DCM，E87-25-DCM，E87-31-DCM
MAG973	51.76	2.19	Neural Network (Specific Model)	11	0.894	1828	220.3	2417566	0.55	3276	None	d__Bacteria;p__Proteobacteria;c__Alphaproteobacteria;o__Rhodospirillales;f__Thalassospiraceae;g__Thalassospira;s__Thalassospira xiamenensis	Co-assembled	E87-21-OMZ，E87-23-OMZ，E87-7-2000
MAG975	94.15	2.87	Gradient Boost (General Model)	11	0.929	10843	289.529	3610379	0.33	3874	None	d__Bacteria;p__Bdellovibrionota;c__Bacteriovoracia;o__Bacteriovoracales;f__Bacteriovoracaceae;g__GCA-2706205;s__	Co-assembled	E87-21-OMZ，E87-23-OMZ，E87-7-2000
MAG981	99.69	0.25	Neural Network (Specific Model)	11	0.887	1481992	324.444	6280472	0.59	5729	None	d__Bacteria;p__Proteobacteria;c__Alphaproteobacteria;o__Rhizobiales;f__Stappiaceae;g__Roseibium;s__Roseibium aggregatum_A	Co-assembled	E87-21-OMZ，E87-23-OMZ，E87-7-2000

## Sheet: 16S rDNA ASV
Table S2B. Taxonomic and abundance information of amplicon sequence variants (ASVs) generated in this study.
ASV_IDs	Taxon	E87-03-535	E87-07-2000	E87-07-5	E87-07-84	E87-10-2000	E87-10-628	E87-13-5	E87-13-96	E87-21-2000	E87-21-420	E87-21-5	E87-21-94	E87-23-480	E87-23-59	E87-23-5	E87-25-2000	E87-25-230	E87-25-5	E87-25-69	E87-31-165	E87-31-2000	E87-31-5	E87-31-75	S10-01-5	S10-01-65	ASV Seqence
3e55c56afb8df5e79755ee8d9fcac3bb	d__Bacteria; p__Proteobacteria; c__Gammaproteobacteria; o__Alteromonadales; f__Alteromonadaceae; g__Alteromonas	5732	6688	818	6444	3135	4313	259	622	1666	870	134	311	273	486	239	598	224	82	133	69	129	69	193	777	478	TACGGAGGGTGCGAGCGTTAATCGGAATTACTGGGCGTAAAGCGCACGCAGGCGGTTTGTTAAGCTAGATGTGAAAGCCCCGGGCTCAACCTGGGATGGTCATTTAGAACTGGCAGACTAGAGTCTTGGAGAGGGGAGTGGAATTCCAGGTGTAGCGGTGAAATGCGTAGATATCTGGAGGAACATCAGTGGCGAAGGCGACTCCCTGGCCAAAGACTGACGCTCATGTG
9107064d41cdec23dd0ccf6a485b8292	d__Bacteria; p__Proteobacteria; c__Alphaproteobacteria; o__Rhodobacterales; f__Rhodobacteraceae	153	479	16	110	119	468	74	150	6534	1831	87	407	4082	516	399	4639	4222	269	2325	2189	4585	52	907	0	5	TACGGAGGGGGTTAGCGTTGTTCGGAATTACTGGGCGTAAAGCGCGCGTAGGCGGATTGGAAAGTTGGGGGTGAAATCCCGGGGCTCAACCTCGGAACTGCCTCCAAAACTATCAGTCTAGAGTTCGAGAGAGGTGAGTGGAATTCCGAGTGTAGAGGTGAAATTCGTAGATATTCGGAGGAACACCAGTGGCGAAGGCGGCTCACTGGCTCGATACTGACGCTGAGGTG
d5706ba83873d47ba208def8b54c8ce2	d__Bacteria; p__Cyanobacteria; c__Cyanobacteriia; o__Synechococcales; f__Cyanobiaceae; g__Prochlorococcus_MIT9313	7	7	3376	145	60	186	9546	1018	51	68	5444	2280	59	665	3028	68	40	1888	218	19	3	5423	23	419	32	TACGGGAGTGGCAAGCGTTATCCGGAATTATTGGGCGTAAAGCGTCCGCAGGCGGCTTTTCAAGTCTGCTGTTAAAGCGTGGAGCTTAACTCCATCATGGCAGTGGAAACTGAAAGGCTTGAGTATGGTAGGGGCAGAGGGAATTCCCGGTGTAGCGGTGAAATGCGTAGATATCGGGAAGAACACCAGTGGCGAAGGCGCTCTGCTGGGCCATTACTGACGCTCATGGA
899f7d7b09192e6fa3ff0de0dc800da9	d__Bacteria; p__Actinobacteriota; c__Acidimicrobiia; o__Actinomarinales; f__Actinomarinaceae; g__Candidatus_Actinomarina	12	12	1701	1154	148	175	799	602	158	188	1316	894	160	1618	2101	228	204	5738	2728	17	4	2918	47	1469	6	TACGTAGGGGGCGAGCGTTGTCCGGATTTATTGGGCGTAAAGAGCTCGTAGGCGGTTCAACAAGTCGGTCGTGAAAGTTCAGGGCTCAACCCTGAAATGTCGATCGATACTGTTGTGACTAGGATACGGTAGAGGTGAGTGGAATTCCGAGTGTAGCGGTGAAATGCGTAGATATTCGGAGGAACACCAATTGCGAAGGCAGCTCACTGGGCCGCTATCGACGCTGAGGA
617493db5412ed0d27e89f3b1fe289bf	d__Bacteria; p__Proteobacteria; c__Alphaproteobacteria; o__SAR11_clade; f__Clade_I	302	170	837	946	171	332	594	1246	153	495	1101	1034	98	1177	1437	334	557	473	620	108	42	828	1336	738	1670	TACGAAGGGACCTAGCGTAGTTCGGAATTACTGGGCTTAAAGAGTTCGTAGGTGGTTAAAAAAGTTGGTGGTGAAATCCCAGAGCTTAACTCTGGAACTGCCATCAAAACTTTTTAGCTAGAGTATGATAGAGGAAAGCAGAATTTCTAGTGTAGAGGTGAAATTCGTAGATATTAGAAAGAATACCAATTGCGAAGGCAGCTTTCTGGATCATTACTGACACTGAGGAA
5ee50857a87b04ffcfb2d051d6d0c433	d__Bacteria; p__Proteobacteria; c__Gammaproteobacteria; o__Alteromonadales; f__Pseudoalteromonadaceae; g__Pseudoalteromonas	787	1195	761	32	7838	2803	317	293	501	86	70	25	42	33	72	125	56	12	17	32	40	12	26	286	97	TACGGAGGGTGCGAGCGTTAATCGGAATTACTGGGCGTAAAGCGTACGCAGGCGGTTTGTTAAGCGAGATGTGAAAGCCCCGGGCTCAACCTGGGAACTGCATTTCGAACTGGCAAACTAGAGTGTGATAGAGGGTGGTAGAATTTCAGGTGTAGCGGTGAAATGCGTAGAGATCTGAAGGAATACCGATGGCGAAGGCAGCCACCTGGGTCAACACTGACGCTCATGTA
14528036f8ff14e72e9d7d1d0ddb91d4	d__Archaea; p__Crenarchaeota; c__Nitrososphaeria; o__Nitrosopumilales; f__Nitrosopumilaceae; g__Nitrosopumilaceae; s__uncultured_euryarchaeote	1889	835	0	0	513	1456	15	123	780	2583	3	28	2977	19	1	1897	1612	2	74	212	226	3	23	17	19	AACCAGCACCTCAAGTGGTCAGGAGGATTATTGGGCCTAAAGCATCCGTAGCCGGCTCTGTAAGTTTTCGGTTAAATCCATGTGCTCAACGCATGGGCTGCCGAAAATACTGCATAGCTAGGGAGTGGGAGAGGTAGACGGTACTCGGTAGGAAGGGGTAAAATCCTTTGATCTATCGATGACCACCTGTGGCGAAGGCGGTCTACCAGAACACGTTCGACGGTGAGGGA
f5f8076cb2447c131dfee61f5ae50771	d__Bacteria; p__Proteobacteria; c__Alphaproteobacteria; o__SAR11_clade; f__Clade_I; g__Clade_Ia	8	24	1990	1185	120	176	1021	681	43	183	2199	1016	31	704	1953	88	157	508	330	0	0	1024	38	1459	31	TACGAAGGGACCTAGCGTAGTTCGGAATTACTGGGCTTAAAGAGTTCGTAGGTGGTTGAAAAAGTTGGTGGTGAAATCCCAGAGCTTAACTCTGGAACTGCCATCAAAACTTTTCAGCTAGAGTTTGATAGAGGAAAGCAGAATTTCTAGTGTAGAGGTGAAATTCGTAGATATTAGAAAGAATACCAATTGCGAAGGCAGCTTTCTGGATCATTACTGACACTGAGGAA
eb92cf16aec0d01557951279de6c94b9	d__Bacteria; p__Proteobacteria; c__Gammaproteobacteria; o__Oceanospirillales; f__Alcanivoracaceae1; g__Alcanivorax	0	1	0	1	1	0	0	0	231	202	1	6	68	8	7	214	104	3	7	2543	9171	4	14	6	0	TACGAAAGGTGCGAGCGTTAATCGGAATTACTGGGCGTAAAGCGCGCGTAGGCGGTTTGTTAAGTCAGATGTGAAAGCCCCGGGCTCAACCTGGGAATTGCATTTGAAACTGGCAGGCTAGAGTGCAGTAGAGGGAGGTGGAATTTCCGGTGTAGCGGTGAAATGCGTAGAGATCGGAAGGAACACCAGTGGCGAAGGCGGCCTCCTGGACTGACACTGACGCTGAGGTG
10553828f9fdc2a26f6d9ec28da31ab3	d__Bacteria; p__Proteobacteria; c__Alphaproteobacteria; o__SAR11_clade; f__Clade_I; g__Clade_Ia	0	0	311	611	52	56	276	469	60	176	469	939	36	1332	1310	133	229	669	749	0	3	475	289	485	88	TACGAAGGGACCTAGCGTAGTTCGGAATTACTGGGCTTAAAGAGTTCGTAGGTGGTTGAAAAAGTTGGTGGTGAAATCCCAGAGCTTAACTCTGGAACTGCCATCAAAACTTTTCAGCTAGAGTATGATAGAGGAAAGCAGAATTTCTAGTGTAGAGGTGAAATTCGTAGATATTAGAAAGAATACCAATTGCGAAGGCAGCTTTCTGGATCATTACTGACACTGAGGAA
06a185b354ad10bb0bbfecd63ed9adf7	d__Bacteria; p__SAR324_clade(Marine_group_B); c__SAR324_clade(Marine_group_B); o__SAR324_clade(Marine_group_B); f__SAR324_clade(Marine_group_B); g__SAR324_clade(Marine_group_B)	464	1384	8	20	313	742	35	134	917	527	29	78	514	50	40	791	292	42	43	49	291	6	40	49	37	TACATAGGGTGCGAGCGTTGTTCGGAATTACTGGGCGTAAAGGGCGCGCAGGCGGAATAGTAAGTCGGAGGTGAAAGCCCGGGGCTCAACCCCGGAGGGTCTTTCGAAACTGCTAATCTAGAGAGGGTCAGGGGCCGGCAGAATTCCTGGTGTAGAGGTGAAATTCGTAGATATCAGGAGGAATACCGGTGGCGAAGGCGGCCGGCTGGGGCCACTCTGACGCTGAGGCG
a6e9caabdc763ae71d983b716e764a75	d__Bacteria; p__Proteobacteria; c__Alphaproteobacteria; o__SAR11_clade; f__Clade_II; g__Clade_II; s__unidentified_marine	8	11	766	417	65	96	292	259	43	120	632	409	16	577	670	87	121	329	154	3	3	630	36	564	13	TACGAAGGGACCTAGCGTAGTTCGGAATTACTGGGCTTAAAGAGCTCGTAGGTGGTTAAAAAAGTTGATGGTGAAATCCCAAGGCTCAACCTTGGAACTGCCATCAAAACTTTTTAGCTAGAGTGTGATAGAGGTAAGTGGAATTTCTAGTGTAGAGGTGAAATTCGTAGATATTAGAAAGAACACCAAATGCGAAGGCAACTTACTGGGTCACTACTGACACTGAGGAG
958b80fad60dc45222f1111f906b3bc8	d__Bacteria; p__Cyanobacteria; c__Cyanobacteriia; o__Synechococcales; f__Cyanobiaceae; g__Synechococcus_CC9902	0	0	313	0	10	16	362	236	15	15	343	384	25	69	1112	17	21	2124	83	6	0	792	0	0	0	TACGGGAGTGGCAAGCGTTATCCGGAATTATTGGGCGTAAAGCGTCCGCAGGCGGCCCTTCAAGTCTGCTGTTAAAAAGTGGAGCTTAACTCCATCATGGCAGTGGAAACTGTTGGGCTTGAGTGTGGTAGGGGCAGAGGGAATTCCCGGTGTAGCGGTGAAATGCGTAGATATCGGGAAGAACACCAGTGGCGAAGGCGCTCTGCTGGGCCATCACTGACGCTCATGGA
2a910224e4cc2988aea10b5871c062b8	d__Archaea; p__Crenarchaeota; c__Nitrososphaeria; o__Nitrosopumilales; f__Nitrosopumilaceae; g__Nitrosopumilaceae; s__marine_metagenome	1107	141	0	0	155	678	4	47	128	654	0	11	815	7	3	557	534	1	19	0	39	0	9	6	14	AACCAGCACCTCAAGTGGTCAGGAGGATTATTGGGCCTAAAGCATCCGTAGCCTGTTCTATAAGTTTGCGGTTAAATCTATACGCTCAACGTATAGGCTGCCGTAAATACTGTAGAACTAGGGAGTGGGAGAGGTAGACGGTACTCGATAGGAAGGGGTAAAATCCTTTGATCTATTGATGACCACCTGTGGCGAAGGCGGTCTACCAGAACACGTTCGACGGTGAGGGA
434c446d53150772c894c5fe83540120	d__Archaea; p__Crenarchaeota; c__Nitrososphaeria; o__Nitrosopumilales; f__Nitrosopumilaceae; g__Candidatus_Nitrosopelagicus; s__marine_metagenome	0	4	0	1	42	75	3	1702	32	74	4	40	93	6	1	99	112	0	1010	28	0	0	773	4	371	AACCAGCACCTCAAGTGGTCAGGATGATTATTGGGCCTAAAGCATCCGTAGCCTGTTCTGTAAGTTTTCGGTTAAATCCATAAGCTCAACTTATGGGCTGCCGAAAATACTGCAGAACTAGGGAGTGGGAGAGGTAGACGGTACTCGGTAGGAAGGGGTAAAATCCTTTGATCTATTGATGACCACCTGTGGCGAAGGCGGTCTACCAGAACACGTTCGACGGTGAGGGA
93ff2f2cdd2a81be9c64e2aa87e6b5de	d__Bacteria; p__Proteobacteria; c__Alphaproteobacteria; o__Rhodobacterales; f__Rhodobacteraceae	7	11	719	294	45	53	448	74	52	46	626	103	46	119	382	45	58	179	100	7	0	281	23	617	9	TACGGAGGGGGTTAGCGTTGTTCGGAATTACTGGGCGTAAAGCGCACGTAGGCGGATTAATAAGTCAGGGGTGAAATCCCGAGGCTCAACCTCGGAACTGCCTTTGATACTGTTAATCTTGAGTTCGAGAGAGGTGAGTGGAATTCCGAGTGTAGAGGTGAAATTCGTAGATATTCGGAGGAACACCAGTGGCGAAGGCGGCTCACTGGCTCGATACTGACGCTGAGGTG
f0f7cc3d60818ed9adc4d5e711e7afc0	d__Bacteria; p__Bacteroidota; c__Bacteroidia; o__Flavobacteriales; f__Flavobacteriaceae; g__NS5_marine_group	4	1	299	284	17	22	182	86	16	13	297	199	15	342	208	28	24	566	551	0	0	227	27	252	8	TACGGAGGATCCAAGCGTTATCCGGAATTATTGGGTTTAAAGGGTCCGCAGGCTGTTTGTTAAGTCAGAGGTGAAATCCTACCGCTCAACGGTAGAACTGCCTTTGATACTGGCAAACTTGAGTTATTGTGAAGTAGTTAGAATGTGTAGTGTAGCGGTGAAATGCATAGATATTACACAGAATACCGATTGCGAAAGCAGATTACTAACAATATACTGACGCTGAGGGA
054e46b9119069a3fd9953596fc2577c	d__Bacteria; p__Actinobacteriota; c__Acidimicrobiia; o__Actinomarinales; f__Actinomarinaceae; g__Candidatus_Actinomarina	1	0	0	298	9	9	0	407	6	25	0	307	10	137	0	14	11	0	734	0	0	0	804	0	880	TACGTAGGGGGCGAGCGTTGTCCGGATTTATTGGGCGTAAAGAGCTCGTAGGCGGTTCAACAAGTCGGTCGTGAAAGTTCAGGGCTCAACCCTGAAATGTCGATCGATACTGTTGTGACTAGGATATGGTAGAGGTGAGTGGAATTCCGAGTGTAGCGGTGAAATGCGTAGATATTCGGAGGAACACCAATTGCGAAGGCAGCTCACTGGGCCACTATCGACGCTGAGGA
36a02315578f32059687a3661c308dc7	d__Bacteria; p__Cyanobacteria; c__Cyanobacteriia; o__Synechococcales; f__Cyanobiaceae; g__Prochlorococcus_MIT9313	0	0	0	18	0	0	0	1099	5	8	0	1771	7	6	0	1	2	0	146	0	0	0	476	0	27	TACGGGAGTGGCAAGCGTTATCCGGAATTATTGGGCGTAAAGCGTCCGCAGGCGGCCTTTCAAGTCTGCTGTTAAAGCGTGGAGCTTAACTCCATCATGGCAGTGGAAACTGATAGGCTTGAGTATGGTAGGGGCAGAGGGAATTCCCGGTGTAGCGGTGAAATGCGTAGATATCGGGAAGAACACCAGTGGCGAAGGCGCTCTGCTGGGCCATAACTGACGCTCATGGA
dc8d736198b68c3c5fe8f719141052c3	d__Bacteria; p__Actinobacteriota; c__Acidimicrobiia; o__Actinomarinales; f__Actinomarinaceae; g__Candidatus_Actinomarina	0	0	101	309	1	0	16	64	35	7	23	185	29	736	259	25	26	78	1162	6	0	265	115	8	0	TACGTAGGGGGCGAGCGTTGTCCGGATTTATTGGGCGTAAAGAGCTCGTAGGCGGTTCAACAAGTCGGTCGTAAAAGTTCAGGGCTCAACCCTGAAATGTCGATCGATACTGTTGTGACTAGGATACGGTAGAGGTGAGTGGAATTCCGAGTGTAGCGGTGAAATGCGTAGATATTCGGAGGAACACCAATTGCGAAGGCAGCTCACTGGGCCGCTATCGACGCTGAGGA
cf18053fbc7c5ac1bfec2ea4b189ef0f	d__Bacteria; p__Proteobacteria; c__Gammaproteobacteria; o__Pseudomonadales; f__Moraxellaceae; g__Acinetobacter	34	5	2	2	580	44	11	25	837	81	26	31	101	40	39	747	122	43	41	44	376	36	164	4	5	TACAGAGGGTGCGAGCGTTAATCGGATTTACTGGGCGTAAAGCGTGCGTAGGCGGCCATTTAAGTCAAATGTGAAATCCCCGAGCTTAACTTGGGAATTGCATTCGATACTGGATGGCTAGAGTATGGGAGAGGATGGTAGAATTCCAGGTGTAGCGGTGAAATGCGTAGAGATCTGGAGGAATACCGATGGCGAAGGCAGCCATCTGGCCTAATACTGACGCTGAGGTA
ef70f8bae7535f844aee442d9c25d3d2	d__Bacteria; p__Cyanobacteria; c__Cyanobacteriia; o__Synechococcales; f__Cyanobiaceae	3	5	0	62	0	1	0	0	2	5	0	76	19	1961	0	6	8	0	114	4	1	0	0	1101	0	TACGGGAGTGGCAAGCGTTATCCGGAATTATTGGGCGTAAAGCGTCCGCAGGCGGCCTTTCAAGTCTGCTGTTAAAACGTGGAGCTTAACTCCATCATGGCAGTGGAAACTGTTGGGCTTGAGTGTGGTAGGGGCAGAGGGAATTCCCGGTGTAGCGGTGAAATGCGTAGATATCGGGAAGAACACCAGTGGCGAAGGCGCTCTGCTGGGCCATAACTGACGCTCATGGA
3da6f833f9465f8e4436cd998798216e	d__Bacteria; p__Proteobacteria; c__Alphaproteobacteria; o__Rhodobacterales; f__Rhodobacteraceae	5	3	377	631	41	58	172	118	53	40	162	146	50	167	153	41	60	124	394	9	6	12	160	290	15	TACGGAGGGGGTTAGCGTTGTTCGGAATTACTGGGCGTAAAGCGCACGTAGGCGGACTAGTCAGTCAGAGGTGAAATCCCGAGGCTCAACCTCGGAACTGCCTTTGATACTGCTAGTCTAGAGTTCGAGAGAGGTGAGTGGAATTCCGAGTGTAGAGGTGAAATTCGTAGATATTCGGAGGAACACCAGTGGCGAAGGCGGCTCACTGGATCGATACTGACGCTGAGGTG
aeaea9d5119682e81394aca630434f4e	d__Bacteria; p__Proteobacteria; c__Gammaproteobacteria; o__Oceanospirillales; f__Saccharospirillaceae; g__Oleibacter	61	28	153	167	267	154	53	72	395	422	39	111	165	94	89	221	171	48	88	102	84	10	21	27	24	TACGGAGGGTGCAAGCGTTAATCGGAATTACTGGGCGTAAAGCGCGCGTAGGTTGTTTGTTAAGCGAGATGTGAAAGCCCCGGGCTTAACCTGGGAACTGCATTTCGAACTGGCAGACTAGAGTACAGTAGAGGGTGGCGGAATTTCCTGTGTAGCGGTGAAATGCGTAGAGATGGGAAGGAACATCAGTGGCGAAGGCGGCCACCTGGACTGATACTGACACTGAGGTG
efa60243ec52e1f1cba96dd22c3b064b	d__Archaea; p__Thermoplasmatota; c__Thermoplasmata; o__Marine_Group_II; f__Marine_Group_II; g__Marine_Group_II	15	2	46	108	15	63	73	477	4	82	9	171	74	247	17	18	45	2	54	6	1	1	1091	37	244	TACCGGCGCCTCAAGTGGTAGTCGCTTTTATTGGGCCTAAAACGTCCGTAGCCGGTCTGGTGCATTCGTGGGTAAATCAACCCGCTCAACGGGTTGAATTCTGCGAGCACGGCCAGACTTGGGACCGGGAGAGGTGTGGGGTACTCTCAGGGTAGGGGTAAAATCCTGTCATCCTGAGAGGACCACCTGTTGCGAAGGCGCCACACTAGAACGGATCCGACGGTCAGGGA
02d002594c2be5f50658f5b5148d0219	d__Archaea; p__Thermoplasmatota; c__Thermoplasmata; o__Marine_Group_II; f__Marine_Group_II; g__Marine_Group_II	386	221	2	5	104	365	10	53	181	344	5	88	363	76	6	381	179	4	24	5	22	2	0	3	12	TACCGGCGCCCCAAGTGGTAGTCGCTTTTATTGGGCCTAAAACGTCCGTAGCCGGTCTGGTACATTCGTGGGTAAATCAACCAGCTCAACTGGTTGAATTCTGCGAGCACGGCCAGACTTGGGACCGGGAGAGGTGTGGGGTACTCTCAGGGTAGGGGTAAAATCCTGTCATCCTGAGAGGACCACCTGTTGCGAAGGCGCCACACTAGAACGGATCCGACGGTCAGGGA
06d56f9e841ef9d3cd6871e3e171502f	d__Archaea; p__Crenarchaeota; c__Nitrososphaeria; o__Nitrosopumilales; f__Nitrosopumilaceae; g__Nitrosopumilaceae	518	0	0	0	90	278	0	32	35	498	4	4	615	3	2	197	496	0	9	49	2	0	0	1	4	AACCAGCACCTCAAGTGGTCAGGATGATTATTGGGCCTAAAGCATCCGTAGCCGGCTCTGTAAGTTTTCGGTTAAATCTATGCGCTCAACGTATGGGCTGCCGAAAATACTGTAGAGATAGGGAGTGGGAGAGGTAGACGGTACTCGGTAGGAAGGGGTAAAATCCTTTGATCTATCGATGACCACCTGTGGCGAAGGCGGTCTACCAGAACACGTTCGACGGTGAGGGA
bc71f54e59fde483f2001a2baff5e3e3	d__Bacteria; p__Cyanobacteria; c__Cyanobacteriia; o__Synechococcales; f__Cyanobiaceae	0	0	0	0	0	0	0	824	1	0	0	0	0	0	0	1	0	0	0	0	0	0	330	0	1483	TACGGGAGTGGCAAGCGTTATCCGGAATTATTGGGCGTAAAGCGTCCGCAGGCGGCCTTTCAAGTCTGCTGTTAAAACGTGGAGCTTAACTCCATCAAGGCAGTGGAAACTGTTGGGCTTGAGTGTGGTAGGGGCAGAGGGAATTCCCGGTGTAGCGGTGAAATGCGTAGATATCGGGAAGAACACCAGTGGCGAAGGCGCTCTGCTGGGCCATAACTGACGCTCATGGA
b22d6c1e2ed0c0c1e7e3136a991fbc8e	d__Bacteria; p__Cyanobacteria; c__Cyanobacteriia; o__Synechococcales; f__Cyanobiaceae; g__Prochlorococcus_MIT9313	2	0	0	1	0	0	0	0	0	0	0	0	0	2	0	0	0	0	0	0	0	0	0	2506	0	TACGGGAGTGGCAAGCGTTATCCGGAATTATTGGGCGTAAAGCGTCCGCAGGCGGCCTTTCAAGTCTGCTGTTAAAGCGTGGAGCTTAACTCCATTATGGCAGTGGAAACTGATAGGCTTGAGTATGGTAGGGGCAGAGGGAATTCCCGGTGTAGCGGTGAAATGCGTAGATATCGGGAAGAACACCAGTGGCGAAGGCGCTCTGCTGGGCCATTACTGACGCTCATGGA
cb6d10e73a4cd5bd1a0a97e237c640c6	d__Archaea; p__Thermoplasmatota; c__Thermoplasmata; o__Marine_Group_II; f__Marine_Group_II; g__Marine_Group_II; s__unidentified_archaeon	104	4	1	28	62	107	16	310	13	381	3	667	208	48	4	52	417	8	39	0	0	1	3	1	21	TACCGGCGCCTCAAGTGGTAGTCGCTTTTATTGGGCCTAAAACGTCCGTAGCCGGTTTGGTACATTCGTGGGTAAATCAAGGCGCTCAACGTCTTGAATTCTGCGAGCACGGCCAGACTTGGGACCGGGTGAGGTGTGGGGTACTCTCAGGGTAGGGGTAAAATCCTGTCATCCTGAGAGGACCACCTGTTGCGAAGGCGCCACACTAGAACGGATCCGACGGTCAGGGA
0d9a7cb2b43722040245136f852c274f	d__Bacteria; p__SAR324_clade(Marine_group_B); c__SAR324_clade(Marine_group_B); o__SAR324_clade(Marine_group_B); f__SAR324_clade(Marine_group_B); g__SAR324_clade(Marine_group_B); s__uncultured_SAR324	4	3	78	57	11	24	93	150	14	24	38	332	32	375	82	27	30	46	87	60	1	38	750	11	71	TACGTAGGGTGCGAGCGTTGTTCGGAATTACTGGGCGTAAAGGGCGTGCAGGCGGATTGGCAAGCCGGAGGTGAAAGCCCGGGGCTCAACCCCGGAGGGTCTTTCGGAACTGCCAGTCTTGAGAGGGTCAGGGGCCAGCGGAATTCCTGGTGTAGAGGTGAAATTCGTAGAGATCAGGAGGAACACCGGCGGCGAAAGCGGCTGGCTGGGGCCACTCTGACGCTGAGGCG
4a835aa51c6132d987d43e5ba53ccd76	d__Bacteria; p__Proteobacteria; c__Alphaproteobacteria; o__Rhodospirillales; f__AEGEAN-169_marine_group; g__AEGEAN-169_marine_group; s__metagenome	3	5	216	43	25	26	163	31	19	35	496	68	35	73	312	39	32	212	45	1	0	371	2	162	5	TACGGAAGGTCCTAGCGTTGTTCGGAATTACTGGGCGTAAAGCGCATGTAGGCGGAACAGAAAGTTAGAAGTGAAATCCCTGGGCTCAACCTAGGAATTGCTTTTAAAACTTCTGTTCTGGAATTCAGGAGAGGAAAATGGAATTTCCAGTGTAGAGGTGAAATTCGTAGATATTGGAAGGAACACCAGTGGCGAAGGCGATTTTCTGGACTGATATTGACGCTGAGATG
b43d0431aa475ca8962e344801a7f626	d__Bacteria; p__SAR324_clade(Marine_group_B); c__SAR324_clade(Marine_group_B); o__SAR324_clade(Marine_group_B); f__SAR324_clade(Marine_group_B); g__SAR324_clade(Marine_group_B)	156	9	4	5	55	197	13	235	31	211	1	30	193	13	14	67	261	11	18	168	8	2	102	3	566	TACGTAGGGTGCGAGCGTTGTTCGGAATTACTGGGCGTAAAGGGCGCGCAGGCGGAGGTGCAAGTCGGAGGTGAAAGCCCGGGGCTCAACCCCGGAGGGTCTTTCGAAACTGCATCTCTAGAGAGGGTCAGGGGCCGGCAGAATTCCTGGTGTAGAGGTGAAATTCGTAGATATCAGGAGGAATACCGGTGGCGAAAGCGGCCGGCTGGGGCCACTCTGACGCTGAGGCG
17ae530df858b72f1b6b361f6da95cd3	d__Bacteria; p__Proteobacteria; c__Alphaproteobacteria; o__Sphingomonadales; f__Sphingomonadaceae	125	79	18	34	111	77	53	76	146	125	38	65	155	95	138	161	147	63	60	106	181	9	50	215	33	TACGGAGGGAGCTAGCGTTGTTCGGAATTACTGGGCGTAAAGCGCACGTAGGCGGCTTTTCAAGTCAGGGGTGAAATCCCGGGGCTCAACCCCGGAACTGCCCTTGAAACTGGATGGCTAGAATACTGGAGAGGTGAGTGGAATTCCGAGTGTAGAGGTGAAATTCGTAGATATTCGGAAGAACACCAGTGGCGAAGGCGACTCACTGGACAGTTATTGACGCTGAGGTG
7ec7b07bc3b76db3f8ddb4390e7f87f7	d__Bacteria; p__Cyanobacteria; c__Cyanobacteriia; o__Synechococcales; f__Cyanobiaceae; g__Prochlorococcus_MIT9313	0	1	441	34	4	17	775	31	4	7	286	146	8	99	200	0	3	138	7	1	1	0	0	80	0	TACGGGAGTGGCAAGCGTTATCCGGAATTATTGGGCGTAAAGCGTCCGCAGGCGGCTTTTCAAGTCTGCTGTTAAAACGTGGAGCTTAACTCCATCATGGCAGTGGAAACTGAAAGGCTTGAGTATGGTAGGGGCAGAGGGAATTCCCGGTGTAGCGGTGAAATGCGTAGATATCGGGAAGAACACCAGTGGCGAAGGCGCTCTGCTGGGCCATTACTGACGCTCATGGA
cfd9fcfbe86111656690bc068074dab7	d__Bacteria; p__Proteobacteria; c__Alphaproteobacteria; o__Puniceispirillales; f__SAR116_clade; g__SAR116_clade; s__marine_metagenome	6	4	233	36	10	29	246	35	25	20	427	47	14	49	159	21	21	110	31	3	0	296	97	303	10	TACGAAGGGGGCGAGCGTTGTTCGGAATTATTGGGCGTAAAGGGCGCGCAGGCGGTTTGGATAGTTAGACGTGAAAGCCCTGGGCTTAACCTAGGAACTGCGTTTAATACTGCCAAACTAGAGAACTAGAGAGGATAGCGGAACTCCCAGTGTAGAGGTGAAATTCGTAGATATTGGGAAGAACATCAGTGGCGAAAGCGGCTGTCTGGCTAGTTTCTGACGCTGAGGCG
3ecd177711799b92a371b9f9bf85fe5b	d__Archaea; p__Crenarchaeota; c__Nitrososphaeria; o__Nitrosopumilales; f__Nitrosopumilaceae; g__Nitrosopumilaceae	95	539	0	0	121	101	1	21	300	137	0	6	140	0	0	485	103	0	16	0	120	0	5	0	2	AACCAGCACCTCAAGTGGTCAGGATGATTATTGGGCCTAAAGCATCCGTAGCCGGCTTTGTTAGTTTTCGGTTAAATCCATGTGCTCAACGCATGGGCTGCCGAAAATACTGCATGGCTAGGGAGTGGGAGAGGTAGACGGTACTCAGTAGGAAGGGGTAAAATCCTTTGATCTATTGATGACCACCTGTGGCGAAGGCGGTCTACCAGAACACGTTCGACGGTGAGGGA
c111c247079c0e48bf635aa57d59964b	d__Archaea; p__Crenarchaeota; c__Nitrososphaeria; o__Nitrosopumilales; f__Nitrosopumilaceae; g__Nitrosopumilaceae	162	199	0	0	76	132	4	17	153	257	0	1	356	2	0	409	243	0	1	68	53	0	2	1	3	AACCAGCACCTCAAGTGGTCAGGAGGATTATTGGGCCTAAAGCATCCGTAGCCGGCTCTGTAAGTTTTCGGTTAAATCCATGTGCTCAACGCATGGGCTGCCGAAAATACTGCATAGCTAGGGAGTGGGAGAGGTAGACGGTACTCAGTAGGAAGGGGTAAAATCCTTTGATCTATTGATGACCACCTGTGGCGAAGGCGGTCTACCAGAACACGTTCGACGGTGAGGGA
346718c9a3ae05158216af28073746a7	d__Bacteria; p__Proteobacteria; c__Alphaproteobacteria; o__SAR11_clade; f__Clade_I	178	39	0	4	52	102	0	208	35	235	0	38	24	50	0	42	141	0	1	3	7	0	220	0	662	TACGAAGGGACCTAGCGTAGTTCGGAATTACTGGGCTTAAAGAGTTCGTAGGTGGTTAAAAAAGTTGGTGGTGAAATCCCAGAGCTTAACTCTGGAACTGCCATCAAAACTTTTTAGCTAGAGTATGATAGAGGAAAGCAGAATTTCTAGTGTAGAGGTGAAATTCGTAGATATTAGAAAGAATACCGATTGCGAAGGCAGCTTTCTGGATCATTACTGACACTGAGGAA
ccb0f3c0e8afa49f081e8089d1b86346	d__Bacteria; p__Proteobacteria; c__Alphaproteobacteria; o__Rhodobacterales; f__Rhodobacteraceae	1	6	175	179	17	20	70	32	28	25	90	74	11	98	169	24	19	110	109	0	0	158	56	469	4	TACGGAGGGGGTTAGCGTTGTTCGGAATTACTGGGCGTAAAGCGCACGTAGGCGGATTAGAAAGTTAGAGGTGAAATCCCGGGGCTCAACCCCGGAACTGCCTTTAAAACTACTAGTCTAGAGTTCGAGAGAGGTGAGTGGAATTCCGAGTGTAGAGGTGAAATTCGTAGATATTCGGAGGAACACCAGTGGCGAAGGCGGCTCACTGGCTCGATACTGACGCTGAGGTG
b64e9b11d6dfd11637279247617ad1ba	d__Bacteria; p__Bacteroidota; c__Bacteroidia; o__Flavobacteriales; f__Flavobacteriaceae; g__Flavobacterium	0	0	0	0	0	0	0	0	88	5	1	8	3	18	11	36	9	16	13	31	1099	47	550	0	0	TACGGAGGATCCAAGCGTTATCCGGAATCATTGGGTTTAAAGGGTCCGTAGGCGGCCTTATAAGTCAGTGGTGAAATCTCCTAGCTCAACTAGGAAACTGCCATTGATACTGTAGGGCTTGAATTTTTGTGAAGTAACTAGAATATGTAGTGTAGCGGTGAAATGCTTAGATATTACATGGAATACCAATTGCGAAGGCAGGTTACTAACAAACGATTGACGCTGATGGA
814ec8b715ec4956e65ca37df4c00a10	d__Bacteria; p__Actinobacteriota; c__Acidimicrobiia; o__Actinomarinales; f__Actinomarinaceae; g__Candidatus_Actinomarina	1	0	0	301	5	1	0	140	11	11	0	132	7	281	0	17	15	0	818	0	0	0	98	0	44	TACGTAGGGGGCGAGCGTTGTCCGGATTTATTGGGCGTAAAGAGCTCGTAGGCGGTTCAACAAGTCGGTCGTGAAAGTTCAGGGCTTAACCCTGAAATGTCGATCGATACTGTTGTGACTAGGATATGGTAGAGGTGAGTGGAATTCCGAGTGTAGCGGTGAAATGCGTAGATATTCGGAGGAACACCAATAGCGAAGGCAGCTCACTGGGCCACTATCGACGCTGAGGA
9e17facfd86eed605852e4ab82838e50	d__Bacteria; p__Bdellovibrionota; c__Bdellovibrionia; o__Bacteriovoracales; f__Bacteriovoracaceae; g__Peredibacter	0	0	18	9	9	17	16	14	261	334	4	48	595	47	42	83	93	34	29	19	87	2	12	1	0	TACGGAGGGTGCAAGCGTTGTTCGGATTTACTGGGCGTAAAGCGCGCGCAGGCGGACTAGCAAGTCAGATGTGAAATCCCAGGGCTTAACCCTGGAACTGCGTCTGAAACTGTTAGTCTAGAATCTCATAGGGGGTAGGGGAATTTCACGTGTAGGGGTAAAATCCGTAGAGATGTGAAGGAACACCGGAGGCGAAGGCGCCTACCTGGATGAGTATTGACGCTGAGGCG
79693ef6c4b7ec5c92c94fcbbdd3c90a	d__Bacteria; p__Proteobacteria; c__Alphaproteobacteria; o__SAR11_clade; f__Clade_II; g__Clade_II; s__uncultured_proteobacterium	106	321	5	5	109	86	28	90	153	102	8	81	19	109	99	171	85	45	47	3	67	0	0	30	0	TACGAAGGGACCTAGCGTAGTTCGGAATTACTGGGCTTAAAGAGCACGTAGGTGGTTAAGAAAGTTGGTGGTGAAATCCCAAGGCTTAACCTTGGAACTGCCACCAAAACTTTTTAACTAGAGTATGATTGAGGTAAGCGGAATTTCTAGTGTAGAGGTGAAATTCGTAGATATTAGAAAGAACACCAATTGCGAAGGCAGCTTTCTGGATCATTACTGACACTGAGGTG
e19a7087ec6bfee3012857ee3f726302	d__Bacteria; p__Proteobacteria; c__Gammaproteobacteria; o__Alteromonadales; f__Alteromonadaceae	702	0	0	0	0	0	0	0	268	88	0	76	39	71	41	162	73	32	42	13	86	9	38	0	0	TACGGAGGGTGCGAGCGTTAATCGGAATTACTGGGCGTAAAGCGGACGCAGGCGGTTTGTTAAGCTAGATGTGAAAGCCCCGGGCTCAACCTGGGATGGTCATTTAGAACTGGCAGACTAGAGTCTTGGAGAGGGGAGTGGAATTCCAGGTGTAGCGGTGAAATGCGTAGATATCTGGAGGAACATCAGTGGCGAAGGCGACTCCCTGGCCAAAGACTGACGCTCATGTC
de0a25fd966dfe02f98036870e0fde4c	d__Bacteria; p__Proteobacteria; c__Alphaproteobacteria; o__Parvibaculales; f__OCS116_clade; g__OCS116_clade	6	2	64	207	16	21	34	222	20	13	18	269	20	139	30	19	10	8	61	3	2	4	512	10	2	TACGGAGGGGGCTAACGTTGTTCGGAATTACTGGGCGTAAAGCGCGCGTAGGCGGATTAGACAGTTGGGGGTGAAATCCCGGAGCTTAACTTCGGAACTGCCTTCAATACTACTAATCTAGAGTTCGGAAGAGGTGAGTGGAATTCCTAGTGTAGAGGTGAAATTCGTAGATATTAGGAAGAACATCAGAGGCGAAGGCGGCTCACTGGTCCGATACTGACGCTGAGGTG
efee5da993a4318bc5b4a14c4ce35906	d__Bacteria; p__Proteobacteria; c__Gammaproteobacteria; o__Oceanospirillales; f__Alcanivoracaceae1; g__Alcanivorax	6	5	3	2	101	56	21	52	172	241	28	99	82	92	95	227	146	49	75	0	0	2	11	38	6	TACGAAAGGTGCGAGCGTTAATCGGAATTACTGGGCGTAAAGCGCGCGTAGGCGGTTTGCTAAGTCAGATGTGAAAGCCCCGGGCTCAACCTGGGAACTGCATTTGAAACTGGCAGGCTAGAATGCAGTAGAGGGAGGTGGAATTTCCGGTGTAGCGGTGAAATGCGTAGAGATCGGAAGGAACACCAGTGGCGAAGGCGGCCTCCTGGACTGACATTGACGCTGAGGTG
92e163f9c86c773d460b712820a440ba	d__Bacteria; p__Cyanobacteria; c__Cyanobacteriia; o__Synechococcales; f__Cyanobiaceae	1	0	7	31	1	0	0	0	3	4	0	57	2	0	42	2	6	1271	11	0	0	73	0	0	0	TACGGGAGTGGCAAGCGTTATCCGGAATTATTGGGCGTAAAGCGTCCGCAGGCGGCCCTTCAAGTCTGCTGTTAAAACGTGGAGCTTAACTCCATCATGGCAGTGGAAACTGTTGGGCTTGAGTGTGGTAGGGGCAGAGGGAATTCCCGGTGTAGCGGTGAAATGCGTAGATATCGGGAAGAACACCAGTGGCGAAGGCGCTCTGCTGGGCCATAACTGACGCTCATGGA
709aaa79e6ba1eaf7ace8f9acd536eaa	d__Bacteria; p__Proteobacteria; c__Alphaproteobacteria; o__Rhizobiales; f__Stappiaceae; g__Labrenzia	6	10	3	7	18	28	5	10	64	41	10	36	892	48	43	111	49	26	32	22	14	6	4	13	3	TACGAAGGGGGCTAGCGTTGTTCGGAATCACTGGGCGTAAAGCGCACGTAGGCGGACTTTTAAGTCAGGGGTGAAATCCCGGGGCTCAACCCCGGAACTGCCTTTGATACTGGAAGTCTTGAGTCCGAGAGAGGTGAGTGGAACTCCGAGTGTAGAGGTGAAATTCGTAGATATTCGGAAGAACACCAGTGGCGAAGGCGGCTCACTGGCTCGGTACTGACGCTGAGGTG
76dbe950d9e15d7a938d013b31ad0ac8	d__Bacteria; p__Proteobacteria; c__Alphaproteobacteria; o__SAR11_clade; f__Clade_I; g__Clade_Ib	1	0	81	34	13	8	32	42	4	54	57	50	9	68	174	12	58	174	15	8	1	259	0	141	185	TACGAAGGGACCTAGCGTAGTTCGGAATTACTGGGCTTAAAGAGTTCGTAGGTGGTTAAAAAAGTTGGTTGTGAAATCCCGAAGCTTAACTTCGGAACTGCAATCAAAACTTTTTAGCTAGAGTATGATAGAGGAAAGCAGAATTTCTAGTGTAGAGGTGAAATTCGTAGATATTAGAAAGAATACCAATTGCGAAGGCAGCTTTCTGGATCATTACTGACGCTGAGGAA
c7df38fe59fd76d391829362970b5d6a	d__Bacteria; p__Proteobacteria; c__Alphaproteobacteria; o__SAR11_clade; f__Clade_II; g__Clade_II	19	0	0	0	5	14	1	2	15	88	0	55	26	70	65	30	246	18	26	757	2	5	0	0	0	TACGAAGGGACCTAGCGTAGTTCGGAATTACTGGGCTTAAAGAGCTCGTAGGTGGTTAAAGAAGTTGGTGGTGAAATCCCAAGGCTTAACCTTGGAACTGCCATCAAAACTTTTTAGCTAGAGTATGATAGAGGAAAGTGGAATTTCTAGTGTAGAGGTGAAATTCGTAGATATTAGAAAGAACACCAAAAGCGAAGGCAACTTTCTGGATCATTACTGACACTGAGGAG
12eb150eb8c11f156703be970d29f9e4	d__Bacteria; p__Marinimicrobia_(SAR406_clade); c__Marinimicrobia_(SAR406_clade); o__Marinimicrobia_(SAR406_clade); f__Marinimicrobia_(SAR406_clade); g__Marinimicrobia_(SAR406_clade); s__uncultured_Marinimicrobia	0	0	0	0	0	0	0	0	0	1	0	0	5	1	2	3	18	1	0	1333	3	0	4	0	0	TACTAGGGGTGCTAGCGTTGTCCGGAATCACTGGGCGTAAAGGGTCCGTAGGCGTTTTGCTAAGTTGATTGTTAAATCCATCGGCTCAACCGATGATCTGCAATCAAAACTGGCAGAATAGAGTTCGAGAGAGGAAAGTGGAATTCCTGGTGTAGCGGTGACATGCGTAGATATCAGGAGGAACACCAATGGCGAAGGCAGCTTTCTGGCTCGATACTGACGCTGAGGGA
f4aa19562b10f98b825fd6c72652d270	d__Bacteria; p__Proteobacteria; c__Alphaproteobacteria; o__SAR11_clade; f__Clade_I; g__Clade_Ib	0	0	0	119	2	6	0	216	0	7	0	74	0	33	0	0	3	0	40	0	0	0	269	0	600	TACGAAGGGACCTAGCGTAGTTCGGAATTACTGGGCTTAAAGAGTTCGTAGGTGGTTAAAAAAGTTGGTTGTGAAATCCCGGAGCTTAACTCCGGAACTGCAATCAAAACTTTTTAGCTAGAGTATGATAGAGGAAAGCAGAATTTCTAGTGTAGAGGTGAAATTCGTAGATATTAGAAAGAATACCAATTGCGAAGGCAGCTTTCTGGATCATTACTGACACTGAGGAA
15353868f4edb328139a749f47505c1b	d__Bacteria; p__SAR324_clade(Marine_group_B); c__SAR324_clade(Marine_group_B); o__SAR324_clade(Marine_group_B); f__SAR324_clade(Marine_group_B); g__SAR324_clade(Marine_group_B)	157	0	2	2	29	236	4	15	11	254	1	12	223	18	9	56	169	13	5	77	0	1	0	1	0	TACGTAGGGTGCGAGCGTTGTTCGGAATTACTGGGCGTAAAGGGCGCGCAGGCGGAATAGCAAGTCGGAGGTGAAAGCCCGGGGCTCAACCCCGGAGGGTCTTTCGAAACTGCTAATCTAGAGAGGGTCAGGGGCCAGCAGAATTCCTGGTGTAGAGGTGAAATTCGTAGATATCAGGAGGAATACCGGTGGCGAAAGCGGCTGGCTGGGGCCACTCTGACGCTGAGGCG
10eee134f80c43c4cfabae9a180aaf22	d__Bacteria; p__Cyanobacteria; c__Cyanobacteriia; o__Synechococcales; f__Cyanobiaceae	0	0	0	0	3	0	0	360	0	0	0	0	0	0	0	0	0	0	0	0	0	0	195	0	711	TACGGGAGTGGCAAGCGTTATCCGGAATTATTGGGCGTAAAGCGTCCGCAGGCGGCCTTTCAAGTCTGCTGTAAAAACGTGGAGCTTAACTCCATCATCGCAGTGGAAACTGTTGGGCTTGAGTGTGGTAGGGGCAGAGGGAATTCCCGGTGTAGCGGTGAAATGCGTAGATATCGGGAAGAACACCAGTGGCGAAGGCGCTCTGCTGGGCCATAACTGACGCTCATGGA
5d3595dceb622971ba6dd73b3182844b	d__Archaea; p__Crenarchaeota; c__Nitrososphaeria; o__Nitrosopumilales; f__Nitrosopumilaceae; g__Nitrosopumilaceae	65	4	0	0	27	45	0	3	11	166	0	1	146	0	1	67	334	0	11	379	3	0	2	0	0	AACCAGCACCTCAAGTGGTCAGGAGGATTATTGGGCCTAAAGCATCCGTAGCCTGCTCTGTAAGTTTTCGGTTAAATCTATATGCTCAACGTATAGGCCGCCGAAAATACTGCAGTGCTAGGAAGTGGGAGAGGTAGACGGTACTTGGTAGGAAGGGGTAAAATCCTTTGATCTATCGATGACCACCTGTGGCGAAGGCGGTCTACCAGAACACGTTCGACGGTGAGGGA
f1e6ed84c1745d8be1c769cee7e05ab5	d__Bacteria; p__Proteobacteria; c__Alphaproteobacteria; o__SAR11_clade; f__Clade_I; g__Clade_Ib	0	0	139	43	7	0	111	0	0	24	226	117	0	0	31	0	22	36	24	0	0	391	0	43	0	TACGAAGGGACCTAGCGTAGTTCGGAATTACTGGGCTTAAAGAGTTCGTAGGTGGTTAAAAAAGTTGGTGGTGAAATCCCAGAGCTTAACTCTGGAACTGCCATCAAAACTTTTTAGCTAGAGTATGATAGAGGAAAGCAGAATTTCTAGTGTAGAGGTGAAATTCGTAGATATTAGAAAGAATACCAATTGCGAAGGCAGCTTTCTGGATCATTACTGACGCTGAGGAA
c4b6442776e33fa23affe6b42cfb34f2	d__Bacteria; p__Planctomycetota; c__Planctomycetes; o__Pirellulales; f__Pirellulaceae; g__Pirellula	1	1	290	8	18	18	163	30	14	17	160	19	9	16	158	17	20	211	26	0	0	9	1	2	0	GACGAACCGTACGAACGTTATTCGGAATCACTGGGCTTAAAGAGTCCGTAGGCGGCCGTGTAGGTGGGATGTGAAAGCCCTCGTCTCAACCGAGGAATTGCGTTCCAAACCACATGGCTTGAGGAGGATAGAGGTGAGCGGAACTGATGGTGGAGCGGTGAAATGCGTTGATATCATCAGGAACACCAGAGGCGAAGGCGGCTCACTGGGTCCTTTCTGACGCTGAGGGA
14ed5a26ab51987cd97a86572c2b6796	d__Bacteria; p__Bacteroidota; c__Bacteroidia; o__Flavobacteriales; f__Flavobacteriaceae; g__NS2b_marine_group	0	1	3	68	4	2	18	115	2	0	1	116	3	25	17	7	1	17	171	3	3	2	557	0	63	TACGGAGGATCCAAGCGTTATCCGGAATTATTGGGTTTAAAGGGTCCGTAGGTGGATAATTAAGTCAGAGGTGAAATCCTGCAGCTCAACTGTAGAATTGCCTTTGATACTGGTTATCTTGAGTTATTATGAAGTGATTAGAATGTGTAGTGTAGCGGTGAAATGCATAGATATTACACAGAATACCGATTGCGAAGGCAGATCACTAATAATCAACTGACACTGAGGGA
6e67f77be9c22db07e16a41961b7db00	d__Bacteria; p__Proteobacteria; c__Gammaproteobacteria; o__Thiomicrospirales; f__Thioglobaceae; g__SUP05_cluster	289	53	1	6	96	166	24	32	46	139	4	20	71	17	15	44	90	14	9	0	18	3	0	6	2	TACGGAGGGTGCAAGCGTTAATCGGAATTACTGGGCGTAAAGCGTGCGTAGGCGGTTTATTAAGTCAGATGTGAAAGCCCCGGGCTTAACCTGGGAACTGCATTTGAAACTGGTCAACTAGAGTATGGTAGAGGAAAGTGGAATTTCTGGTGTAGCGGTGAAATGCGTAGATATCAGAAGGAACATCAATGGCGAAGGCAGCTTTCTGGACCAATACTGACGCTGAGGTA
a312a917e5dd8867e2fa454e99373fc6	d__Bacteria; p__Cyanobacteria; c__Cyanobacteriia; o__Synechococcales; f__Cyanobiaceae; g__Prochlorococcus_MIT9313	0	0	0	0	0	0	0	174	0	0	0	0	0	0	0	0	0	0	0	0	0	0	13	0	975	TACGGGAGTGGCAAGCGTTATCCGGAATTATTGGGCGTAAAGCGTCCGCAGGCGGCCTTACAAGTCTGCTGTAAAAACGTGGAGCTTAACTCCATCATCGCAGTGGAAACTGTAGGGCTTGAGTATGGTAGGGGCAGAGGGAATTCCCGGTGTAGCGGTGAAATGCGTAGATATCGGGAAGAACACCAGTGGCGAAGGCGCTCTGCTGGGCCATAACTGACGCTCATGGA
f7135ba90e9d4a8a6a6d489b840f6eb5	d__Bacteria; p__SAR324_clade(Marine_group_B); c__SAR324_clade(Marine_group_B); o__SAR324_clade(Marine_group_B); f__SAR324_clade(Marine_group_B); g__SAR324_clade(Marine_group_B)	0	0	0	0	0	0	0	115	0	49	0	11	31	7	5	13	112	0	4	459	0	2	16	0	335	TACGTAGGGTGCGAGCGTTGTTCGGAATTACTGGGCGTAAAGGGCGCGCAGGCGGAATAGCAAGTCGGAGGTGAAAGCCCGGGGCTCAACCCCGGAGGGTCTTTCGAAACTGCTAATCTAGAGAGGGTCAGGGGCCAGCAGAATTCTTGGTGTAGAGGTGAAATTCGTAGATATCAAGAGGAATACCGGTGGCGAAAGCGGCTGGCTGGGGCCACTCTGACGCTGAGGCG
770078c6c3c9c4635d2294c0e9a33565	d__Bacteria; p__Bacteroidota; c__Bacteroidia; o__Flavobacteriales; f__Flavobacteriaceae; g__NS4_marine_group	0	1	134	10	4	5	51	17	4	4	170	24	5	20	61	11	4	104	35	0	0	388	6	13	0	TACGGAGGATTCGAGCGTTATCCGGAATCATTGGGTTTAAAGGGTCCGCAGGCGGTTTTTTAAGTCAGAGGTGAAATCCTGCAGCTCAACTGTAGAATTGCCTTTGATACTGAAAGACTTGAGTTATTGTGAAGTGGTTAGAATGTGTGGTGTAGCGGTGAAATGCATAGATATCACACAGAATACCGATTGCGAAGGCAGATCACTAACAATATACTGACGCTCAGGGA
8912a8bb5b0f70514e6c67cd35674354	d__Bacteria; p__Marinimicrobia_(SAR406_clade); c__Marinimicrobia_(SAR406_clade); o__Marinimicrobia_(SAR406_clade); f__Marinimicrobia_(SAR406_clade); g__Marinimicrobia_(SAR406_clade)	119	85	7	3	43	117	11	17	40	137	4	28	119	16	11	57	100	16	20	79	16	0	5	5	9	TACGAGGGGTGCTAGCGTTGTCCGGAATCATTGGGCGTAAAGGGTCCGTAGGTGTCTTTGCAAGTCGTTTGTTACATCCACCGGCTTAACCGGTGGCCTGCAATCGAAACTGCAAGGATAGAGTTCGAGAGAGGAAAGTGGAATTCCTGGTGTAGCGGTGACATGCGTAGATATCAGGAGGAACACCAATGGCGAAGGCAGCTTTCTGGCTCGATACTGACACTGAGGGA
e2877af7edf01c993a57143f36ea9870	d__Bacteria; p__Cyanobacteria; c__Cyanobacteriia; o__Synechococcales; f__Cyanobiaceae; g__Prochlorococcus_MIT9313	0	0	0	21	0	0	0	361	0	2	0	620	0	0	0	0	0	0	4	0	0	0	27	0	2	TACGGGAGTGGCAAGCGTTATCCGGAATTATTGGGCGTAAAGCGTCCGCAGGCGGCCTTTCAAGTCTGCTGTTAAAGCGTGGAGCTTAACTCCATCATGGCAGTGGAAACTGATTGGCTTGAGTATGGTAGGGGCAGAGGGAATTCCCGGTGTAGCGGTGAAATGCGTAGATATCGGGAAGAACACCAGTGGCGAAGGCGCTCTGCTGGGCCATTACTGACGCTCATGGA
58c8d27691999bddf602d192297ff754	d__Bacteria; p__Proteobacteria; c__Alphaproteobacteria; o__Rhodobacterales; f__Rhodobacteraceae	0	0	170	26	4	11	86	3	0	0	150	13	0	18	75	0	0	35	0	0	0	156	0	287	0	TACGGAGGGGGTTAGCGTTGTTCGGAATTACTGGGCGTAAAGCGCGCGTAGGCGGATTGGAAAGTTGGGGGTGAAATCCCGGGGCTCAACCCCGGAACTGCCTTCAAAACTCCCAGTCTAGAGTTCGAGAGAGGTGAGTGGAATTCCGAGTGTAGAGGTGAAATTCGTAGATATTCGGAAGAACACCAGTGGCGAAGGCGGCTCACTGGCTCGATACTGACGCTGAGGTG
e77e5cf9b5e3088b504cf3023c5319db	d__Bacteria; p__Proteobacteria; c__Alphaproteobacteria; o__SAR11_clade; f__Clade_II; g__Clade_II	84	65	0	2	56	84	18	80	26	116	3	56	12	37	39	61	122	14	19	52	9	1	8	0	69	TACGAAGGGACCTAGCGTAGTTCGGAATTACTGGGCTTAAAGAGCTCGTAGGTGGTTAAGAAAGTTGGTGGTGAAATCCCAAGGCTTAACCTTGGAACTGCCACCAAAACTTTTTGACTAGAGTATGATAGAGGTAAGTGGAATTTCTAGTGTAGAGGTGAAATTCGTAGATATTAGAAAGAACACCAATTGCGAAGGCAACTTTCTGGATCATTACTGACACTGAGGAG
03d23bfbd983a10a9faaeeffce4a5e32	d__Archaea; p__Crenarchaeota; c__Nitrososphaeria; o__Nitrosopumilales; f__Nitrosopumilaceae; g__Nitrosopumilaceae	52	173	0	1	34	50	0	12	131	94	0	1	86	4	1	208	77	1	5	0	45	2	2	32	1	AACCAGCACCTCAAGTGGTCAGGATGATTATTGGGCCTAAAGCATCCGTAGCCGGCTTTGTTAGTTTTCGGTTAAATCCATGTGCTCAACGCATGGGCTGCCGAAAATACTGCATAGCTAGGGAGTGGGAGAGGTAGACGGTACTCAGTAGGAAGGGGTAAAATCCTTTGATCTATTGATGACCACCTGTGGCGAAGGCGGTCTACCAGAACACGTTCGACGGTGAGGGA
e371890198e7db3027d4186426b49f6f	d__Bacteria; p__Bacteroidota; c__Bacteroidia; o__Flavobacteriales; f__Flavobacteriaceae; g__Leeuwenhoekiella	0	0	1	3	2	4	7	5	53	77	13	65	50	130	126	66	91	126	126	25	7	9	26	0	0	TACGGAGGGTGCAAGCGTTATCCGGAATCATTGGGTTTAAAGGGTCCGTAGGTGGACTAATAAGTCAGTGGTGAAAGTCTGCAGCTTAACTGTAGAATTGCCATTGATACTGTTGGTCTTGAATTGTTGTGAAGTAACTAGAATATGTAGTGTAGCGGTGAAATGCATAGATATTACATAGAATACCGATTGCGAAGGCAGGTTACTAACAATATATTGACACTGATGGA
50d9de660853afd0aab4f7ddfb347ef4	d__Bacteria; p__Proteobacteria; c__Gammaproteobacteria; o__Pseudomonadales; f__Moraxellaceae; g__Psychrobacter	2	189	3	2	528	57	20	67	49	5	4	4	8	6	3	23	3	2	2	5	10	0	7	3	0	TACAGAGGGTGCAAGCGTTAATCGGAATTACTGGGCGTAAAGCGAGCGTAGGTGGCTTGATAAGTCAGATGTGAAATCCCCGGGCTTAACCTGGGAACTGCATCTGAAACTGTTAGGCTAGAGTAGGTGAGAGGGAAGTAGAATTTCAGGTGTAGCGGTGAAATGCGTAGAGATCTGAAGGAATACCGATGGCGAAGGCAGCTTCCTGGCATCATACTGACACTGAGGCT
cf5109ba12910355a12e286f47163c20	d__Bacteria; p__Proteobacteria; c__Alphaproteobacteria; o__SAR11_clade; f__Clade_II; g__Clade_II; s__unidentified_marine	1	0	87	53	11	7	31	72	0	20	70	46	8	76	97	8	15	38	21	0	0	77	53	84	87	TACGAAGGGACCTAGCGTAGTTCGGAATTACTGGGCTTAAAGAGCTCGTAGGTGGTTAAAAAAGTTGATGGTGAAATCCCAAGGCTTAACCTTGGAACTGCCATCAAAACTTTTTAGCTAGAGTGTGATAGAGGTAAGTGGAATTTCTAGTGTAGAGGTGAAATTCGTAGATATTAGAAAGAACACCAAATGCGAAGGCAACTTACTGGGTCACTACTGACACTGAGGAG
6abca866d682a77ddd81f0b17ac335fb	d__Bacteria; p__Marinimicrobia_(SAR406_clade); c__Marinimicrobia_(SAR406_clade); o__Marinimicrobia_(SAR406_clade); f__Marinimicrobia_(SAR406_clade); g__Marinimicrobia_(SAR406_clade); s__Alteromonas_macleodii	0	0	2	92	6	9	5	92	3	7	3	194	6	28	8	5	11	3	130	1	0	3	281	2	62	TACGAGGGGTGCTAGCGTTGTCCGGATTTACTGGGCGTAAAGGGTACGTAGGCGTTTTAACAAGTTATGTGTTAAATACTTTAGCTTAACTAAAGAACTGCACATAAAACTGTTAGAATAGAGTTTGAGAGAGGAACGCAGAATTCATGGTGGAGCGGTGACATGCGTAGATATCATGAGGAAAGTCAAATGCGAAGGCAGCCTTCTGGCTCAAAACTGACGCTGAGGTA
784ee7ad2b26dd50e29cd0745e44ac75	d__Bacteria; p__Proteobacteria; c__Gammaproteobacteria; o__SAR86_clade; f__SAR86_clade; g__SAR86_clade; s__uncultured_bacterium	1	0	195	25	15	17	41	15	7	13	116	8	10	30	77	15	10	45	2	1	3	120	1	159	7	TACGGAGGGTCCAAGCGTTAATCGGAATTACTGGGCGTAAAGCGCGCGTAGATGGTTTATTCAGTTGGGTGTGAAATCCCTGGGCTCAACCTAGGAACTGCATTCAAAACTTATAAACTAGAGTACGAAAGAGGAGAGTAGAATTCATGGTGTAGCGGTGAAATGCGTAGAGATCATGAGGAATACCAGTGGCGAAGGCGACTCTCTGGTTCGAGACTGACATTGAGGTG
99f50eaa08cc149950c8792cb6280a06	d__Bacteria; p__Bdellovibrionota; c__Bdellovibrionia; o__Bacteriovoracales; f__Bacteriovoracaceae; g__Halobacteriovorax; s__Bacteriovorax_sp.	0	0	0	0	1	0	0	0	106	8	0	3	1	1	2	65	6	4	3	0	706	4	2	0	0	TACGAAGGGTGCAAGCGTTGTTCGGATTTACTGGGCGTAAAGCGCGCGCAGGCGGACTAATAAGTCAGATGTGAAATCTCGGGGCTCAACCCCGAAACTGCGTCTGAAACTGTTGGTCTAGAGTTATGGAGGGGAGAAGGGAATTTCGCATGTAGGGGTAAAATCCGTAGAGATGCGAAGGAACACCAGAGCCGAAGGGGCTTCTCTGGCCATACACTGACGCTGAGGCG
22fedb26517860a96ab150671200f8fc	d__Bacteria; p__Proteobacteria; c__Gammaproteobacteria; o__SAR86_clade; f__SAR86_clade; g__SAR86_clade; s__uncultured_bacterium	0	3	110	37	18	12	59	11	9	13	194	33	9	48	104	5	10	40	14	1	0	121	2	48	5	TACGGAAGGTCCAAGCGTTAATCGGAATTACTGGGCGTAAAGCGCGCGTAGGTGGTTTTTTAAGTTGGATGTGAAAGCCCTGGGCTCAACCTAGGAACTGCATCCAAAACTAGATGACTAGAGTACGAAAGAGGGAAGTAGAATTCACAGTGTAGCGGTGGAATGCGTAGATATTGTGAAGAATACCAATGGCGAAGGCAGCTTCCTGGTTCTGTACTGACACTGAGGTG
8fac4617251bca63a41c8799ab3d1d97	d__Bacteria; p__Proteobacteria; c__Alphaproteobacteria; o__Rhodobacterales; f__Rhodobacteraceae	0	0	15	0	66	42	36	62	0	0	27	17	499	38	56	0	0	14	11	0	0	5	0	0	0	TACGGAGGGGGTTAGCGTTGTTCGGAATTACTGGGCGTAAAGCGCGCGTAGGCGGACTGGAAAGTTGGGGGTGAAATCCCAGGGCTCAACCCTGGAACTGCCTCCAAAACTATCAGTCTAGAGTTCGAGAGAGGTGAGTGGAATTCCGAGTGTAGAGGTGAAATTCGTAGATATTCGGAGGAACACCAGTGGCGAAGGCGGCTCACTGGCTCGATACTGACGCTGAGGTG
18df9069ce69aaacf41eba2755c0c6a4	d__Bacteria; p__Cyanobacteria; c__Cyanobacteriia; o__Synechococcales; f__Cyanobiaceae; g__Prochlorococcus_MIT9313	0	0	0	20	0	0	0	0	0	0	0	302	1	94	0	8	1	0	233	0	0	0	228	0	0	TACGGGAGTGGCAAGCGTTATCCGGAATTATTGGGCGTAAAGCGTCCGCAGGCGGCCTTTCAAGTCTGCTGTTAAAGCGTGGAGCTTAACTCCATCATGGCAGTGGAAACTGATAGGCTTGAGTATGGTAGGGGCAGAGGGAATTCCCGGTGTAGCGGTGAAATGCGTAGATATCGGGAAGAACACCAGTGGCGAAGGCGCTCTGCTGGGCCATTACTGACGCTCATGGA
a79a16e7a0a1e19b0cc5a13b0e395f3c	d__Bacteria; p__Proteobacteria; c__Gammaproteobacteria; o__Thiomicrospirales; f__Thioglobaceae; g__SUP05_cluster	0	0	0	0	0	0	0	0	17	42	0	18	39	18	11	22	107	6	7	582	1	2	4	0	0	TACGGAGGGTGCAAGCGTTAATCGGAATTACTGGGCGTAAAGCGTGCGTAGGCGGTTTATCAAGTCAGATGTGAAATCCCCGGGCTTAACCTGGGAACTGCATTTGAAACTGGTCAACTAGAGTATGGTAGAGGAAAGTGGAATTTCTGGTGTAGCGGTGAAATGCGTAGATATCAGAAGGAACATCAATGGCGAAGGCAGCTTTCTGGCCCAATACTGACGCTGAGGTA
af7c77be28914ebd0bb97081c81ed758	d__Bacteria; p__Proteobacteria; c__Alphaproteobacteria; o__Puniceispirillales; f__SAR116_clade; g__SAR116_clade	0	0	67	2	9	3	109	3	11	7	164	14	9	4	73	9	7	64	8	2	0	294	0	13	0	TACGAAGGGGGCGAGCGTTGTTCGGAATTACTGGGCGTAAAGGGCGCGTAGGCGGCTCTTTAAGTTAGGCGTGAAAGCCCCGGGCTCAACCTGGGAACTGCGCTTAAGACTGGAGAGCTAGAAAACGGAAGAGGGTAGTGGAATTCCCAGTGTAGAGGTGAAATTCGTAGATATTGGGAAGAACACCAGTGGCGAAAGCGGCTACCTGGTCCGGATTTGACGCTGAGGCG
2d43a3cb31fdd28cf7669c6476413063	d__Bacteria; p__Bacteroidota; c__Bacteroidia; o__Flavobacteriales; f__Flavobacteriaceae; g__NS2b_marine_group	6	0	87	122	0	5	34	35	6	4	47	80	5	122	27	2	5	27	113	2	0	0	13	127	3	TACGGAGGATCCAAGCGTTATCCGGAATCATTGGGTTTAAAGGGTCCGTAGGTGGACAAATAAGTCAGAGGTGAAATCCTGCAGCTCAACTGTAGAACTGCCTTTGATACTGTTTGTCTTGAGTTATTATGAAGTGGTTAGAATGTGTAGTGTAGCGGTGAAATGCATAGATATTACACAGAATACCGATTGCGAAGGCAGATCACTAATAATTAACTGACACTGAGGGA
4a72710d28bd45d77f90f98fa81beb22	d__Bacteria; p__Actinobacteriota; c__Acidimicrobiia; o__Microtrichales; f__Microtrichaceae; g__Sva0996_marine_group	0	2	0	164	6	15	3	40	5	8	7	38	15	195	14	8	9	9	208	2	0	0	95	0	0	CACGTAGGGGGCGAGCGTTGTCCGGATTTATTGGGCGTAAAGAGCTCGTAGGCTGTTCAGTAAGTCAGGTGTGAAAACTCGAGGCTCAACCTCGAGACGCCACCTGATACTGCTGTGACTAGAGTCCGGTAGGGGAGTGTGGAATTCCTGGTGTAGCGGTGAAATGCGCAGATATCAGGAGGAACACCAGCAGCGAAGGCGGCACTCTGGGCCGGTACTGACGCTCAGGA
e0e8af62b4cffb481bf04b7e970e5470	d__Archaea; p__Crenarchaeota; c__Nitrososphaeria; o__Nitrosopumilales; f__Nitrosopumilaceae; g__Nitrosopumilaceae	27	0	0	0	10	49	0	0	14	109	0	1	54	0	0	60	197	1	2	317	0	0	0	0	0	AACCAGCACCTCAAGTGGTCAGGATGATTATTGGGCCTAAAGCATCCGTAGCCGGCTCTGTAAGTTTTCGGTTAAATCTATACGCTCAACGTATGGGCTGCCGAAAATACTGTAGAGATAGGGAGTGGGAGAGGTAGACGGTACTCGGTAGGAAGGGGTAAAATCCTTTGATCTATCGATGACCACCTGTGGCGAAGGCGGTCTACCAGAACACGTTCGACGGTGAGGGA
2d12b8d5f5bbd13e012e7f1371603d1b	d__Bacteria; p__Bacteroidota; c__Bacteroidia; o__Flavobacteriales; f__Flavobacteriaceae; g__NS5_marine_group	2	0	63	91	4	4	34	25	8	9	41	24	6	113	58	4	8	78	44	0	2	29	3	180	11	TACGGAGGATCCAAGCGTTATCCGGAATTATTGGGTTTAAAGGGTCCGTAGGTGGTTATTTAAGTCAGAGGTGAAATCCTGCCGCTTAACGGTAGAACTGCCTTTGATACTGATTAACTTGAGTTATTGTGAAGTAGTTAGAATATGTAGTGTAGCGGTGAAATGCATAGATATTACATAGAATACCGATTGCGAAGGCAGATTACTAACAATATACTGACACTGAGGGA
6b4381e983a9a5e6d349b60faa4319e1	d__Bacteria; p__Proteobacteria; c__Alphaproteobacteria; o__Caulobacterales; f__Hyphomonadaceae; g__Ponticaulis; s__Ponticaulis_koreensis	0	2	4	0	2	3	4	8	48	29	9	15	11	92	12	71	20	5	51	43	215	18	130	2	42	TACGAAGGGGGCTAGCGTTGTTCGGAATTACTGGGCGTAAAGCGCGCGTAGGCGGACTAACAAGTTGGATGTGAAATCCCAGGGCTCAACTCTGGAACTGCATTCAAAACTGTTAGTCTAGAGGCCAGGAGAGGTCAGTGGAATACCGAGTGTAGAGGTGAAATTCGTAGATATTCGGTGGAACACCAGTGGCGAAGGCGACTGACTGGACTGGTACTGACGCTGAGGTG
0e584d6f1b05a021e61239c500783d8f	d__Bacteria; p__Marinimicrobia_(SAR406_clade); c__Marinimicrobia_(SAR406_clade); o__Marinimicrobia_(SAR406_clade); f__Marinimicrobia_(SAR406_clade); g__Marinimicrobia_(SAR406_clade); s__uncultured_Deferribacteres	0	0	0	0	0	0	0	0	0	2	0	4	0	1	0	0	5	1	3	805	0	2	1	0	0	TACGAGGGGTGCTAGCGTTGTCCGGAATCACTGGGCGTAAAGGGCGCGTAGGCGTCTTAGCAAGCCTTGATTGAAATCCCCCGGCTCAACCGGGGAACTGGTCAGGGAACTGCTAGGATAGAGTTTGGTAGGGGAGAGCGGAATTCCTGGTGTAGCGGTGATATGCGTAGATATCAGGAGGAACACCTAAAGCGAAGGCAGCTCTCTGGGCCAATACTGACGCTGAGGCG
f7533def033f6e251cfc3a62447b4cbd	d__Bacteria; p__Bacteroidota; c__Bacteroidia; o__Flavobacteriales; f__Flavobacteriaceae; g__NS4_marine_group	0	0	140	37	5	8	79	19	3	0	164	29	3	19	58	3	5	69	21	0	2	99	3	37	4	TACGGAGGATCCAAGCGTTATCCGGAATTATTGGGTTTAAAGGGTCCGCAGGCTGTTTTTTAAGTCAGAGGTGAAATCCTGCAGCTCAACTGTAGAATTGCCTTTGAAACTGAAAGACTTGAGTTATTGTGAAGTGGTTAGAATGTGTGGTGTAGCGGTGAAATGCATAGATATCACACAGAATACCAATTGCGAAGGCAGATCACTAACAATTAACTGACGCTCAGGGA
a02879f23ba9970786cc341f48e1bf1e	d__Bacteria; p__Proteobacteria; c__Gammaproteobacteria; o__Oceanospirillales; f__Saccharospirillaceae	128	93	8	0	122	107	29	24	0	126	11	10	20	5	9	28	19	4	5	3	0	8	7	20	8	TACGGAGGGTGCAAGCGTTAATCGGAATTACTGGGCGTAAAGCGCGCGTAGGTTGCTTGTTAAGCGAGATGTGAAAGCCCCGGGCTTAACCTGGGAACTGCATTTCGAACTGGCAGGCTAGAGTACAGTAGAGGGTGGCGGAATTTCCTGTGTAGCGGTGAAATGCGTAGAGATGGGAAGGAACATCAGTGGCGAAGGCGGCCACCTGGACTGATACTGACACTGAGGTG
b016c253ba5d57f11402cbb3dd39bb7d	d__Archaea; p__Crenarchaeota; c__Nitrososphaeria; o__Nitrosopumilales; f__Nitrosopumilaceae; g__Nitrosopumilaceae	0	191	0	0	44	0	0	21	131	43	0	0	49	4	0	94	115	2	12	0	10	0	0	69	2	AACCAGCACCTCAAGTGGTCAGGATGATTATTGGGCCTAAAGCATCCGTAGCCGGCTTTGTAAGTTTTCGGTTAAATCCATGTGCTCAACGCATGGGCTGCCGAAAATACTGCATGGCTAGGGAGTGGGAGAGGTAGACGGTACTCAGTAGGAAGGGGTAAAATCCTTTGATCTATTGATGACCACCTGTGGCGAAGGCGGTCTACCAGAACACGTTCGACGGTGAGGGA
7acf3b0bc1703ed311ef2991c8593c87	d__Bacteria; p__Marinimicrobia_(SAR406_clade); c__Marinimicrobia_(SAR406_clade); o__Marinimicrobia_(SAR406_clade); f__Marinimicrobia_(SAR406_clade); g__Marinimicrobia_(SAR406_clade)	3	0	120	35	0	12	62	15	4	13	239	72	5	82	48	3	8	12	31	2	0	0	3	0	8	TACGAGGGGTGCTAGCGTTGTCCGGATTTACTGGGCGTAAAGGGTACGTAGGCGTTTTAATAAGTTGTATGTTAAATATCTTAGCTTAACTAAGAAAATGCATCCAAAACTGTTAAAATAGAGTTTGAGAGAGGAACGCAGAATTCATGGTGGAGCGGTGACATGCGTAGATATCATGAGGAAAGTCAAATGCGAAGGCAGCCTTCTGGCTCAAAACTGACGCTGAGGTA
831f93521ef6927a61de68e2d2acac63	d__Archaea; p__Thermoplasmatota; c__Thermoplasmata; o__Thermoplasmata; f__Thermoplasmata; g__Marine_Group_III	0	12	0	0	2	0	0	2	11	7	0	5	5	7	0	14	10	0	0	659	8	4	2	0	3	CACCGGCACCTCAAGTGGTAGCCACTATTATTGGGCCTAAAGCGTTCGTAGCCGGCTTGGTTAATTCCTGGGTAAATCGTACCGCTCAACGGTGCGGATTCCGGGGACACTGCCAGGCTTGAGACCGGGGGAGATCAGAGGTACTTGCGGGGGAGCGGTGAAATGTTGTAATCCCGCAGGGACCACCAATGGCGAAGGCATCTGATCAAAACGGCTCTGACGGTGAGGGA
505287ce436a5acac670217e1c24b375	d__Bacteria; p__Actinobacteriota; c__Acidimicrobiia; o__Actinomarinales; f__Actinomarinaceae; g__Candidatus_Actinomarina; s__uncultured_bacterium	4	1	4	43	1	2	3	87	1	2	2	14	1	11	1	4	2	7	58	1	1	1	90	0	394	TACGTAGGGGGCGAGCATTGTCCGGAATTATTGGGCGTAAAGAGCTCGTAGGCGGTTCAACAAGTCGTTCGTGAAAGTTTAGAGCTTAACTCTAAAATGTCGATCGATACTGTTGTGACTAGAATACGGTAGAGGTGAGTGGAATTCAAAGTGTAGCGGTGAAATGCGTAGATATTTTGAGGAACACCAATTGCGAAGGCAGCTCACTGGGCCGCTATTGACGCTGAGGA
b1e64bf2a29e9d7eefa68053ddb07d9b	d__Bacteria; p__Proteobacteria; c__Alphaproteobacteria; o__Rhodobacterales; f__Rhodobacteraceae	0	0	0	102	0	0	0	0	0	113	5	85	0	96	76	51	45	87	55	0	0	17	0	0	0	TACGGAGGGGGTTAGCGTTGTTCGGAATTACTGGGCGTAAAGCGCGCGTAGGCGGATTGGAAAGTTGGGGGTGAAATCCCAGGGCTCAACCCTGGAACTGCCTCCAAAACTATCAGTCTAGAGTTCGAGAGAGGTGAGTGGAATTCCGAGTGTAGAGGTGAAATTCGTAGATATTCGGAGGAACACCAGTGGCGAAGGCGGCTCACTGGCTCGATACTGACGCTGAGGTG
2a45614c4696fde6d50fcf6674311532	d__Bacteria; p__Bacteroidota; c__Bacteroidia; o__Flavobacteriales; f__Flavobacteriaceae; g__NS2b_marine_group	0	0	14	2	1	1	11	12	4	14	11	26	12	32	111	14	11	170	46	3	0	225	7	0	0	TACGGAGGATCCAAGCGTTATCCGGAATCATTGGGTTTAAAGGGTCCGTAGGTGGACAAATAAGTCAGAGGTGAAATCCTGCAGCTCAACTGTAGAACTGCCTTTGATACTGTTTGTCTTGAGTTATTATGAAGTGGTTAGAATGTGTAGTGTAGCGGTGAAATGCATAGATATTACACAGAATACCGATTGCGAAGGCAGATCACTAATAATCAACTGACACTGATGGA
0700a69cba9df11d1d1d679ecdde8507	d__Archaea; p__Crenarchaeota; c__Nitrososphaeria; o__Nitrosopumilales; f__Nitrosopumilaceae; g__Nitrosopumilaceae	153	0	0	0	15	93	0	12	9	95	0	4	155	1	0	74	95	0	9	1	0	0	3	0	4	AACCAGCACCTCAAGTTGTCAGGAGGATTATTGGGCCTAAAGCATCCGTAGCCGGCTCTGTTAGTTTTCGGTTAAATCCATATGCTCAACATATGGGCTGTCGGAAATACTGCAGAGCTAGGGAATGGGAGAGGTAGACGGTACTCGGTAGGAAGGGGTAAAATCCTTTGATCTATTGATGACCACCTGTGGCGAAGGCGGTCTACCAGAACATGTTCGACGGTGAGGGA
19b4c24a884758b34aaad6e699a2d4f2	d__Bacteria; p__Actinobacteriota; c__Acidimicrobiia; o__Actinomarinales; f__Actinomarinaceae; g__Candidatus_Actinomarina	0	0	0	53	0	0	0	72	2	0	0	30	0	1	0	2	0	0	209	0	0	0	174	0	168	TACGTAGGGGGCGAGCGTTGTCCGGATTTATTGGGCGTAAAGAGCTCGTAGGCGGTTCAACAAGTCGGTCGTGAAAGTTCAGGGCTCAACCCTGAAATGTCGATCGATACTGTTGTGACTAGGATATGGTAGAGGTGAGTGGAATTCCGAGTGTAGCGGTGAAATGCGTAGATATTCGGAGGAACACCAATTGCGAAGGCAGCTCACTGGACCATTATCGACGCTGAGGA
827517c1db04b96087ed88d95b152d1f	d__Bacteria; p__Bacteroidota; c__Bacteroidia; o__Flavobacteriales; f__Flavobacteriaceae; g__NS4_marine_group	2	0	0	151	3	4	4	7	2	3	0	63	5	91	6	1	6	11	103	0	0	0	31	204	4	TACGGAGGATCCAAGCGTTATCCGGAATTATTGGGTTTAAAGGGTCCGCAGGCGGTTTTTTAAGTCAGAGGTGAAATCCTACAGCTCAACTGTAGAATTGCCTTTGAAACTGAAAGACTTGAGTTATTGTGAAGTGGTTAGAATGTGTGGTGTAGCGGTGAAATGCATAGATATCACACAGAATACCAATTGCGAAGGCAGATCACTAACAATTAACTGACGCTCAGGGA
26c480485822ab07e76ceb296c70882f	d__Archaea; p__Crenarchaeota; c__Nitrososphaeria; o__Nitrosopumilales; f__Nitrosopumilaceae; g__Nitrosopumilaceae	92	90	0	0	39	80	1	4	62	50	0	0	80	0	0	132	15	0	10	0	19	0	1	1	0	AACCAGCACCTCAAGTGGTCAGGAGGATTATTGGGCCTAAAGCATCCGTAGCCTGCTCTGTAAGTTTTCGGTTAAATCTATATGCTCAACGTATAGGCTGCCGAAAATACTGCAGTGCTAGGAAGTGGGAGAGGTAGACGGTACTTGATAGGAAGGGGTAAAATCCTTTGATCTATCGATGACCACCTGTGGCGAAGGCGGTCTACCAGAACACGTTCGACGGTGAGGGA
d030d1bc60dffa8ff52f058a871b97e3	d__Bacteria; p__Proteobacteria; c__Gammaproteobacteria; o__Oceanospirillales; f__Alcanivoracaceae1; g__Alcanivorax; s__uncultured_Alteromonas	68	1	0	2	32	44	8	16	14	100	1	7	44	8	7	30	137	6	7	133	1	3	2	1	0	TACGGAGGGTGCAAGCGTTAATCGGAATCACTGGGCGTAAAGCGCGCGTAGGCGGTCTGGTCAGTCAGATGTGAAAGCCCCGGGCTCAACCTGGGAACTGCATTTGAAACTGCTGGACTAGAGTGTGGTAGAGGGAAGTGGAATTCCGAGTGTAGCGGTGAAATGCGTAGAGATTCGGAGGAACATCAGTGGCGAAGGCGACTTCCTGGACCAACACTGACGCTGAGGTG
82f0df324af13fa66b6abb0a9f69f202	d__Archaea; p__Thermoplasmatota; c__Thermoplasmata; o__Marine_Group_II; f__Marine_Group_II; g__Marine_Group_II	0	0	0	0	0	0	0	127	1	1	0	7	0	0	0	1	0	0	9	0	2	0	280	0	229	TACCGGCGCCTCAAGTGGTAGTCGCTTTTATTGGGCCTAAAACGTCCGTAGCCGGTCTGGTGCATTCGTGGGTAAATCAACCCGCTCAACGGGTTGAATTCTGCGAGCACGGCCAGACTTGGGACCGGGAGAGGTGTGGGGTACTTTCGGGGTAGGGGTAAAATCCTGTCATCCCGAAAGGACCACCTGTTGCGAAGGCGCCACACTAGAACGGATCCGACGGTCAGGGA
812159143210a62ba7a0770bcfcb65ea	d__Archaea; p__Thermoplasmatota; c__Thermoplasmata; o__Thermoplasmata; f__Thermoplasmata; g__Marine_Group_III	38	102	3	1	39	73	0	6	75	44	2	7	56	21	0	117	30	2	0	0	23	0	0	2	4	CACCGGCACCTCGAGTGGTAGCCACTATTATTGGGCCTAAAGCGTTCGTAGCCGGTTTGGTAAATTCTTGGGTAAATCGTACCGCTTAACGGTGCGGATTCCGGGGACACTACCAGACTTGAGACCGGGGGAGATCAGAGGTACTTGCGGGGGAGCGGTGAAATGTTGTAATCCCGCAGGGACCACCAGTGGCGAAGGCGTCTGATCAGAACGGCTCTGACGGTGAGGAA
5cd14a8852a2a70b3ed09b9cc72fd57e	d__Archaea; p__Thermoplasmatota; c__Thermoplasmata; o__Thermoplasmata; f__Thermoplasmata; g__Marine_Group_III; s__uncultured_marine	4	1	129	28	2	6	47	3	1	6	13	3	5	300	15	8	7	11	0	0	3	8	6	5	4	CACCGGCACCCCGAGTGGTAGCCACTATTATTGGGCCTAAAGCGTTCGTAGCCGGTTTAGTAAATTCTTGGGTAAATCGTACAGCTTAACTGTGCGGATTCCGGGGACACTACTAGACTTGAGACCGGGAGAGATTAGAGGTACTTGCAGGGGAGCGGTGAAATGTTGTAATCCTGCAGGGACCACCAGTGGCGAAGGCGTCTAATCATAACGGCTCTGACGGTGAGGAA
92baf3b4a5b76600947a44f37e9f589c	d__Bacteria; p__Proteobacteria; c__Gammaproteobacteria; o__Oceanospirillales; f__Alcanivoracaceae1; g__Alcanivorax	12	10	1	7	53	39	15	39	0	0	4	0	0	1	0	1	0	0	0	0	0	0	1	410	19	TACGAAAGGTGCAAGCGTTAATCGGAATTACTGGGCGTAAAGCGCGCGTAGGCGGTGTGTTAAGTCGGATGTGAAAGCCCAGGGCTCAACCTTGGAATTGCATCCGATACTGGCACGCTAGAGTGCAGTAGAGGGAGGTGGAATTTCCGGTGTAGCGGTGAAATGCGTAGAGATCGGAAGGAACACCAGTGGCGAAGGCGGCCTCCTGGACTGACACTGACGCTGAGGTG
17bcad7e5910da7009f0a214de827b9d	d__Archaea; p__Crenarchaeota; c__Nitrososphaeria; o__Nitrosopumilales; f__Nitrosopumilaceae; g__Nitrosopumilaceae	119	0	0	1	19	82	1	10	0	120	0	1	99	0	0	22	107	0	2	8	0	1	1	0	1	AACCAGCACCTCAAGTGGTCAGGAGGATTATTGGGCCTAAAGCATCCGTAGCCGGCTCTGTAAGTTTTCGGTTAAATCTATATGCTCAACGTATAGGCTGCCGAAAATACTGCACAGCTAGGGAATGGGAGAGGTAGACGGTACTCGGTAGGAAGGGGTAAAATCCTTTGATCTATCGATGACCACCTGTGGCGAAGGCGGTCTACCAGAACATGTTCGACGGTGAGGGA
236e0b47eb46c3bf008c8c314bd844ba	d__Bacteria; p__Proteobacteria; c__Gammaproteobacteria; o__Alteromonadales; f__Alteromonadaceae; g__Aestuariibacter; s__Aestuariibacter_aggregatus	0	0	11	6	10	77	2	1	49	20	12	26	24	68	23	32	23	9	19	18	16	74	53	13	2	TACGGAGGGTGCGAGCGTTAATCGGAATTACTGGGCGTAAAGCGCACGCAGGCGGCTTGTTAAGCTAGAGGTGAAAGCCCCGCGCTCAACGTGGGAACTGCCTTTAGAACTGGCAGGCTAGAGTCTTGGAGAGGGGAGTGGAATTCCAGGTGTAGCGGTGAAATGCGTAGATATCTGGAGGAACATCAGTGGCGAAGGCGGCTCCCTGGCCAAAGACTGACGCTCATGTG
e6ac9c2069f259e8ca0a1775093be279	d__Bacteria; p__Proteobacteria; c__Gammaproteobacteria; o__SAR86_clade; f__SAR86_clade; g__SAR86_clade; s__marine_metagenome	0	1	78	9	9	5	38	8	6	13	68	12	5	10	45	8	2	29	5	1	3	151	5	68	8	TACGGAGGGTCCAAGCGTTAATCGGAATTACTGGGCGTAAAGCGCGCGTAGGCGGTTTGTCAAGTTGGATGTGAAATCCCTGGGCTCAACCTAGGAACTGCATTCAAAACTTATAGACTAGAGTACGATAGAGGAGAGTAGAATTCCTGGTGTAGCGGTGAAATGCGTAGATATCAGGAGGAATACCAATGGCGAAGGCAACTCTCTGGATCGACACTGACGCTGAGGTG
8ac57a993ce029bb373de57c5d376ad0	d__Bacteria; p__SAR324_clade(Marine_group_B); c__SAR324_clade(Marine_group_B); o__SAR324_clade(Marine_group_B); f__SAR324_clade(Marine_group_B); g__SAR324_clade(Marine_group_B)	136	0	4	0	0	143	6	11	0	93	5	1	118	5	0	15	24	4	1	0	0	0	0	0	8	TACATAGGGTGCGAGCGTTGTTCGGAATTACTGGGCGTAAAGGGCGCGCAGGCGGAATAGTAAGTCGGAGGTGAAAGCCCGGGGCTCAACCCCGGAGGGTCTTTCGAAACTACTAATCTAGAGAGGGTCAGGGGCCGGCAGAATTCCTGGTGTAGAGGTGAAATTCGTAGATATCAGGAGGAATACCGGTGGCGAAGGCGGCCGGCTGGGGCCACTCTGACGCTGAGGCG
96d0ecbe8121a182493570583340595a	d__Bacteria; p__Proteobacteria; c__Alphaproteobacteria; o__SAR11_clade; f__Clade_II; g__Clade_II	0	0	0	0	1	0	0	0	1	50	0	23	6	30	26	10	112	11	9	274	0	2	0	0	0	TACGAAGGGACCTAGCGTAGTTCGGAATTACTGGGCTTAAAGAGCTCGTAGGTGGTTAAAGAAGTTGGTGGTGAAATCCCAAGGCTTAACCTTGGAACTGCCATCAAAACTTTTTAGCTAGAGTATGATAGAGGAAAGTGGAATTTCTAGTGTAGAGGTGAAATTCGTAGATATTAGAAAGAACATCAAAAGCGAAGGCAACTTTCTGGATCATTACTGACACTGAGGAG
d0d7a4121cbd1ea0bd1c3410854e3a48	d__Bacteria; p__Actinobacteriota; c__Acidimicrobiia; o__Microtrichales; f__Microtrichaceae; g__Sva0996_marine_group	211	3	2	3	24	85	9	15	4	56	3	2	65	6	4	8	26	5	9	2	0	0	0	2	5	CACGTAGGGAGCAAGCGTTGTCCGGATTTATTGGGCGTAAAGAGCTCGTAGGCGGTTCGGTAAGTCGGGTGTGAAAACTTGAGGCTCAACCTCAAGAGGCCACTCGATACTGCTGTGACTGGAGTCCGGTAGAGGAGTGTGGAATTCCTGGTGTAGCGGTGAAATGCGCAGATATCAGGAGGAACACCGACAGCGAAGGCAGCACTCTGGGCCGGTACTGACGCTGAGGA
17cf34b738a43f5b79fe9cd39788a92f	d__Bacteria; p__Proteobacteria; c__Gammaproteobacteria; o__Alteromonadales; f__Marinobacteraceae; g__Marinobacter	6	4	3	5	49	59	24	26	12	19	5	12	18	5	9	18	17	4	5	14	1	1	0	231	0	TACGGAGGGTGCAAGCGTTAATCGGAATTACTGGGCGTAAAGCGCGCGTAGGTGGTTTGATAAGCGAGATGTGAAAGCCCCGGGCTCAACCTGGGAACGGCATTTCGAACTGTCAGGCTAGAGTATGGTAGAGGAGTGTGGAATTTCCTGTGTAGCGGTGAAATGCGTAGATATAGGAAGGAACACCAGTGGCGAAGGCGGCACTCTGGACCAATACTGACACTGAGGTG
7ca3f7ac5c4ccde2dceec245f32a7a42	d__Bacteria; p__WPS-2; c__WPS-2; o__WPS-2; f__WPS-2; g__WPS-2; s__hydrothermal_vent	0	0	0	0	1	0	0	3	32	58	0	61	43	55	31	81	85	41	49	1	1	0	3	0	0	GACGTAGGGAGCAAGCGTTGCCCGGAATTACTGGGCGTAAAGAGCTCGTAGGCGGGGGCGTGCGTCTGAGAGGAAATATCAGGGCTCAACCCTGGTGCTGTCTCAGATACGGCGCTTCTTGAGGATGTGAGAGGAAAGTGGAATTCCCGGTGTAGCGGTGAAATGCGTAGATATCGGGAGGAACACCAGTGGCGAAGGCGACTTTCTGGCACATTCCTGACGCTGAGGAG
594dffc8ca100f37fa11cc49da955df8	d__Bacteria; p__Actinobacteriota; c__Acidimicrobiia; o__Microtrichales; f__Microtrichaceae; g__Sva0996_marine_group; s__marine_metagenome	0	2	0	40	4	5	3	84	8	6	0	54	0	13	3	6	9	2	120	2	0	0	158	0	23	TACATAGGGACCGAGCGTTGTCCGGATTTATTGGGCGTAAAGAGCTCGTAGGCGGTTCGGTAAGTCAGGTGTGAAAGCTCGAGGCTCAACCTCGAGAAGCCACCTGATACTGCCGTGACTTGAGTCCGGTAGAGGAGTGTGGAATTCCTGGTGTAGCGGTGAAATGCGCAGATATCAGGAGGAACACCAATTGCGAAGGCAGCACTCTGGGCCGGTACTGACGCTGAGGA
d0ed7fec6747230d331a50a57899a3fc	d__Bacteria; p__Planctomycetota; c__Planctomycetes; o__Pirellulales; f__Pirellulaceae; g__Blastopirellula; s__uncultured_Pirellula	0	6	31	104	8	4	7	17	6	11	4	21	14	58	3	5	10	6	173	1	1	0	42	1	3	TACGAACTGTGCAAACGTTATTCGGAATCACTGGGCTTAAAGGGTGCGTAGGCGGGTTTAAAGGTCTGATGTGAAAGCCCACGGCTCAACCGTGGAATTGCGTTGGAAACCATGAACCTTGAGGGAGTCAGAGGTAAGCGGAACTGATGGTGGAGCGGTGAAATGCGTTGATATCATCAGGAACACCGGTGGCGAAAGCGGCTTACTGGGACTCTTCTGACGCTGAGGCA
ed5be11d755757ebad0df9d54ac76b57	d__Bacteria; p__Verrucomicrobiota; c__Verrucomicrobiae; o__Verrucomicrobiales; f__DEV007; g__DEV007	1	0	13	207	0	2	3	3	1	8	9	15	2	100	7	0	6	2	75	0	0	0	1	77	3	TACGAAGGTCCCAAGCGTTGTTCGGAATTACTGGGCGTAAAGCGTGCGTAGGTGGCATGGTAAGTCAGATGTGAAATCCCGGGGCTCAACCCCGGAACTGCATCCGATACTGCCAAGCTAGAGTAGTGGAGGGGAGTCTGGAATTCACGGTGTAGCAGTGAAATGCGTAGATATCGTGAGGAACACTAGTGGCGAAGGCGAGACTCTGGACACTAACTGACACTGAGGCA
b5cd7ae90bd057552a0135e79e6492ca	d__Bacteria; p__Planctomycetota; c__Planctomycetes; o__Pirellulales; f__Pirellulaceae; g__uncultured	0	11	1	153	6	9	2	6	16	5	1	26	8	80	4	11	18	11	129	6	0	0	18	0	0	GACGAACCGTACGAACGTTACTCGGAATTACTGGGCTTAAAGGGTGCGTAGGCTGCGCGGAAAGTTGGGTGTGAAAGCCCTCGGCTCAACCGAGGAATTGCATCCAAAACTACCGTGCTTGAGGGAGACAGAGGTGAGCGGAACTCAAGGTGGAGCGGTGAAATGCGTTGATATCTTGAGGAACACCGGTGGCGAAGGCGGCTCACTGGGTCTTTTCTGACGCTGAGGCA
8744fc84cec41bc59fd97f6ec0040fd8	d__Bacteria; p__Bacteroidota; c__Bacteroidia; o__Flavobacteriales; f__Flavobacteriaceae; g__NS5_marine_group; s__marine_metagenome	0	0	0	29	2	0	0	38	3	1	0	7	2	25	3	2	3	5	57	0	0	0	319	0	24	TACGGAGGATCCAAGCGTTATCCGGAATTATTGGGTTTAAAGGGTCCGCAGGCGGTTTGTTAAGTCAGAGGTGAAATCCTACCGCTCAACGGTAGAACTGCCTTTGATACTGGCAAACTTGAGTTATTGTGAAGTAATTAGAATGTGTAGTGTAGCGGTGAAATGCTTAGATATTACACAGAATACCGATTGCGAAGGCAGATTACTAACAATCAACTGACGCTCAGGGA
223ee0c11dd3a680c1c35c5d97dc07e0	d__Bacteria; p__Proteobacteria; c__Alphaproteobacteria; o__Caulobacterales; f__Hyphomonadaceae; g__Henriciella	4	3	4	8	55	41	34	30	32	41	6	21	29	31	13	36	38	12	22	5	10	7	8	2	7	TACGAAGGGGGCTAGCGTTGTTCGGAATTACTGGGCGTAAAGCGCGCGTAGGCGGGCTATTAAGCCAGATGTGAAAGCCCGGAGCTCAACTCCGGAACTGCATTTGGAACTGGTAGCCTAGAGACCAGGAGAGGTTAGCGGAATACCGAGTGTAGAGGTGAAATTCGTAGATATTCGGTGGAACACCAGTGGCGAAGGCGGCTAACTGGACTGGTACTGACGCTGAGGCG
da57a41b0ecc9c41d53c23eea0a1a87a	d__Archaea; p__Crenarchaeota; c__Nitrososphaeria; o__Nitrosopumilales; f__Nitrosopumilaceae; g__Nitrosopumilaceae; s__marine_metagenome	107	0	0	0	14	69	0	2	4	108	0	0	98	2	0	54	34	0	2	0	0	0	0	2	0	AACCAGCACCTCAAGTGGTCAGGAGGATTATTGGGCCTAAAGCATCCGTAGCCTGTTCTATAAGTTTGCGGTTAAATCTATACGCTCAACGTATAGGCTGCTGTAAATACTGTAGAACTAGGGAGTGGGAGAGGTAGACGGTACTCGGTAGGAAGGGGTAAAATCCTTTGATCTATCGATGACCACCTGTGGCGAAGGCGGTCTACCAGAACACGTTCGACGGTGAGGGA
b6b78d1cb7272e1a543f65964985b92b	d__Bacteria; p__Proteobacteria; c__Gammaproteobacteria; o__UBA10353_marine_group; f__UBA10353_marine_group; g__UBA10353_marine_group	0	0	0	0	0	0	0	0	0	3	0	0	0	0	0	1	17	0	0	469	1	2	0	0	0	TACGGAGGGTGCGAGCGTTAATCGGAATTACTGGGCGTAAAGCGCGCGTAGGCGGTCTGGTCAGTCAGATGTGAAAGCCCCGGGCTCAACCTGGGAACTGCATTTGATACTGCCAGGCTAGAGTGTAGTAGAGGGAAGCGGAATTCCGAGTGTAGCGGTGAAATGCGTAGATATTCGGAGGAACATCAGTGGCGAAGGCGGCTTCCTGGACTAACACTGACGCTGAGGTG
7dffc19cc34f52db58569e14f7cc7aa8	d__Bacteria; p__Proteobacteria; c__Alphaproteobacteria; o__SAR11_clade; f__Clade_I; g__Clade_Ib	0	0	0	66	0	0	0	13	0	0	0	0	0	0	0	0	0	0	0	0	0	0	293	0	119	TACGAAGGGACCTAGCGTAGTTCGGAATTACTGGGCTTAAAGAGTTCGTAGGTTGTTAAAAAAGTTGGTGGTGAAATCCCAGAGCTTAACTCTGGAACTGCCATCAAAACTTTTTAGCTAGAGTTTGATAGAGGAAAACAGAATTTCTAGTGTAGAGGTGAAATTCGTAGATATTAGAAAGAATACCAATTGCGAAGGCAGTTTTCTGGATCATTACTGACACTGAGGAA
a97220bf688960d85d5b3a492523b47b	d__Bacteria; p__Planctomycetota; c__Planctomycetes; o__Pirellulales; f__Pirellulaceae; g__uncultured	0	2	88	48	15	16	16	9	10	11	21	44	8	31	5	12	20	29	50	7	1	35	8	1	0	GACGAACCGTCCAAACGTTATTCGGAATCACTGGGCTTAAAGGGTGCGTAGGCGGCTTGGCAAGTTGGGTGTGAAATCCCTCGGCTCAACCGAGGAACTGCGCTCAAAACTGCCAAGCTAGAGGAAGATAGAGGTGAGCGGAACTAATGGTGGAGCGGTGAAATGCGTTGATATCATTAGGAACACCTGTGGCGAAAGCGGCTCACTGGGTCTTTTCTGACGCTGAGGCA
8a1dfe32aeb8eccac79b358d955b5191	d__Bacteria; p__Bacteroidota; c__Bacteroidia; o__Flavobacteriales; f__Flavobacteriaceae; g__NS5_marine_group	0	0	0	105	2	1	4	16	3	7	5	18	4	87	13	1	5	16	116	0	0	0	75	0	0	TACGGAGGATCCAAGCGTTATCCGGAATCATTGGGTTTAAAGGGTCCGCAGGCGGTTTAATAAGTCAGAGGTGAAATCCTACAGCTCAACTGTAGAATTGCCTTTGATACTGTTAGACTTGAGTTATTGTGAAGTAATTAGAATGTGTAGTGTAGCGGTGAAATGCATAGATATTACACAGAATACCGATTGCGAAAGCAGATTACTAACAATATACTGACGCTGAGGGA
4a8d163444307de19775165fd2c48d20	d__Bacteria; p__Proteobacteria; c__Alphaproteobacteria; o__SAR11_clade; f__Clade_I	62	112	0	0	29	41	0	0	27	47	0	0	5	0	0	51	64	0	0	18	21	0	0	0	0	TACGAAGGGACCTAGCGTAGTTCGGAATTACTGGGCTTAAAGAGCACGTAGGTGGTTAAAAAAGTTGGTGGTGAAATCCCAGAGCTTAACTCTGGAACTGCCATCAAAACTTTTTAGCTAGAGTATGATAGAGGAAAGTAGAATTTCTAGTGTAGAGGTGAAATTCGTAGATATTAGAAAGAATACCAATTGCGAAGGCAGCTTTCTGGATCATTACTGACACTGAGGTG
a68be60c00bcb093307130fc0135b7bf	d__Bacteria; p__Bacteroidota; c__Bacteroidia; o__Flavobacteriales; f__NS7_marine_group; g__NS7_marine_group	0	0	73	9	3	4	36	5	4	2	96	17	5	12	48	6	4	16	10	1	0	83	2	40	0	TACGGAGGGTGCAAGCGTTATCCGGAATTATTGGGTTTAAAGGGTGCGTAGGCGGAAATTTAAGTCAGTGGTGAAAGCCTGCAGCTCAACTGTAGAATTGCCATTGATACTGAATTTCTTGAATCTAATTGAAGTGGGCGGAATATGACATGTAGCGGTGAAATGCTTAGATATGTCATAGAACACCGATAGCGAAGGCAGCTCACTAAGTTAGTATTGACGCTCATGCA
78879030b1befc8e1cf50a4d5da41fc4	d__Bacteria; p__Proteobacteria; c__Gammaproteobacteria; o__Oceanospirillales; f__Halomonadaceae; g__Halomonas	17	64	7	8	50	166	8	10	14	4	4	4	9	14	5	14	11	6	0	8	4	12	16	15	3	TACGGAGGGTGCAAGCGTTAATCGGAATTACTGGGCGTAAAGCGCGCGTAGGTGGCTTGATAAGCCGGTTGTGAAAGCCCCGGGCTCAACCTGGGAACGGCATCCGGAACTGTCAAGCTAGAGTGCAGGAGAGGAAGGTAGAATTCCCGGTGTAGCGGTGAAATGCGTAGAGATCGGGAGGAATACCAGTGGCGAAGGCGGCCTTCTGGACTGACACTGACACTGAGGTG
f8a09c7a16d8c6e7a1071695e725adf0	d__Bacteria; p__Planctomycetota; c__Planctomycetes; o__Pirellulales; f__Pirellulaceae; g__uncultured; s__marine_metagenome	0	3	6	5	2	2	0	0	18	6	2	14	17	53	10	14	14	249	20	12	8	3	3	0	0	GACGAACCGTACGAACGTTATTCGGAATTACTGGGCTTAAAGGGTGCGTAGGCTGCACGGAAAGTTGGGTGTGAAAGCCCTCAGCTCAACTGAGGAATTGCATCCAAAACTGCCGTGCTAGAGGGAGACAGAGGTGAGCGGAACTCAAGGTGGAGCGGTGAAATGCGTTGATATCTTGAGGAACACCGGTGGCGAAAGCGGCTCACTGGGTCTCTTCTGACGCTGAGGCA
4d50dc34debb470834bbae482b376c08	d__Bacteria; p__Bacteroidota; c__Bacteroidia; o__Flavobacteriales; f__Flavobacteriaceae; g__NS5_marine_group	1	0	0	59	3	0	0	49	0	4	0	8	13	43	0	0	6	0	89	4	1	0	69	0	111	TACGGAGGATCCAAGCGTTATCCGGAATTATTGGGTTTAAAGGGTCCGCAGGCTGTTTGTTAAGTCAGAGGTGAAATCCTACCGCTCAACGGTAGAACTGCCTTTGATACTGACAAACTTGAGTTATTGTGAAGTAATTAGAATGTGTAGTGTAGCGGTGAAATGCATAGATATTACACAGAATACCGATTGCGAAAGCAGATTACTAACAATATACTGACGCTGAGGGA
d1008959b497e29deeb5488abd8cc135	d__Bacteria; p__Proteobacteria; c__Alphaproteobacteria; o__Rhodospirillales; f__AEGEAN-169_marine_group; g__AEGEAN-169_marine_group	0	0	0	16	2	0	2	79	0	3	0	47	6	50	0	3	15	2	30	0	0	0	55	0	141	TACGAAGGGGGCTAGCGTTGTTCGGAATCACTGGGCGTAAAGCGTATGTAGGCGGATCAAAAAGTTAGATGTGAAATCCCTGGGCTCAACCCAGGAACTGCATTTAAAACTAGTGATCTAGAATTTGGTAGGGGTTAGTAGAATTTCCAGTGTAGAGGTGAAATTCGTAGATATTGGAAAGAATACCAGTGGCGAAGGCGACTAACTGGGCCATTTTTGACGCTGAGATA
f20f4f6db37c40daa84adbe1925d0019	d__Bacteria; p__Proteobacteria; c__Alphaproteobacteria; o__Rhodospirillales; f__Thalassospiraceae; g__Thalassospira	277	5	9	5	6	54	0	0	8	5	3	7	35	9	0	6	6	3	2	3	0	0	0	4	0	TACGAAAGGGGCAAGCGTTGTTCGGATTTACTGGGCGTAAAGGGCACGCAGGCGGTCTTGCCAGTCAGGGGTGAAAGCCCGGGGCTCAACCCCGGAACTGCCTCTGATACTGCAGGACTAGAGACTAGGAGAGGGTGGTGGAATTCCCAGTGTAGAGGTGAAATTCGTAGATATTGGGAGGAACACCAGAGGCGAAGGCGGCCACCTGGACTAGATCTGACGCTCAGGTG
052b597d2f409dddb007ddf3dd305d1c	d__Archaea; p__Crenarchaeota; c__Nitrososphaeria; o__Nitrosopumilales; f__Nitrosopumilaceae; g__Nitrosopumilaceae	120	18	0	0	16	85	1	1	26	44	0	0	55	0	0	64	0	0	1	0	12	1	0	1	2	AACCAGCACCTCAAGTGGTCAGGATGATTATTGGGCCTAAAGCATCCGTAGCCGGCTCTGTAAGTTTTCGGTTAAATCTATGCGCTCAACGTATGGGCTGCCGAAAATACTGCAGAGATAGGGAGTGGGAGAGGTAGACGGTACTCGGTAGGAAGGGGTAAAATCCTTTGATCTATCGATGACCACCTGTGGCGAAGGCGGTCTACCAGAACACGTTCGACGGTGAGGGA
41e5f3ddebbf2056f627a50ac5c8c26b	d__Bacteria; p__Proteobacteria; c__Alphaproteobacteria; o__SAR11_clade; f__Clade_II; g__Clade_II	0	0	0	42	1	0	0	56	2	17	0	16	0	73	0	8	11	0	15	0	0	0	111	0	91	TACGAAGGGACCTAGCGTAGTTCGGAATTACTGGGCTTAAAGAGCTCGTAGGTGGTTAAAAAAGTTGGTGGTGAAATCCCAAGGCTTAACCTTGGAACTGCCATCAAAACTTTTTAGCTAGAGTGTGATAGAGGAAAGTGGAATTTCTAGTGTAGAGGTGAAATTCGTAGATATTAGAAAGAACACCAAAAGCGAAGGCAACTTTCTGGATCACTACTGACACTGAGGAG
81d1707bdde247586bb8861cef0c590e	d__Bacteria; p__Proteobacteria; c__Alphaproteobacteria; o__Rhodospirillales; f__AEGEAN-169_marine_group; g__AEGEAN-169_marine_group; s__unidentified_marine	0	0	55	23	1	3	30	12	4	1	98	22	7	29	30	6	3	13	1	3	0	42	9	49	0	TACGAAGGGGGCTAGCGTTGTTCGGAATCACTGGGCGTAAAGCGTATGTAGGCGGATCAAAAAGTTAGATGTGAAATCCCTGGGCTCAACCCAGGAACTGCATTTAAAACTAGTGATCTAGAATTTGGTAAGGGTTAGTAGAATTTCCAGTGTAGAGGTGAAATTCGTAGATATTGGAAAGAATACCAGAAGCGAAGGCGACTAACTAGGCCATTTTTGACGCTGAGATA
d6272f27ec419e1492e8f851cdc4c505	d__Bacteria; p__Gemmatimonadota; c__BD2-11_terrestrial_group; o__BD2-11_terrestrial_group; f__BD2-11_terrestrial_group; g__BD2-11_terrestrial_group; s__Gemmatimonadetes_bacterium	49	77	0	0	22	42	4	5	34	47	4	3	46	2	3	36	29	6	1	0	26	0	3	0	0	GACGGAGGGCGCAAGCGTTGTTCGGAATTACTGGGCGTAAAGGGCGGGCAGGCGGTCCGTTAAGTCTTCTGTGAAAATCCGGGGCTCAACCCCGTGAAATGCAGGAGATACTGGCGGACTAGAGACCGGTAGAGGCTAGCGGAATTCCTGGTGTAGCGGTGGAATGCGTAGATATCAGGAAGAACACCTGTGGCGAAGGCGGCTAGCTGGGCCGGATCTGACGCTCATCC
b0d929a70a183f0d2bae7cff9844a89b	d__Bacteria; p__Bacteroidota; c__Bacteroidia; o__Flavobacteriales; f__Flavobacteriaceae	2	0	0	0	2	14	1	2	7	10	4	7	28	16	10	7	12	17	20	108	150	0	19	0	0	TACGGAGGATCCAAGCGTTATCCGGAATCATTGGGTTTAAAGGGTCCGTAGGTGGATAATTAAGTCAGAGGTGAAAGTCTGCAGCTCAACTGTAGAATTGCCTTTGATACTGGTTATCTTGAGTTATTATGAAGTAGTTAGAATATGTAGTGTAGCGGTGAAATGCATAGATATTACATAGAATACCAATTGCGAAGGCAGATTACTAATAATATACTGACACTGATGGA
b888f128fac712a57d3ded8679f8e21f	d__Bacteria; p__Proteobacteria; c__Gammaproteobacteria; o__Oceanospirillales; f__Alcanivoracaceae1; g__Alcanivorax	0	0	0	0	2	8	4	4	0	319	0	10	47	1	2	0	17	2	8	0	0	0	0	0	0	TACGAAAGGTGCGAGCGTTAATCGGAATTACTGGGCGTAAAGCGCGCGTAGGCGGTTTGTTAAGTCAGATGTGAAAGCCCCGGGCTCAACCTGGGAATTGCATTTGAAACTGGCAAGCTAGAGTGCAGTAGAGGGAGGTGGAATTTCCGGTGTAGCGGTGAAATGCGTAGAGATCGGAAGGAACACCAGTGGCGAAGGCGGCCTCCTGGACTGACACTGACGCTGAGGTG
7f01713f913620c531d5268f0a02dded	d__Bacteria; p__Proteobacteria; c__Gammaproteobacteria; o__SAR86_clade; f__SAR86_clade; g__SAR86_clade	75	0	0	0	9	57	5	5	5	65	5	10	66	9	4	17	59	6	8	2	0	9	1	0	2	TACGGAGGGTACAAGCGTTAATCGGAATTACTGGGCGTAAAGCGCGCGTAGGCGGTTAAGTAAGTTGGATGTGAAAGCCCTGGGCTCAACCTAGGAACTGCATTCAAAACTATTTAACTAGAGTGCGAGAGAGGAGAGTAGAATTTCTGGTGTAGCGGTGAAATGCGTAGATATCAGAAGGAATACCAATGGCGAAGGCAGCTCTCTGGATCGTCACTGACGCTAAGGTG
22ee33d148024f106ba6ed5de0a735f1	d__Bacteria; p__Marinimicrobia_(SAR406_clade); c__Marinimicrobia_(SAR406_clade); o__Marinimicrobia_(SAR406_clade); f__Marinimicrobia_(SAR406_clade); g__Marinimicrobia_(SAR406_clade); s__uncultured_Candidatus	3	0	0	0	2	4	1	2	4	13	2	4	11	3	0	8	24	3	4	329	1	0	0	0	0	TACGAGGGGTGCTAGCGTTGTCCGGAATCACTGGGCGTAAAGGGTACGTAGGCGTCCTGATAAGCATTGATTGAAATCCTTCGGCTTAACCGGAGAACTGGTCAGTGAACTGTCAGGATAGAGTTTGGTAGAGGAAAGCGGAATTCCCGGTGTAGCGGTGAAATGCGTAGATATCGGGAGGAACATCGACGGCGAAGGCAGCTTTCTGGGCCAATACTGACGCTGAGGTA
41a5d95901820651b4ce94ee83efdce9	d__Bacteria; p__Proteobacteria; c__Gammaproteobacteria; o__UBA10353_marine_group; f__UBA10353_marine_group; g__UBA10353_marine_group; s__uncultured_marine	39	82	3	0	15	40	7	5	35	22	1	9	34	3	2	39	30	3	6	14	19	1	1	4	3	TACTGAGGGTGCAAGCGTTAATCGGAATTACTGGGCGTAAAGCGCGCGTAGGCGGTCTGGTCAGTCAGATGTGAAAGCCCCGGGCTTAACCTGGGAACTGCATTTGAAACTGCCAGACTAGAGTGTGGTAGAGGGAAGTGGAATTCCGCGTGGAGCGGTGAAATGCGTAGAGATGCGGAGGAACACCAGTGGCGAAGGCGACTTCCTGGACCAACACTGACGCTCAGGTG
96ef4ea7bd051491e337c1abda9815ea	d__Bacteria; p__Proteobacteria; c__Alphaproteobacteria; o__Sphingomonadales; f__Sphingomonadaceae; g__Sphingobium	10	5	5	5	164	7	7	6	76	5	0	3	7	10	4	29	9	3	7	3	23	5	23	1	0	TACGGAGGGGGCTAGCGTTGTTCGGAATTACTGGGCGTAAAGCGCACGTAGGCGGCGATTTAAGTCAGAGGTGAAAGCCCGGGGCTCAACCCCGGAACTGCCTTTGAGACTGGATTGCTTGAATCCGGGAGAGGTGAGTGGAATTCCGAGTGTAGAGGTGAAATTCGTAGATATTCGGAAGAACACCAGTGGCGAAGGCGGCTCACTGGACCGGCATTGACGCTGAGGTG
3e03d74b42efd73e8d143cfb9f1ef639	d__Bacteria; p__Bacteroidota; c__Bacteroidia; o__Flavobacteriales; f__Flavobacteriaceae; g__NS5_marine_group	0	0	23	37	0	3	19	4	6	0	14	20	4	60	27	5	9	17	45	0	0	4	13	103	3	TACGGAGGATCCAAGCGTTATCCGGAATCATTGGGTTTAAAGGGTCCGCAGGCGGTCTGATAAGTCAGAGGTGAAATCCTATCGCTCAACGATAGAACTGCCTTTGATACTGTTAGACTTGAGTTATTGTGAAGTAGTTAGAATGTGTAGTGTAGCGGTGAAATGCATAGATATTACACAGAATACCGATTGCGAAGGCAGATTACTAACAATATACTGACGCTCATGGA
364cf6bf1e4986f5a40f3dd708ac3bb7	d__Archaea; p__Crenarchaeota; c__Nitrososphaeria; o__Nitrosopumilales; f__Nitrosopumilaceae; g__Candidatus_Nitrosopelagicus	0	0	0	0	0	0	0	241	0	0	0	0	0	0	0	0	0	0	0	0	0	0	0	3	170	AACCAGCACCTCAAGTGGTCAGGATGATTATTGGGCCTAAAGCATCCGTAGCCTGTTCTGTAAGTTTTCGGTTAAATCTATGCGCTCAACGTATAGGCTGCCGAAAATACTGCAGAACTAGGGAGTGGGAGAGGTAGACGGTACTCGGTAGGAAGGGGTAAAATCCTTTGATCTATTGATGACCACCTGTGGCGAAGGCGGTCTACCAGAACACGTTCGACGGTGAGGGA
1c282ec3743612f049ca1fa6d2addac7	d__Bacteria; p__Verrucomicrobiota; c__Verrucomicrobiae; o__Verrucomicrobiales; f__DEV007; g__DEV007; s__uncultured_marine	2	0	88	2	9	8	49	19	7	9	67	15	11	2	7	5	12	16	2	0	0	78	0	0	3	TACGAAGGTCTCAAGCGTTGTTCGGATTTACTGGGCGTAAAGCGTCTGTAGGCGGAGTGGTAAGTCAGATGTGAAATCCCGGGGCTCAACCCCGGAACTGCATCCGATACTGCCACCCTAGAGGGTCGGAGGGGAGTCTGGAATTCTCGGTGTAGCAGTGAAATGCGTAGATATCGAGAGGAACACTAGTGGCGAAGGCGAGACTCTGGACGACACCTGACGCTGAGAGA
39ffee776f80fb1612534930e07e767f	d__Bacteria; p__Planctomycetota; c__Planctomycetes; o__Pirellulales; f__Pirellulaceae; g__Blastopirellula	0	0	0	102	4	8	4	13	5	5	2	45	4	19	1	9	6	3	167	2	0	0	11	0	0	TACGTACCGGACGAACGTTATTCGGAATCACTGGGCTTAAAGAGTGCGTAGGCGGCTTAACAGGTGGGGTGTGAAATCCCACGGCTCAACCGTGGAATTGCGCTCCAAACCGTTAGGCTTGAGGGAGACAGGGGTGAGCGGAACTGATGGTGGAGCGGTGAAATGCGTTGATATCATCAGGAACACCGGTGGCGAAGGCGGCTCACTGGGTCTCTTCTGACGCTGAGGCA
8ca5c4c1f8b03b8f52efdd57a19b1c71	d__Bacteria; p__Proteobacteria; c__Alphaproteobacteria; o__Rhizobiales; f__Stappiaceae; g__Labrenzia	1	14	1	1	46	7	9	10	35	33	13	22	7	19	22	46	48	19	30	0	10	4	6	0	3	TACGAAGGGGGCTAGCGTTGTTCGGAATCACTGGGCGTAAAGCGCACGTAGGCGGACTTTTAAGTCAGGGGTGAAATCCCGGGGCTCAACCCCGGAACTGCCTTTGATACTGGAAGTCTCGAGGCCGAGAGAGGTGAGTGGAACTCCGAGTGTAGAGGTGAAATTCGTAGATATTCGGAAGAACACCAGTGGCGAAGGCGGCTCACTGGCTCGGTACTGACGCTGAGGTG
13e2668258a220ee2695b5a5fa9c1934	d__Archaea; p__Thermoplasmatota; c__Thermoplasmata; o__Thermoplasmata; f__Thermoplasmata; g__Marine_Group_III	0	0	5	12	0	0	0	64	0	0	0	22	0	15	1	0	0	0	14	0	0	0	218	1	49	CACCGGCACCCCGAGTGGTAGCCACTATTATTGGGCCTAAAGCGTTCGTAGCCGGTTTGGTAAATTCTTGGGTAAATCGTACCGCTTAACGGTGCGGATTCCGGGGACACTACCAGACTTGAGACTGGGGGAGATCAGAGGTACTTGCGGGGGAGCGGTGAAATGTTGTAATCCCGCAGGGACCACCAGTGGCGAAGGCGTCTGATCAGAACGGTTCTGACGGTGAGGAA
d57bcdd004d546aefc956f21e3fd694a	d__Bacteria; p__Proteobacteria; c__Alphaproteobacteria; o__Rickettsiales; f__Mitochondria; g__Mitochondria; s__marine_metagenome	0	1	0	8	0	0	0	34	6	5	0	82	5	23	7	7	6	0	31	0	1	0	85	7	92	TACGGAGGGGGCGAGCGTTATCTGGAATAATTGGGCGTAAAGGGTTCGTAGGCTGTATTTTGCTGTTGAATGTTAAAAATCAGAGCTTAACTTTGAAAATGCATTCAAAACGTTTATACTTGAGTACGAAATAGGACAATGGAATTTTACAAGGAGGGGTGAAATCCGTAGAACTGTAAAGGAATGTCAAAAGCGAAGGCAGTTGTCTGGGTCGTTACTGACGCTAAGGA
cc61f051372569e4f633916741fff331	d__Bacteria; p__Proteobacteria; c__Alphaproteobacteria; o__Parvibaculales; f__OCS116_clade; g__OCS116_clade	0	0	0	0	0	0	0	19	0	0	0	0	0	0	0	0	0	0	0	1	0	0	0	0	371	TACGGAGGGGGCTAACGTTGTTCGGAATTACTGGGCGTAAAGCGCGCGTAGGCGGATTAGACAGTTGAGGGTGAAATCCCGGAGCTTAACTTCGGAACTGCCTTCAATACTACTAATCTAGAGTTCGGAAGAGGTGAGTGGAATTCCTAGTGTAGAGGTGAAATTCGTAGATATTAGGAAGAACATCAGAGGCGAAGGCGGCTCACTGGTCCGATACTGACGCTGAGGTG
846e0de0384caba89d3187e2c3f911bd	d__Archaea; p__Crenarchaeota; c__Nitrososphaeria; o__Nitrosopumilales; f__Nitrosopumilaceae; g__Nitrosopumilaceae	0	126	0	0	59	7	0	7	86	0	0	4	0	0	0	60	0	0	0	0	31	0	0	9	0	AACCAGCACCTCAAGTGGTCAGGATGATTATTGGGCCTAAAGCATCCGTAGCCTGCTTTGTAAGTTTTCGGTTAAATCCATGTGCTCAACGCATGGGCTGCCGAAAATACTGCATAGCTAGGGAGTGGGAGAGGTAGACGGTACTCAGTAGGTAGGGGTAAAATCCTTTGATCTATTGATGACCACCTGTGGCGAAGGCGGTCTACCAGAACACGTTCGACGGTGAGGGA
9fc09b4e0d91dc1de339fdb895cd894a	d__Bacteria; p__Proteobacteria; c__Alphaproteobacteria; o__SAR11_clade; f__Clade_I; g__Clade_Ib; s__uncultured_organism	0	3	0	28	0	0	0	0	5	7	0	9	1	13	0	4	18	0	15	60	3	0	221	0	0	TACGAAGGGACCTAGCGTAGTTCGGAATTACTGGGCTTAAAGAGTTCGTAGGTGGTTAAAAAAGTTGGTTGTGAAATCCCGGAGCTTAACTCCGGAACTGCAATCAAAACTTTTTAGCTAGAGTATGATAGAGGAAAGCAGAATTTCTAGTGTAGAGGTGAAATTCGTAGATATTAGAAAGAATACCGATTGCGAAGGCAGCTTTCTGGATCATTACTGACACTGAGGAA
2d0b9eab98a9321591f9aa2fcbb14447	d__Bacteria; p__SAR324_clade(Marine_group_B); c__SAR324_clade(Marine_group_B); o__SAR324_clade(Marine_group_B); f__SAR324_clade(Marine_group_B); g__SAR324_clade(Marine_group_B); s__uncultured_SAR324	8	0	0	0	0	0	0	0	10	71	1	1	29	4	0	9	115	2	3	128	1	0	0	2	0	TACGTAGGGTGCGAGCGTTGTTCGGAATTACTGGGCGTAAAGGGCGCGCAGGCGGAGGTGCAAGTCGGAGGTGAAAGCCCGGGGCTCAACCCCGGAGGGTCTTTCGAAACTGCATCTCTAGAGAGGGTTAGGGGCCGGCAGAATTCCTGGTGTAGAGGTGAAATTCGTAGATATCAGGAGGAATACCGGTGGCGAAAGCGGCCGGCTGGGGCCACTCTGACGCTGAGGCG
c578eaee63765119944cfe0a7a36b660	d__Bacteria; p__Marinimicrobia_(SAR406_clade); c__Marinimicrobia_(SAR406_clade); o__Marinimicrobia_(SAR406_clade); f__Marinimicrobia_(SAR406_clade); g__Marinimicrobia_(SAR406_clade)	29	68	4	1	13	38	1	9	26	35	1	5	21	12	13	41	32	11	2	8	4	0	2	0	5	TACGAGGGGGGCAAGCGTTGTCCGGATTTATTGGGCGTAAAGAGTTCGTAGGCGGGTTAGTCAGTCGAAATTGAAATCCCACGGCTTAACCGTGGACCCGGTTTCGATACTGCTAATCTTGAGTGAGACAGAGGTAAGCGGAATTCCTGGTGTAGCGGTGAAATGCGTAGATATCAGGAGGAACACCGAAGGCGAAGGCAGCTTACTGGGTCTATACTGACGCTGAGGAA
68ac41f3e1cdc3902a562647b3698198	d__Bacteria; p__Proteobacteria; c__Alphaproteobacteria; o__Rickettsiales; f__S25-593; g__S25-593	2	0	58	9	0	0	37	7	1	1	77	12	4	6	24	0	0	6	0	0	0	22	0	108	7	TACGGAGGGAGCTAGCGTTGTTCGGAATTACTGGGCGTAAAGAGCGTGTAGGCTGTTAGGTAAGTCAGAGGTGAAATCCCTAAGCTCAACTTAGGAACTGCCTTTGATACTATCTTACTAGAGATCGAGAGAAGTTGGCGGAATTCCAAGTGTAGAGGTGAAATTCGTAGATATTTGGAAGAACACCAGTGGCGAAAGCGGCCAACTGGCTCGTTTCTGACGCTAAGACG
74202e5383e6d3081585eaa08c2ea636	d__Bacteria; p__Actinobacteriota; c__Acidimicrobiia; o__Actinomarinales; f__Actinomarinaceae; g__Candidatus_Actinomarina	0	0	0	0	0	0	0	13	0	0	0	0	0	0	0	0	0	0	0	0	2	0	35	0	331	TACGTAGGGGGCGAGCGTTGTCCGGATTTATTGGGCGTAAAGAGCTCGTAGGCGGTTCAACAAGTCGGTCGTGAAAGTTCAGGGCTCAACCCTGAAATGTCGATCGATACTGTTGTGACTAGGATATGGTAGAGGTGAGTGGAATTCCGAGTGTAGCGGTGAAATGCGTAGATATTCGGAGGAACACCAATAGCGAAGGCAGCTCACTGGACCACTATCGACGCTGAGGA
5e9819393c77b648f5b3eddb37d96186	d__Bacteria; p__Proteobacteria; c__Gammaproteobacteria	0	127	0	0	34	8	6	7	47	7	3	9	3	10	6	62	8	3	6	0	25	0	0	5	2	TACGGGAGGTGCGAGCGTTAATCGGAATTACTGGGCGTAAAGCGAGCGTAGGCTGTTAATTAAGTCGAATGTGAAATCCCCGGGCTCAACCTGGGAACTGCATTCGAAACTATTTAACTAGAGTATGGGAGAGGAAAGTAGAATTTCCGGTGTAGCGGTGAAATGCGTAGATATCGGAAGGAATACCAGTGGCGAAGGCGGCTTTCTGGAACAATACTGACGCTGAGGTT
c49e47568e829a718e855dca76862600	d__Bacteria; p__Proteobacteria; c__Alphaproteobacteria; o__SAR11_clade; f__Clade_IV; g__Clade_IV; s__uncultured_bacterium	0	0	72	24	7	4	40	6	1	3	66	24	1	18	26	5	10	13	3	1	0	47	0	6	0	TACGGAGGGGTCTAGCGTTATTCGGAATTACTGGGCGTAAAGCGAGCGTAGGCGGATTTGTAAGTTGGAGGTGAAATCCCAGAGCTTAACTCTGGAACTGCCTTCAAAACTACATTTCTTGAGTTTGGTAGAGGAGAGTGGAATTCCTAGTGTAGAGGTGAAATTCGTAGATATTAGGAGGAACACCAGTGGCGAAGGCGACTCTCTGGGCCAATACTGACGCTGAGGTT
a4d806a1d161495564bf35a5db374ac1	d__Bacteria; p__Marinimicrobia_(SAR406_clade); c__Marinimicrobia_(SAR406_clade); o__Marinimicrobia_(SAR406_clade); f__Marinimicrobia_(SAR406_clade); g__Marinimicrobia_(SAR406_clade)	10	98	2	1	24	14	5	8	56	15	1	16	12	8	5	34	13	7	12	0	25	0	0	9	0	TACGAGGGGGGCAAGCGTTGTCCGGATTTATTGGGCGTAAAGAGTTCGTAGGCTGGTTGGTCAGTCGAAATTGAAATCCCACGGCTTAACCGTGGACCCGGTTTCGATACTGCCAATCTTGAGTGAGGTAGAGGTAAGCGGAATTCCTGGTGTAGCGGTGAAATGCGTAGATATCAGGAGGAACACCAAAGGCGAAGGCAGCTTACTGGACCTATACTGACGCTGAGGAA
7a71460f9172b81a67f3dbbd9b8e115b	d__Bacteria; p__Proteobacteria; c__Alphaproteobacteria; o__Rhodobacterales; f__Rhodobacteraceae	0	0	0	24	0	0	0	43	1	5	0	13	2	18	0	1	1	0	20	1	0	2	201	0	37	TACGGAGGGGGTTAGCGTTGTTCGGAATTACTGGGCGTAAAGCGCACGTAGGTGGATTAGTCAGTCAGAGGTGAAATCCCAGGGCTCAACCCTGGAACTGCCTTTGATACTGCTAGTCTAGAGTTCGAGAGAGGTGAGTGGAATTCCAAGTGTAGAGGTGAAATTCGTAGATATTTGGAGGAACACCAGTGGCGAAGGCGGCTCACTGGCTCGATACTGACACTGAGGTG
a395af52390bb74fc8adf6de4990c123	d__Bacteria; p__Proteobacteria; c__Gammaproteobacteria	0	128	0	0	31	0	1	4	67	13	1	14	6	9	10	33	5	3	4	0	26	0	2	7	3	TACGGGAGGTGCGAGCGTTAATCGGAATTACTGGGCGTAAAGCGAGCGTAGGCTGTTAATTAAGTCGAATGTGAAATCCCCGGGCTCAACCTGGGAACTGCATTCGAAACTATTTAACTAGAGTATGGGAGAGGAAAGTAGAATTTCCGGTGTAGCGGTGAAATGCGTAGATATCGGAAGGAATACCAGTGGCGAAGGCGGCTTTCTGGAACAATACTGACGCTAAGGTT
449a28f3711f3f0bf848c67e5d05bfc3	d__Archaea; p__Crenarchaeota; c__Nitrososphaeria; o__Nitrosopumilales; f__Nitrosopumilaceae; g__Nitrosopumilaceae	0	43	0	0	9	0	0	0	36	8	0	0	6	0	0	57	81	0	0	115	9	0	0	2	0	AACCAGCACCTCAAGTGGTCAGGAGGATTATTGGGCCTAAAGCATCCGTAGCCTGTTCTATAAGTTTGCGGTTAAATCCATATGCTCAACATATGGGCTGCCGTAAATACTGTAGAACTAGGGAGTGGGAGAGGTAGACGGTACTCGATAGGAAGGGGTAAAATCCTTTGATCTATTGATGACCACCTGTGGCGAAGGCGGTCTACCAGAACACGTTCGACGGTGAGGGA
79041083b69aebdf962fa8d585a5a10c	d__Bacteria; p__Proteobacteria	0	0	0	0	1	0	1	0	31	49	5	12	23	31	25	72	54	8	12	16	18	5	2	0	0	TACGAAGGGGGCGAGCGTTGTTCGGAATTACTGGGCGTAAAGCGCGCGTAGGCGGTGTGTTAAGTCAGATGTGAAAGCCCTGGGCTCAACCCGGGAACTGCATTTGATACTGGCACGCTAGAATATATGAGGGGATAGTGGAATTTCTAGTGTAGAGGTGAAATTCGTAGATATTAGAAGGAACACCAGTGGCGAAGGCGACTATCTGGCATATTATTGACGCTGAGGTG
c6711df68bfa034628bc5b21132bf604	d__Archaea; p__Thermoplasmatota; c__Thermoplasmata; o__Marine_Group_II; f__Marine_Group_II; g__Marine_Group_II; s__uncultured_bacterium	0	0	0	50	9	6	1	34	0	0	0	181	0	37	0	1	3	0	33	4	0	0	2	0	3	TACCGGCGCCTCAAGTGGTAGTCGATTTTATTGGGCCTAAAACGTCCGTAGCCTGTTTGGTACATTCGTGGGTAAATCAACCAGCTCAACTGATTGAATTCTGCGAGCACGGCCAGACTTGGGACCGGGAGAGGTGTGGGGTACGCTCAGGGTAGGGGTAAAATCCTGTCATCCTGAGCGGACCACCTGTTGCGAAGGCGCCACACTAGAACGGATCCGACGGTCAGGGA
5abaeebe368537e3713b067ca99838b5	d__Bacteria; p__Proteobacteria; c__Alphaproteobacteria; o__SAR11_clade; f__Clade_I	0	0	0	0	0	0	0	0	0	0	0	0	0	0	0	0	0	0	0	323	0	0	0	0	40	TACGAAGGGACCTAGCGTAGTTCGGAATTACTGGGCTTAAAGAGTTCGTAGGTGGTTAAAAAAGTTGGTGGTGAAATCCCAGAGCTTAACTCTGGAACTGCCATCAAAACTTTTTAGCTAGAGTTTGATAGAGGAAAGCAGAATTTCTAGTGTAGAGGTGAAATTCGTAGATATTAGAAAGAATACCGATTGCGAAGGCAGCTTTCTGGATCATTACTGACACTGAGGAA
d4752064c47143b651061df63a069492	d__Bacteria; p__Marinimicrobia_(SAR406_clade); c__Marinimicrobia_(SAR406_clade); o__Marinimicrobia_(SAR406_clade); f__Marinimicrobia_(SAR406_clade); g__Marinimicrobia_(SAR406_clade); s__hydrothermal_vent	105	0	0	0	9	93	6	15	1	24	2	6	55	12	2	15	9	2	0	0	0	0	2	0	4	TACGAGGGGTGCTAGCGTTGTCCGGAATTACTGGGCGTAAAGGGTCCGTAGGCGTCTTGACAAGTTGATCGTTAAATCCACCGGCTCAACCGGTGATCTGCGGTCAAAACTTGCAGGATAGAATATGTGAGAGGAAAGTAGAATTCCTGGTGTAGCGGTGACATGCGTAGATATCAGGAGGAACACCAATGGCGAAGGCAGCTTTCTGGCACAATATTGACGCTGAGGGA
3ccebc7271c748d98c40a9669ac6340f	d__Bacteria; p__Cyanobacteria; c__Cyanobacteriia; o__Synechococcales; f__Cyanobiaceae; g__Synechococcus_CC9902	0	1	0	0	0	0	0	0	0	0	0	0	0	0	0	0	0	0	0	0	0	0	0	353	0	TACGGGAGTGGCAAGCGTTATCCGGAATTATTGGGCGTAAAGCGTCCGCAGGCGGCCCTTCAAGTCTGCTGTTAAAACGTGGAGCTTAACTCCATCATGGCAGTGGAAACTGTTGGGCTTGAGTGTGGTAGGGGCAGAGGGAATTCCCGGTGTAGCGGTGAAATGCGTAGATATCGGGAAGAACACCAGTGGCGAAGGCGCTCTGCTGGGCCATCACTGACGCTCATGGA
ab6f7fdcdd0bd29920a50bd52e492c78	d__Bacteria; p__Proteobacteria; c__Alphaproteobacteria; o__SAR11_clade; f__Clade_II; g__Clade_II	33	11	0	0	17	24	11	17	21	39	0	12	13	14	16	22	37	14	10	25	6	0	0	0	11	TACGAAGGGACCTAGCGTAGTTCGGAATTACTGGGCTTAAAGAGCTCGTAGGTGGTTAGAAAAGTTGGTGGTGAAATCCCAAGGCTTAACCTTGGAACTGCCACCAAAACTTTTTGACTAGAGTATGATAGAGGAAAGTGGAATTTCTAGTGTAGAGGTGAAATTCGTAGATATTAGAAAGAACACCAATTGCGAAGGCAACTTTCTGGATCATTACTGACACTGAGGAG
77efba7f76c1f66fa959091bf2829048	d__Bacteria; p__Bacteroidota; c__Bacteroidia; o__Cytophagales; f__Cyclobacteriaceae; g__Marinoscillum	2	1	144	7	4	5	43	3	0	2	60	6	3	0	20	0	1	24	4	0	0	16	0	6	0	TACGGAGGGTTCAAGCGTTTTCCGGATTTATTGGGTTTAAAGGGTGCGTAGGTGGTTTATTAAGTCAGTGGTGAAATCCTGCAGCTCAACTGTAGAACTGCCATTGATACTGGTAAACTTGAGTTTGGTTTAGGTAAGCGGAATTTATGATGTAGCGGTGAAATGCATAGATATCATAAGGAACACCAATAGCGAAGGCAGCTTACTGGACCATAACTGACACTGAGGCA
495c0b97931b470356a169d2b02f1bfc	d__Bacteria; p__Bacteroidota; c__Bacteroidia; o__Cytophagales; f__Cyclobacteriaceae; g__Marinoscillum; s__marine_metagenome	0	2	34	14	2	3	21	2	3	5	35	53	1	9	36	7	3	42	28	1	0	50	0	0	0	TACGGAGGGTTCAAGCGTTTTCCGGATTTATTGGGTTTAAAGAGTGCGTAGGTGGTTTATTAAGTCAGTGGTGAAATCCTGCAGCTCAACTGTAGAACTGCCATTGATACTGGTAAACTTGAGTTTGGTTTAGGTAAGCGGAATTTATGATGTAGCGGTGAAATGCATAGATATCATAAGGAACACCAATAGCGAAGGCAGCTTACTGGACCACAACTGACACTGAGGCA
32c784f4f590011a67c251125b7a7eb5	d__Bacteria; p__Proteobacteria; c__Alphaproteobacteria; o__Puniceispirillales; f__SAR116_clade; g__SAR116_clade; s__alpha_proteobacterium	0	0	18	0	1	5	33	2	0	1	56	3	2	10	47	4	4	19	3	0	0	52	0	87	0	TACGAAGGGGGCGAGCGTTATTCGGAATTATTGGGCGTAAAGGGCTCGCAGGCTGCTTGAACAGTTAGACGTGAAATCCCCGGGCTCAACCTGGGAACTGCGTTTAATACTAGCAAGCTAGAGAGATAGAGAGGAAAGTGGAACTCCCAGTGTAGAGGTGAAATTCGTAGATATTGGGAAGAACACCAGTGGCGAAAGCGACTTTCTGGCTATTTTCTGACGCTGAGGAG
0fef0fde57ce432ed618808367734a44	d__Bacteria; p__Proteobacteria; c__Gammaproteobacteria; o__HOC36; f__HOC36; g__HOC36	69	0	1	0	16	57	5	9	1	58	0	8	33	2	9	33	28	4	6	1	0	2	0	0	0	TACGGGAGGTGCGAGCGTTAATCGGAATTACTGGGCGTAAAGCGAGCGTAGGCTGTTAATTAAGTCGAATGTGAAATCCCCGGGCTCAACCTGGGAACTGCATCCGAAACTATTTAACTAGAGTATGGGAGAGGAAAGTAGAATTTCCGGTGTAGCGGTGAAATGCGTAGATATCGGAAGGAATACCAGTGGCGAAGGCGGCTTTCTGGAACAATACTGACGCTGAGGTT
a14874891bed84b955af6fb2a14cc440	d__Bacteria; p__Proteobacteria; c__Alphaproteobacteria; o__Rhodospirillales; f__AEGEAN-169_marine_group; g__AEGEAN-169_marine_group; s__unidentified_marine	4	0	25	3	2	5	41	5	2	0	91	26	0	0	24	2	6	11	6	0	0	54	5	26	0	TACGAAGGGGGCTAGCGTTGTTCGGAATCACTGGGCGTAAAGCGTATGTAGGCGGATCAAAAAGTTAGATGTGAAATCCCTGGGCTCAACCCAGGAACTGCATTTAAAACTAGTGATCTAGAATTTGGTAAAGGTTAGTAGAATTTCCAGTGTAGAGGTGAAATTCGTAGATATTGGAAAGAATACCAGAAGCGAAGGCGACTAACTAGGCCATTTTTGACGCTGAGATA
58ba8bc84d9d3b5d09bfe92c99bc3005	d__Bacteria; p__Proteobacteria; c__Alphaproteobacteria; o__SAR11_clade; f__Clade_II; g__Clade_II	0	4	6	57	5	3	6	35	2	0	0	30	0	86	0	0	5	0	42	0	0	0	0	55	0	TACGAAGGGACCTAGCGTAGTTCGGAATTACTGGGCTTAAAGAGCTCGTAGGTGGTTAAAAAAGTTGATGGTGAAATCCCAAGGCTCAACCTTGGAACTGCCATCAAAACTTTTTAGCTAGAGTGTGATAGAGGAAAGTGGAATTTCTAGTGTAGAGGTGAAATTCGTAGATATTAGAAAGAACACCAAATGCGAAGGCAACTTTCTGGGTCACTACTGACACTGAGGAG
01b26089547f295f4269eadfce5fdc47	d__Bacteria; p__Actinobacteriota; c__Acidimicrobiia; o__Microtrichales; f__Microtrichaceae; g__Sva0996_marine_group	0	0	0	33	7	0	0	20	3	2	0	30	0	18	5	6	4	5	85	0	0	0	115	0	0	TACGTAGGGACCGAGCGTTGTCCGGAATTATTGGGCGTAAAGAGCTCGTAGGCGGTTCAGTAAGTCGGGTGTGAAAACTCAAGGCTCAACCTTGAGACGCCACTCGATACTGCTGTGACTTGAGTCCGGTAGAGGAGTGTGGAATTCCTGGTGTAGCGGTGAAATGCGCAGATATCAGGAGGAACACCAGCGGCGAAGGCGGCACTCTGGGCCGGTACTGACGCTGAGGA
2b991430c795a88676541ab689172459	d__Bacteria; p__Proteobacteria; c__Alphaproteobacteria; o__SAR11_clade; f__Clade_I; g__Clade_Ib	1	0	0	0	0	0	0	4	0	6	0	0	0	0	0	0	20	0	0	29	0	0	0	0	271	TACGAAGGGACCTAGCGTAGTTCGGAATTACTGGGCTTAAAGAGTTCGTAGGTGGTTAAAAAAGTTGGTTGTGAAATCCCGGAGCTTAACTCCGGAACTGCAATCAAAACTTTTTAGCTAGAGTATGATAGAGGAAAGCAGAATTTCTAGTGTAGAGGTGAAATTCGTAGATATTAGAAAGAATACCAATTGCGAAGGCAGCTTTCTGGATCATTACTGACGCTGAGGAA
3d7ad42638f572927437cea58f6572c6	d__Bacteria; p__Proteobacteria; c__Alphaproteobacteria; o__Rickettsiales; f__S25-593; g__S25-593	0	0	31	3	0	8	27	7	6	3	62	13	4	14	38	3	1	27	14	1	0	67	0	0	1	TACGGAGGGAGCTAGCGTTGTTCGGAATTACTGGGCGTAAAGGGCGTGTAGGCTGTTAGGTAAGTCAGAGGTGAAATCCCTAAGCTCAACTTAGGAACTGCCTTTGATACTATCTTACTAGAGATCGAGAGAAGTTGGCGGAATTCCAAGTGTAGAGGTGAAATTCGTAGATATTTGGAAGAACACCAGTGGCGAAAGCGGCCAACTGGCTCGTATCTGACGCTGAGACG
b2a0a2edffc17eb8c9ff98037176ea50	d__Bacteria; p__Proteobacteria; c__Alphaproteobacteria; o__Rhizobiales; f__Rhizobiaceae; g__Allorhizobium-Neorhizobium-Pararhizobium-Rhizobium	0	1	0	0	2	10	20	6	96	13	2	6	9	5	17	84	6	7	7	1	21	2	12	0	0	TACGAAGGGGGCTAGCGTTGTTCGGAATTACTGGGCGTAAAGCGCACGTAGGCGGATATTTAAGTCAGGGGTGAAATCCCAGAGCTCAACTCTGGAACTGCCTTTGATACTGGGTATCTTGAGTATGGAAGAGGTGAGTGGAATTCCGAGTGTAGAGGTGAAATTCGTAGATATTCGGAGGAACACCAGTGGCGAAGGCGGCTCACTGGTCCATTACTGACGCTGAGGTG
53015d70a2e9098ad719915fc0f60221	d__Bacteria; p__Proteobacteria; c__Alphaproteobacteria; o__SAR11_clade; f__Clade_I; g__Clade_Ib	0	0	0	0	0	0	4	0	0	0	26	0	0	0	0	0	0	0	0	0	0	21	276	0	0	TACGAAGGGACCTAGCGTAGTTCGGAATTACTGGGCTTAAAGAGTTCGTAGGTTGTTAAAAAAGTTGGTGGTGAAATCCCAGAGCTTAACTCTGGAACTGCCATCAAAACTTTTTAGCTAGAGTATGATAGAGGAAAGCAGAATTTCTAGTGTAGAGGTGAAATTCGTAGATATTAGAAAGAATACCAATTGCGAAGGCAGCTTTCTGGATCATTACTGACACTGAGGAA
1c6d4eb9f214a2ad85c9961b620753c9	d__Bacteria; p__Proteobacteria; c__Gammaproteobacteria	11	0	0	2	8	4	3	1	7	41	2	8	3	11	2	7	74	3	3	134	1	0	1	0	0	TACGGAAGGTGCGAGCGTTAATCGGAATTACTGGGCGTAAAGCGCGCGTAGGCTGTTAAATAAGTCGTATGTGAAATCCCCGGGCTTAACCTGGGAACTGCATCCGAAACTATTTAGCTAGAGTATGGGAGAGGGAAGTAGAATTTCCGGTGTAGCGGTGAAATGCGTAGATATCGGAAGGAATACCAGTGGCGAAGGCGGCTTCCTGGACCAATACTGACGCTGAGGTG
e12e917cd54f79e73109a2625fc919cd	d__Bacteria; p__Proteobacteria; c__Alphaproteobacteria; o__Caulobacterales; f__Hyphomonadaceae; g__Oceanicaulis	4	2	0	2	9	14	4	7	21	23	7	20	28	17	35	37	23	9	15	6	13	2	19	3	2	TACGGAGGGGGCTAGCGTTGTTCGGAATTACTGGGCGTAAAGCGCGCGTAGGCGGATCGATCAGTCAGAGGTGAAATCCCGGAGCTCAACTTCGGAACTGCCTTTGATACTGTCGATCTGGAGTCCGGGAGAGGTGCATGGAATTCCGAGTGTAGAGGTGAAATTCGTAGATATTCGGAGGAACACCAGAGGCGAAGGCGATGCACTGGACCGGTACTGACGCTGAGGTG
876834a2c84f4848f4f025ce1e326f1d	d__Archaea; p__Thermoplasmatota; c__Thermoplasmata; o__Marine_Group_II; f__Marine_Group_II; g__Marine_Group_II; s__marine_metagenome	1	0	95	13	0	0	33	6	1	0	38	7	4	54	22	1	0	0	0	0	0	9	12	22	3	TACCGGCAGCTCAAGTGGTCGTCGCTTTTATTGGGCCTAAAACGTCCGTAGCCTGTTTGGTAAATCTGTGGGTAAATCAACCAGCTTAACTGGTTGAATTCTGCAGAGACTGCCAGACTAGGGACCGGGAGAGGTGTGGGGTACTCTAGGGGTAGGGGTAAAATCCTGTCATCCTTAGAGGACCACCAGTTGCGAAGGCGCCACACTGGAACGGATTCGACGGTCAGGGA
0482105ed1e55d458c7f774e8f6cae64	d__Bacteria; p__Bacteroidota; c__Bacteroidia; o__Flavobacteriales; f__Flavobacteriaceae; g__NS4_marine_group	0	0	105	1	1	2	46	6	0	0	101	8	0	4	11	0	0	11	1	0	0	18	0	3	0	TACGGAGGATCCAAGCGTTATCCGGAATTATTGGGTTTAAAGGGTCCGCAGGCGGCCTATTAAGTCAGAGGTGAAATCCAACAGCTCAACTGTTGAACTGCCTTTGATACTGATAGACTTGAGTTATTGTGAAGTGGTTAGAATGTGTGGTGTAGCGGTGAAATGCTTAGATATCACACAGAATACCCATTGCGAAGGCAGATCACTAACAATATACTGACGCTCATGGA
7432f0d0b6ea1f93d89ab97a6959f381	d__Archaea; p__Thermoplasmatota; c__Thermoplasmata; o__Thermoplasmata; f__Thermoplasmata; g__Marine_Group_III	28	0	0	0	4	76	0	9	0	74	0	1	68	3	1	20	33	0	1	0	0	0	0	0	0	CACCGGCACCCCGAGTGGTAGCCACTATTATTGGGCCTAAAGCGTTCGTAGCCGGTTTGGTAAATTCTTGGGTAAATCGTACCGCTCAACGGTGCGGATTCCGGGGACACTACCAGACTTGAGACCGGGGGAGATCAGAGGTACTTGCGGGGGAGCGGTGAAATGTTGTAATCCCGCAGGGACCACCAGTGGCGAAGGCGTCTGATCAGAACGGCTCTGACGGTGAGGAA
465838f3f60b8d8bd4df341e4cf61f21	d__Bacteria; p__Cyanobacteria; c__Cyanobacteriia; o__Synechococcales; f__Cyanobiaceae; g__Prochlorococcus_MIT9313	0	0	0	0	0	0	0	55	0	0	0	0	0	0	0	0	0	0	0	16	0	0	20	0	226	TACGGGAGTGGCAAGCGTTATCCGGAATTATTGGGCGTAAAGCGTCCGCAGGCGGCTTTTCAAGTCTGCTGTTAAAGCGTGGAGCTTAACTCCATCAAGGCAGTGGAAACTGATTGGCTTGAGTGTGGTAGGGGCAGAGGGAATTCCCGGTGTAGCGGTGAAATGCGTAGATATCGGGAAGAACACCAGTGGCGAAGGCGCTCTGCTGGGCCATAACTGACGCTCATGGA
bd2adcf47d9d7da65c4f4717c3f91b1f	d__Bacteria; p__Proteobacteria; c__Alphaproteobacteria; o__Puniceispirillales; f__SAR116_clade; g__SAR116_clade; s__unidentified_marine	0	0	41	3	2	4	44	5	0	3	66	2	0	0	32	3	1	19	3	0	0	37	0	52	0	TACGAAGGGGGCGAGCGTTATTCGGAATTACTGGGCGTAAAGGGAGCGCAGGCGGTTCATTTAGTCAGACGTGAAAGCCCCGGGCTCAACCCGGGAGGTGCGTTTGATACTGGTGAGCTAGAAATCAGAAGAGGATAGTGGAATTCCCAGTGTAGAGGTGAAATTCGTAGATATTGGGAAGAACACCAGTGGCGAAAGCGGCTATCTGGTCTGTATTTGACGCTGAGGCT
5806c8ec3c82f8207f23561a629d8668	d__Bacteria; p__Marinimicrobia_(SAR406_clade); c__Marinimicrobia_(SAR406_clade); o__Marinimicrobia_(SAR406_clade); f__Marinimicrobia_(SAR406_clade); g__Marinimicrobia_(SAR406_clade)	0	0	0	4	0	0	0	2	3	5	0	34	10	66	52	5	9	17	22	0	0	81	5	0	2	TACGAGGGGTGCTAGCGTTGTCCGGATTTACTGGGCGTAAAGGGTACGTAGGCGTTTTAATAAGTTGAATGTTAAATATCTTAGCTTAACTAAGAAAATGCATTCAAAACTGTTAAAATAGAGTTTGAGAGAGGAACGCAGAATTCATGGTGGAGCGGTGACATGCGTAGATATCATGAGGAAAGTCAAATGCGAAGGCAGCCTTCTGGCTCAAAACTGACGCTGAGGTA
0f72a4f3714af51dc99d0b9e27686a65	d__Archaea; p__Crenarchaeota; c__Nitrososphaeria; o__Nitrosopumilales; f__Nitrosopumilaceae; g__Candidatus_Nitrosopelagicus; s__marine_metagenome	0	0	0	0	6	16	0	0	3	6	0	0	10	0	1	15	17	0	72	3	0	0	168	0	0	AACCAGCACCTCAAGTGGTCAGGATGATTATTGGGCCTAAAGCATCCGTAGCCTGTTCTGTAAGTTTTCGGTTAAATCCATAAGCTCAACTTATGGGCTGCCGAAAATACTGCAGGACTAGGGAGTGGGAGAGGTAGACGGTACTCGGTAGGAAGGGGTAAAATCCTTTGATCTATTGATGACCACCTGTGGCGAAGGCGGTCTACCAGAACACGTTCGACGGTGAGGGA
df70b664ed14f67834727b5a563eede6	d__Archaea; p__Thermoplasmatota; c__Thermoplasmata; o__Marine_Group_II; f__Marine_Group_II; g__Marine_Group_II; s__metagenome	0	0	55	21	2	2	12	8	0	3	12	21	3	53	18	5	5	0	6	0	0	0	81	0	4	TACCGGCAGCTCAAGTGGTCGTCGCTTTTATTGGGCCTAAAACGTCCGTAGCCTGTTTGGTAAATCTGTGGGTAAATCAACGAGCTTAACTCGTTGAATTCTGCAGAGACTGCCAGACTAGGGACCGGGAGAGGTATGAGGTACTCTGGGGGTAGGGGTAAAATCCTGTCATCCTCAGAGGACCACCTGTTGCGAAGGCGTCATACTGGAACGGATCCGACGGTCAGGGA
ffa860c5f15d17a216a381d53c7848ff	d__Bacteria; p__SAR324_clade(Marine_group_B); c__SAR324_clade(Marine_group_B); o__SAR324_clade(Marine_group_B); f__SAR324_clade(Marine_group_B); g__SAR324_clade(Marine_group_B)	0	0	0	4	0	0	0	112	0	0	0	0	0	0	1	0	0	0	1	0	0	0	126	0	65	TACGTAGGGTGCGAGCGTTGTTCGGAATTACTGGGCGTAAAGGGCGCGCAGGCGGAGGTGTAAGTCGGAGGTGAAAGCCCGGGGCTCAACCCCGGAGGGTCTTTCGAAACTGCATCTCTAGAGAGGGTCAGGGGCCGGCAGAATTCCTGGTGTAGAGGTGAAATTCGTAGATATCAGGAGGAATACCGGTGGCGAAAGCGGCCGGCTGGGGCCACTCTGACGCTGAGGCG
b044b83eef4e71856cd5bdc61a2b1d2d	d__Bacteria; p__Proteobacteria; c__Gammaproteobacteria; o__Salinisphaerales; f__Salinisphaeraceae; g__Salinisphaera; s__uncultured_bacterium	2	5	6	4	57	22	15	34	17	22	2	20	10	15	8	15	8	8	15	2	1	0	3	8	6	TACGGAGGGTGCAAGCGTTAATCGGATTTACTGGGCGTAAAGCGTGCGTAGGCGGCTACGTAAGTCAGTTGTGAAAGCCCCGGGCTTAACCTGGGAACTGCAATTGATACTGCGTGGCTAGAATTCGGTAGAGGAAGGTGGAACTCCAGGTGTAGCGGTGAAATGCGTAGATATCTGGAAGAACATCAATGGCGAAGGCAACCTTCTGGGCCTGAATTGACGCTGAGGTA
d948f5d4c3dcf104508a18fdfb5c5499	d__Archaea; p__Thermoplasmatota; c__Thermoplasmata; o__Thermoplasmata; f__Thermoplasmata; g__Marine_Group_III	42	0	2	0	1	63	3	0	0	18	0	4	61	0	3	18	15	0	1	51	0	0	2	0	21	CACCGGCACCCCGAGTGGTAGCCACTATTATTGGGCCTAAAGCGTTCGTAGCCGGTTTGGTAAATTCTTGGGTAAATCGTACCGCTTAACGGTGCGGATTCCGGGGACACTACCAGACTTGAGACCGGGGGAGATCAGAGGTACTTGCGGGGGAGCGGTGAAATGTTGTAATCCCGCAGGGACCACCAGTGGCGAAGGCGTCTGATCAGAACGGCTCTGACGGTGAGGAA
d7af2621dae5022799c3dbd0f4c89307	d__Archaea; p__Thermoplasmatota; c__Thermoplasmata; o__Marine_Group_II; f__Marine_Group_II; g__Marine_Group_II; s__uncultured_archaeon	0	0	2	1	5	2	0	52	0	13	0	3	7	2	0	0	6	0	4	8	0	0	38	0	162	TACCGGCACCTCAAGTGGTCGTCGCTTTTATTGGGCCTAAAACGTCCGTCGCCTGTTTGGTACATTCGTGGGTAAATCAAGCCGCTCAACGGCTTGAATTCTGCGAGGACGGCCAGACTAGGGACCGGGAGAGGTATGGGGTACTCTCAGGGTAGGGGTAAAATCCAGTCATCCTGAGGGGACCACCTGTTGCGAAGGCGCCATACTAGAACGGATCCGACGGTCAGGGA
1228d7f9cea42707600a01e3f6b60740	d__Bacteria; p__Actinobacteriota; c__Actinobacteria; o__Corynebacteriales; f__Nocardiaceae; g__Rhodococcus	1	16	4	6	9	5	4	13	20	29	2	32	17	22	14	31	25	22	25	1	0	0	6	0	0	TACGTAGGGTGCGAGCGTTGTCCGGAATTACTGGGCGTAAAGAGTTCGTAGGCGGTTTGTCGCGTCGTTTGTGAAAACCCGGGGCTCAACTTCGGGCTTGCAGGCGATACGGGCAGACTTGAGTGTTTCAGGGGAGACTGGAATTCCTGGTGTAGCGGTGAAATGCGCAGATATCAGGAGGAACACCGGTGGCGAAGGCGGGTCTCTGGGAAACAACTGACGCTGAGGAA
18d06e67c975864ba8b58c1639e48ce6	d__Bacteria; p__Proteobacteria; c__Gammaproteobacteria; o__SAR86_clade; f__SAR86_clade; g__SAR86_clade; s__unidentified_marine	0	1	35	10	4	5	17	1	2	4	63	16	5	7	8	1	5	8	1	0	0	80	0	30	0	TACGGAAGGTGCAAGCGTTAATCGGAATTACTGGGCGTAAAGCGCGCGTAGGTGGTTTGTTAAGTTGGATGTGAAAGCCCTGGGCTCAACCTAGGAACTGCATCCAAAACTAACTCACTAGAGTACGATAGAGGGAGGTAGAATTCATAGTGTAGCGGTGGAATGCGTAGATATTATGAAGAATACCAGTGGCGAAGGCGGCCTCCTGGATCTGTACTGACACTGAGGTG
5c8693d4fa9979adc0d9a2b9900d2ab1	d__Bacteria; p__Cyanobacteria; c__Cyanobacteriia; o__Synechococcales; f__Cyanobiaceae; g__Synechococcus_CC9902	0	0	0	0	0	0	0	0	1	0	0	22	0	0	7	4	1	54	6	1	0	207	0	0	0	TACGGGAGTGGCAAGCGTTATCCGGAATTATTGGGCGTAAAGCGTCCGCAGGCGGCCCAGAAAGTCTGCTGTTAAAACGTGGAGCTTAACTCCATCATGGCAGTGGAAACTACTGGGCTTGAGTGTGGTAGGGGCAGAGGGAATTCCCGGTGTAGCGGTGAAATGCGTAGATATCGGGAAGAACACCAGTGGCGAAGGCGCTCTGCTGGGCCATCACTGACGCTCATGGA
f58f235b97fa70cf1523a60ae6758aaf	d__Bacteria; p__Proteobacteria; c__Gammaproteobacteria; o__Enterobacterales	0	0	0	0	0	0	0	0	6	123	22	4	20	9	21	67	18	0	5	1	0	1	6	0	0	TACGGAGGGTGCAAGCGTTAATCGGAATTACTGGGCGTAAAGCGCACGCAGGCGGTTTGTTAAGTCAGATGTGAAATCCCCGGGCTCAACCTGGGAACTGCATTTGAAACTGGCAAGCTAGAGTCTCGTAGAGGGGGGTAGAATTCCAGGTGTAGCGGTGAAATGCGTAGAGATCTGGAGGAATACCGGTGGCGAAGGCGGCCCCCTGGACGAAGACTGACGCTCAGGTG
78090c72d9b6cf022b6a2b2d5039a8ab	d__Archaea; p__Crenarchaeota; c__Nitrososphaeria; o__Nitrosopumilales; f__Nitrosopumilaceae; g__Nitrosopumilaceae; s__marine_metagenome	0	0	0	0	1	0	0	0	0	23	0	1	21	0	0	5	94	0	0	154	0	0	0	0	0	AACCAGCACCTCAAGTGGTCAGGAGGATTATTGGGCCTAAAGCATCCGTAGCCTGTTCTATAAGTTTGCGGTTAAATCTATGCGCTCAACGTATAGGCTGCCGTAAATACTGTAGAACTAGGGAGTGGGAGAGGTAGACGGTACTCGGTAGGAAGGGGTAAAATCCTTTGATCTATTGATGACCACCTGTGGCGAAGGCGGTCTACCAGAACACGTTCGACGGTGAGGGA
c173a37f5c61775734ef906ade1789f6	d__Bacteria; p__Proteobacteria; c__Alphaproteobacteria; o__Rhizobiales; f__Beijerinckiaceae; g__Methylobacterium-Methylorubrum	40	16	6	0	32	6	2	2	20	27	1	13	16	15	9	37	22	5	9	1	13	0	2	0	3	TACGAAGGGGGCTAGCGTTGCTCGGAATCACTGGGCGTAAAGGGCGCGTAGGCGGCGTTTTAAGTCGGGGGTGAAAGCCTGTGGCTCAACCACAGAATGGCCTTCGATACTGGGACGCTTGAGTATGGTAGAGGTTGGTGGAACTGCGAGTGTAGAGGTGAAATTCGTAGATATTCGCAAGAACACCGGTGGCGAAGGCGGCCAACTGGACCATTACTGACGCTGAGGCG
e5bb6a76e646ff9beed61d551ce3ad49	d__Bacteria; p__Proteobacteria; c__Gammaproteobacteria; o__Thiotrichales; f__Thiotrichaceae; g__uncultured; s__uncultured_marine	0	0	71	52	5	5	35	4	1	3	12	8	0	16	5	0	1	1	8	0	0	0	1	65	4	TACGGAGGGTGCAAGCGTTAATCGGAATTACTGGGCGTAAAGAGTACGTAGGATGTAATGCAAGTCGGATGTGAAATCCCCGGGCTTAACCTGGGAACTGCATTCGAAACTACATTACTAGAGTGTAGTAGAGGTAAGCGGAATTTCGGGTGTAGCGGTGAAATGCGTAGATATCCGAAAGAACATCAGTGGCGAAGGCGGCTTACTGGACTAACACTGACTCTGAGGTA
755f7795f197677fa664bb9d0b273823	d__Bacteria; p__Marinimicrobia_(SAR406_clade); c__Marinimicrobia_(SAR406_clade); o__Marinimicrobia_(SAR406_clade); f__Marinimicrobia_(SAR406_clade); g__Marinimicrobia_(SAR406_clade); s__hydrothermal_vent	9	0	1	25	4	6	0	28	3	15	0	21	12	3	1	0	11	0	10	1	1	0	66	2	78	TACGAGGGGTGCTAGCGTTGTCCGGAATCATTGGGCGTAAAGGGTCCGTAGGTGTCTTTGAAAGTCTTTTGTTACATCCATCGGCTTAACCGGTGGCCTGCAATCGAAACTTCAAGGATAGAGTTCGAGAGAGGAAAGTGGAATTCCTGGTGTAGCGGTGACATGCGTAGATATCAGGAGGAACACCAATGGCGAAGGCAGCTTTCTGGCTCGATACTGACGCTGAGGGA
4a86445ba4754e4fc51ade2cd7581108	d__Archaea; p__Thermoplasmatota; c__Thermoplasmata; o__Marine_Group_II; f__Marine_Group_II; g__Marine_Group_II	0	0	0	5	0	0	0	0	17	11	0	23	6	180	5	13	15	6	1	0	9	2	0	1	1	TACCGGCGCCTCAAGTGGTAGTCGATTTTATTGGGCCTAAAACGTCCGTAGCCTGTTTGGTACATTCGTGGGTAAATCAACCAGCTCAACTGGTTGAATTCTGCGAGCACGGCCAGACTTGGGACCGGGAGAGGTGTGGGGTACGCTCAGGGTAGGGGTAAAATCCTGTCATCCTGAGCGGACCACCTGTTGCGAAGGCGCCACACTAGAACGGATCCGACGGTCAGGGA
c99da8e4dc6f013c7800e680ff814d15	d__Bacteria; p__Proteobacteria; c__Gammaproteobacteria; o__HOC36; f__HOC36; g__HOC36; s__marine_metagenome	0	0	0	35	8	6	3	20	2	3	0	75	2	25	3	1	10	1	30	1	0	0	66	0	0	TACGGAAGGTGCAAGCGTTAATCGGAATTACTGGGCGTAAAGCGCGCGTAGGCTGTTATTTAAGTCGGATGTGAAATCCTCGGGCTCAACCTGGGAACTGCATCCGAAACTGAATAACTAGAGTATGGGAGAGGTAAGTAGAATTTCCGGTGTAGCGGTGAAATGCGTAGATATCGGAAGGAATACCAGTGGCGAAGGCGGCTTACTGGACCAATACTGACGCTGAGGTG
19ab0a8c1cec754823cd7f2f6f2abf00	d__Bacteria; p__Proteobacteria; c__Gammaproteobacteria; o__SAR86_clade; f__SAR86_clade; g__SAR86_clade; s__metagenome	1	3	99	2	5	8	36	2	3	5	78	0	1	3	6	1	2	5	3	0	0	21	0	5	0	TACGGAGGGTCCAAGCGTTAATCGGAATTACTGGGCGTAAAGCGCGCGTAGGCGGTACGCTAAGTTGGGTGTGAAATCCCCGGGCTTAACCTGGGAACTGCATTCAAAACTTGTGTACTGGAGTACGAAAGAGGCGAGTAGAATTCATGGTGTAGCGGTGAAATGCGTAGATATCATGAGGAATACCAATGGCGAAGGCAACTCGCTGGTTCGTAACTGACGCTGAGGTG
563111efb6ad6cdb43a3b16f9f4aa9f0	d__Bacteria; p__Actinobacteriota; c__Acidimicrobiia; o__Actinomarinales; f__Actinomarinaceae; g__Candidatus_Actinomarina	1	2	0	0	0	0	0	42	0	0	0	0	0	0	0	0	0	0	0	0	0	0	0	0	243	TACGTAGGGGGCGAGCGTTGTCCGGATTTATTGGGCGTAAAGAGCTCGTAGGCGGTTCAACAAGTCGGTCGTGAAAGTTTAGGGCTTAACCCTGAAATGTCGATCGATACTGTTGTGACTAGGATATGGTAGAGGTGAATGGAATTCCGAGTGTAGCGGTGAAATGCGTAGATATTCGGAGGAACACCAATTGCGAAGGCAGTTCACTGGACCACTATCGACGCTGAGGA
c863c60a66af97c2e30efbae41ed04a2	d__Bacteria; p__Verrucomicrobiota; c__Verrucomicrobiae; o__Verrucomicrobiales; f__Rubritaleaceae; g__Roseibacillus	0	1	0	101	0	3	0	4	4	1	1	18	5	70	0	5	1	4	70	0	0	0	0	0	0	TACGAAGGTCCCAAGCGTTGTTCGGAATCACTGGGCGTAAAGCGTGCGTAGGCGGCGCGGTAAGTCAGATGTGAAATCTCTGGGCTCAACCCGGAAACTGCATCCGATACTGCCGCGCTAGAGTAATGGAGGGGTAGCTGGAATTCTCGGTGTAGCAGTGAAATGCGTAGATATCGAGAGGAACACTCGTGGCGAAGGCGAGCTACTGGACATTTACTGACGCTGAGGCA
09a946facf76fcdf6bd14a11e35caa91	d__Bacteria; p__Proteobacteria; c__Alphaproteobacteria; o__Puniceispirillales; f__SAR116_clade; g__SAR116_clade; s__alpha_proteobacterium	0	1	43	3	4	5	20	5	4	3	41	5	6	9	19	5	7	15	5	0	0	13	2	71	0	TACGAAGGGGGCGAGCGTTATTCGGAATTATTGGGCGTAAAGGGCTCGCAGGCTGCTTGAACAGTTAGACGTGAAATCCCCGGGCTCAACCTGGGAACTGCGTTTAATACTAGCAAGCTAGAGAAATAGAGAGGAAAGTGGAACTCCCAGTGTAGAGGTGAAATTCGTAGATATTGGGAAGAACACCAGTGGCGAAAGCGACTTTCTGGCTATTTTCTGACGCTGAGGAG
ebc99e947db8aace0dcb405007ee8609	d__Bacteria; p__Actinobacteriota; c__Actinobacteria; o__PeM15; f__PeM15; g__PeM15	1	0	35	19	11	10	14	11	2	7	24	5	1	3	27	4	2	51	4	0	1	34	1	13	4	TACGTAGGGTGCAAGCGTTGTCCGGATTTATTGGGCGTAAAGAGCTCGTAGGCGGTTAGTCGCGTCGGATGTGAAAACCCAGTGCTTAACACTGGGCCTGCATTCGATACGGGCTGACTAGAGTGTTGTAGGGGAGACTGGAACTCCTGGTGTAGCGGTGAAATGCGCAGATATCAGGAAGAACACCGGTGGCGAAGGCGGGTCTCTGGGCAACTACTGACGCTGAGGAG
a4c2302b067a97bfa4a4b1da860c5989	d__Bacteria; p__Proteobacteria; c__Gammaproteobacteria; o__SAR86_clade; f__SAR86_clade; g__SAR86_clade	0	1	0	55	2	5	2	46	2	0	0	42	0	2	1	2	0	0	12	0	0	0	32	0	80	TACGGAGGGTCCAAGCGTTAATCGGAATTACTGGGCGTAAAGCGCGCGTAGGCGGTTTAGTAAGTTGAATGTGAAAGCCCTGGGCTCAACCTAGGAACTGCATTCAAAACTGCTAAGCTTGAGTACGAGAGAGGAGAGTAGAATTTCTGGTGTAGCGGTGAAATGCGTAGATATCAGAAGGAATACCAATGGCGAAGGCAGCTCTCTGGCTCGTCACTGACGCTAAGGTG
44d93e125820ee884b388a640424bf02	d__Bacteria; p__Bacteroidota; c__Bacteroidia; o__Cytophagales; f__Cyclobacteriaceae; g__Marinoscillum; s__marine_metagenome	0	0	0	6	0	0	0	1	0	0	0	0	0	0	0	0	0	0	8	0	2	0	266	0	0	TACGGAGGGTTCAAGCGTTTTCCGGATTTATTGGGTTTAAAGAGTGCGTAGGTGGTTTATTAAGTCAGTGGTGAAATCCTGCAGCTCAACTGTAGAACTGCCATTGATACTGGTAAACTTGAGTTTGGTTTAGGTAAGCGGAATTTATGATGTAGCGGTGAAATGCATAGATATCATAAGGAACACCAATAGCGAAGGCAGCTTACTGGACCATAACTGACACTGAGGCA
26b9cc423baeaa000e49cb0a6b0017a1	d__Bacteria; p__Proteobacteria; c__Alphaproteobacteria; o__Defluviicoccales; f__uncultured; g__uncultured; s__unidentified_marine	0	2	51	11	3	2	30	3	0	8	39	4	5	18	27	5	4	25	3	1	0	34	1	5	0	TACGGAGGGGGCAAGCGTTGCTCGGAATTACTGGGCGTAAAGCGAGCGTAGGCGGTTAGTCAAGTTGGTGGTGAAAGCCCGGAGCTCAACTCCGGAACTGCCATCAAAACTGACTTACTTGAGATTGGTAGAGGAAAATGGAATTCCTAGTGTAGAGGTGAAATTCGTAGATATTGGGAAGAACATCGGTGGCGAAGGCGATTTTCTGGGCCATATCTGACGCTGAGGTT
9aa9d0f45b02bf246095df2a8d501e1c	d__Bacteria; p__Proteobacteria; c__Gammaproteobacteria; o__SAR86_clade; f__SAR86_clade; g__SAR86_clade; s__Rhodobacteraceae_bacterium	0	0	39	2	2	5	16	0	3	2	62	4	2	8	36	7	6	8	2	1	0	47	0	25	2	TACGGATGGTGCAAGCGTTAATCGGAATTACTGGGCGTAAAGCGCGCGTAGGTGGCATACTAAGTTAGATGTGAAATCCCGGGGCTTAACCTCGGAACTGCATCTAAAACTGGTAAGCTAGAGTACTAGAGAGGAAAGTAGAATTCTTAGTGTAGCGGTGGAATGCGTAGATATTAAGAGGAATACCAATGGCGAAGGCAACTTTCTGGATAGATACTGACACTGAGGTG
49d092c300a25efe6710784da7d1f948	d__Archaea; p__Thermoplasmatota; c__Thermoplasmata; o__Marine_Group_II; f__Marine_Group_II; g__Marine_Group_II	0	45	0	0	10	0	0	0	98	0	0	0	0	0	2	99	0	0	2	0	22	0	0	1	0	TACCGGCGCCCCAAGTGGTAGTCGCTTTTATTGGGCCTAAAACGTCCGTAGCCGGTCTGGTACATTCGTGGGTAAATCAACCAGCTCAACTGGTTGAATTCTGCGAGCACGGCCAGACTTGGGACCGGGAGAGGTGTGGGGTACTCTCAGGGTAGGGGTAAAATCCTGTCATCCTGAGGGGACCACCTGTTGCGAAGGCGCCACACTAGAACGGATCCGACGGTCAGGGA
05afa96ac8f45ff7cdcd6cc4628aee7e	d__Bacteria; p__Nitrospinota; c__Nitrospinia; o__Nitrospinales; f__Nitrospinaceae; g__Nitrospina; s__metagenome	0	0	0	0	0	0	0	0	2	2	0	3	3	0	0	3	20	2	0	240	1	0	3	0	0	TACGGAGGGGGCAAGCGTTGTTCGGAATTATTGGGCGTAAAGCGTATGTAGGCGGCCGAGTAAGTCAGGCGTGTAAGCCCGTGGCTCAACCACGGAATTGCGTCTGAAACTACTCGGCTTGAGTGCAGGAGAGGAAAGCGGAATTCCCAGTGTAGCGGTGAAATGCATTGATATTGGGAAGAACATCTGTGGCGAAGGCGGCTTTCTGGTCTGTTACTGACGCTGAGATA
012303e5f49983d2038cfba612275f96	d__Bacteria; p__Proteobacteria; c__Alphaproteobacteria; o__Puniceispirillales; f__SAR116_clade; g__SAR116_clade	0	0	17	11	5	2	19	13	6	5	44	23	0	16	13	2	6	10	7	1	1	2	52	20	0	TACGAAGGGGGCGAGCGTTGTTCGGAATTACTGGGCGTAAAGGGCGCGTAGGCGGTCTATCCAGTTGGGCGTGAAAGCCCTGGGCTCAACCCAGGAATTGCGTCCAATACTAATAGACTAGAGACCGAGAGAGGATAGTGGAATTTCCAGTGTAGAGGTGAAATTCGTAGATATTGGAAAGAACACCAGTGGCGAAAGCGACTATCTGGCTCGGTTCTGACGCTGAGGCG
078b48e32b70ae593b07ab12019cd257	d__Bacteria; p__Marinimicrobia_(SAR406_clade); c__Marinimicrobia_(SAR406_clade); o__Marinimicrobia_(SAR406_clade); f__Marinimicrobia_(SAR406_clade); g__Marinimicrobia_(SAR406_clade); s__Alteromonas_macleodii	0	0	0	0	0	0	0	15	0	0	0	0	0	0	1	0	0	0	0	0	0	0	0	1	253	TACGAGGGGTCCTAGCGTTGTCCGGATTTACTGGGCGTAAAGGGTACGTAGGCGTTTTAACAAGTTATGTGTTAAATACTTTAGCTTAACTAAAGAAGTGCACATAAAACTGTTAGAATAGAGTTTGAGAGAGGAACGCAGAATTCATGGTGGAGCGGTGACATGCGTAGATATCATGAGGAAAGTCAAATGCGAAGGCAGCCTTCTGGCTCAAAACTGACGCTGAGGTA
8576fc3d3a81e8a0c64f8b54f8e39814	d__Archaea; p__Crenarchaeota; c__Nitrososphaeria; o__Nitrosopumilales; f__Nitrosopumilaceae; g__Nitrosopumilaceae	0	120	0	0	12	0	1	6	52	0	0	0	0	0	1	61	0	0	2	0	12	0	2	0	0	AACCAGCACCTCAAGTGGTCAGGATGATTATTGGGCCTAAAGCATCCGTAGCCGGCTTTGTAAGTTTTCGGTTAAATCCATGTGCTCAACGCATGGGCTGCCGAAAATACTGCATAGCTAGGGAGTGGAAGAGGTAGACGGTACTCAGTAGGTAGGGGTAAAATCCTTTGATCTATTGATGACCACCTGTGGCGAAGGCGGTCTACCAGAACACGTTCGACGGTGAGGGA
2d9d609f21c105ba0136c4767f68a2fb	d__Bacteria; p__Proteobacteria; c__Alphaproteobacteria; o__SAR11_clade; f__Clade_II; g__Clade_II	6	64	0	0	27	4	7	0	25	14	0	29	0	22	18	21	3	8	6	0	3	0	0	12	0	TACGAAGGGACCTAGCGTAGTTCGGAATTACTGGGCTTAAAGAGCTCGTAGGTGGTTAGAAAAGTTGGTGGTGAAATCCCAAGGCTTAACCTTGGAACTGCCATCAAAACTTTTTGACTAGAGTATGATAGAGGAAAGTGGAATTTCTAGTGTAGAGGTGAAATTCGTAGATATTAGAAAGAACACCAATTGCGAAGGCAACTTTCTGGATCATTACTGACACTGAGGAG
deadd96aa774c4b69536f6cb0285c779	d__Bacteria; p__Cyanobacteria; c__Cyanobacteriia; o__Cyanobacteriales; f__Phormidiaceae; g__Trichodesmium_IMS101	0	0	0	0	0	0	0	0	2	2	7	16	1	13	187	0	1	31	8	0	0	0	0	0	0	TACGGAGGAGGCAAGCGTTATCCGGAATGATTGGGCGTAAAGCGTCCGCAGGTGGCCATGTAAGTCTGCTGTCAAAACCCAGGGCTTAACTCTGGTCAGGCAGTGGAAACTACAAAGCTAGAGTTCGGTAGGGGCAAAGGGAATTCCCGGTGTAGCGGTGAAATGCGTAGATATCGGGAAGAACATCGGTGGCGAAAGCGCTTTGCTAGACCAAAACTGACACTCAGGGA
b5474c1d6c9c9b826a57d316cf9b2549	d__Bacteria; p__Proteobacteria; c__Alphaproteobacteria; o__SAR11_clade	0	0	0	0	0	4	0	73	0	14	0	0	2	1	0	0	11	0	3	0	0	0	14	0	143	TACGAAGGGACCTAGCGTAGTTCGGAATTACTGGGCTTAAAGAGCTCGTAGGTGGTTAGAAAAGTTGGTGGTGAAATCCCAAGGCTTAACCTTGGAACTGCCATCAAAACTTTTTAACTAGAGTATGATAGAGGAAAGTGGAATTTCTAGTGTAGAGGTGAAATTCGTAGATATTAGAAAGAACACCAATTGCGAAGGCAACTTTCTGGATCATTACTGACACTGAGGAG
dd121275a1b4a465384f22624a9e7db2	d__Bacteria; p__Proteobacteria; c__Gammaproteobacteria; o__SAR86_clade; f__SAR86_clade; g__SAR86_clade	0	88	0	0	22	0	3	6	20	8	5	5	4	6	7	56	5	1	3	0	20	0	3	1	1	TACGGAGGGTACAAGCGTTAATCGGAATTACTGGGCGTAAAGCGCGCGTAGGCGGTTAAGTAAGTTGGATGTGAAAGCCCTGGGCTCAACCTAGGAACTGCATTCAAAACTATTTAACTAGAGTACGAGAGAGGAGAGTAGAATTTCTGGTGTAGCGGTGAAATGCGTAGATATCAGAAGGAATACCAATGGCGAAGGCAGCTCTCTGGATCGTCACTGACGCTAAGGTG
f54ad8f7b3fff10c79416d648420009c	d__Bacteria; p__Proteobacteria; c__Alphaproteobacteria; o__Sphingomonadales; f__Sphingomonadaceae; g__Sphingobium	34	9	5	9	35	18	25	31	0	58	2	0	3	0	0	0	1	0	0	2	0	0	4	8	19	TACGGAGGGAGCTAGCGTTGTTCGGAATTACTGGGCGTAAAGCGCACGTAGGCGGCTATTCAAGTCAGAGGTGAAAGCCCGGGGCTCAACCCCGGAACTGCCTTTGAAACTAGATAGCTTGAATCCAGGAGAGGTGAGTGGAATTCCGAGTGTAGAGGTGAAATTCGTAGATATTCGGAAGAACACCAGTGGCGAAGGCGGCTCACTGGACTGGTATTGACGCTGAGGTG
0a8bbecf3ecf2a7dbf0c16444be18842	d__Bacteria; p__Bacteroidota; c__Bacteroidia; o__Cytophagales; f__Cyclobacteriaceae; g__Marinoscillum; s__marine_metagenome	1	0	0	0	0	0	0	0	0	0	0	0	0	0	0	0	0	0	0	0	0	0	0	262	0	TACGGAGGGTTCAAGCGTTTTCCGGATTTATTGGGTTTAAAGGGTGCGTAGGTGGTTTATTAAGTCAGTGGTGAAATCCTGCAGCTCAACTGTAGAACTGCCATTGATACTGGTAAACTTGAGTTTGGTTTAGGTAAGCGGAATTTATGATGTAGCGGTGAAATGCATAGATATCATAAGGAACACCAATAGCGAAGGCAGCTTACTGGACCACAACTGACACTGAGGCA
42e7b65d90af267ce402b3dc15803aa2	d__Archaea; p__Thermoplasmatota; c__Thermoplasmata; o__Marine_Group_II; f__Marine_Group_II; g__Marine_Group_II; s__unidentified_archaeon	0	0	3	0	8	0	0	0	1	0	0	0	0	19	1	14	54	2	0	154	1	2	0	0	3	TACCGGCGCCTCAAGTGGTAGTCGCTTTTATTGGGCCTAAAACGTCCGTAGCCGGTTTGGTACATTCGTGGGTAAATCAAGACGCTCAACGTCTTGAATTCTGCGAGCACGGCCAGACTTGGGACCGGGTGAGGTGTGGGGTACTCTCAGGGTAGGGGTAAAATCCTGTCATCCTGAGAGGACCACCTGTTGCGAAGGCGCCACACTAGAACGGATCCGACGGTCAGGGA
ed0d69a81578f79f0c682f4b9740c815	d__Bacteria; p__Bacteroidota; c__Bacteroidia; o__Flavobacteriales; f__Flavobacteriaceae; g__NS5_marine_group	0	0	41	21	1	2	22	7	1	2	38	10	0	15	27	2	1	26	9	0	0	12	0	18	5	TACGGAGGATCCAAGCGTTATCCGGAATTATTGGGTTTAAAGGGTCCGTAGGCGGTTTTTTAAGTCAGAGGTGAAATCCTGCAGCTCAACTGTAGCATTGCCTTTGATACTGAAAGACTTGAGTTATTGTGAAGTAGTTAGAATGTGTAGTGTAGCGGTGAAATGCATAGATATTACACAGAATACCGATTGCGAAAGCAGATTACTAACAATATACTGACGCTCATGGA
6ba7c3990e5d2af095610ac98fefb5f9	d__Bacteria; p__Bacteroidota; c__Bacteroidia; o__Flavobacteriales; f__Flavobacteriaceae; g__NS4_marine_group	0	0	20	2	0	0	6	0	2	2	4	6	1	21	48	1	0	90	25	0	0	25	1	6	0	TACGGAGGATCCAAGCGTTATCCGGAATCATTGGGTTTAAAGGGTCCGTAGGCGGTTTTTTAAGTCAGAGGTGAAATCCTGCAGCTCAACTGTAGAATTGCCTTTGATACTGAAAGACTTGAGTTATTGTGAAGTGGTTAGAATGTGTGGTGTAGCGGTGAAATGCATAGATATCACACAGAATACCAATTGCGAAGGCAGATCACTAACAATATACTGACGCTCAGGGA
698c6acd330bb2618f79c1da5f7410a5	d__Bacteria; p__Planctomycetota	0	0	50	1	5	1	11	5	4	4	33	2	1	3	15	1	1	10	10	0	0	87	8	3	2	TACGAGAGGTCCGAGCGTTACGCGGAATTACTGGGCTTAAAGCGTACGTAGGCGGATCTACAGGTATCCTGTGAAAGCCCACGGCTCAACCGTGGAATTGCAGGGTAAACCGTAGATCTTGAGGTGGCTAGGGGCTCTCGGAACGGTAGGTGGAGTGGTGAAATGCGTTGATATCTACCGGAACGCCAAAGGGGAAGCCAGGGAGCTGGGGCCATTCTGACGCTGAGGTA
ad24bf939d34eba4a9597db1c9f1b1fd	d__Archaea; p__Thermoplasmatota; c__Thermoplasmata; o__Marine_Group_II; f__Marine_Group_II; g__Marine_Group_II	0	0	0	47	0	0	0	1	0	0	0	44	0	43	2	0	1	0	15	0	0	0	103	0	0	TACCGGCGCCTCAAGTGGTAGTCGCTTTTATTGGGCCTAAAACGTCCGTAGCCGGTTTGGTACATTCGTGGGTAAATCAACCCGCTCAACGGGTTGAATTCTGCGAGCACGGCCAGACTTGGGACCGGGAGAGGTGTGGGGTACTCTCTGGGTAGGGGTAAAATCCTGTAATCCAGAGAGGACCACCTGTTGCGAAGGCGCCACACTAGAACGGATCCGACGGTCAGGGA
d5b7a5bc401b097f3bbe6e872b1ee5f1	d__Bacteria; p__Proteobacteria; c__Alphaproteobacteria; o__SAR11_clade; f__SAR11_clade; g__SAR11_clade; s__uncultured_bacterium	22	0	1	0	13	12	3	26	1	35	0	8	8	7	7	5	28	6	4	11	0	0	3	1	49	TACGAAGGGACCTAGCGTAGTTCGGAATTACTGGGCTTAAAGAGCTCGTAGGTGGTTAGAAAAGTTAGTGGTGAAATCCCAAGGCTTAACCTTGGAACTGCCACTAAAACTTTTTAACTAGAGTATGGTAGAGGTAAGCGGAATTTCTAGTGTAGAGGTGAAATTCGTAGATATTAGAAAGAACACCAATTGCGAAGGCAGCTTTCTGGATCATTACTGACACTGAGGAG
cb3b28194e169688628de050db49a705	d__Bacteria; p__Bacteroidota; c__Bacteroidia; o__Flavobacteriales; f__Flavobacteriaceae; g__NS5_marine_group	0	0	0	93	1	0	6	3	4	3	0	14	0	0	3	0	0	0	123	0	0	0	0	0	0	TACGGAGGATCCAAGCGTTATCCGGAATTATTGGGTTTAAAGGGTCCGCAGGCGGTTTGTTAAGTCAGAGGTGAAATCCTACCGCTCAACGGTAGAACTGCCTTTGATACTGGCAAACTTGAGTTATTGTGAAGTAATTAGAATGTGTAGTGTAGCGGTGAAATGCTTAGATATTACACAGAATACCGATTGCGAAGGCAGATTACTAACAATTAACTGACGCTCAGGGA
cab432c53334193f353e95ecaa19fef1	d__Bacteria; p__Proteobacteria; c__Alphaproteobacteria; o__Puniceispirillales; f__SAR116_clade; g__SAR116_clade; s__uncultured_Oceanibaculum	0	0	15	0	1	3	35	1	5	0	48	0	1	4	33	0	0	11	1	0	0	70	0	20	0	TACGAAGGGGGCGAGCGTTGTTCGGAATTACTGGGCGTAAAGGGAGCGCAGGCGGTTCATTCAGTTAGGCGTGAAAGCCCCGGGCTCAACCTGGGAACTGCGCTTAATACTGATGAGCTAGAAAACAGGAGAGGGTAGTGGAATTTCCAGTGTAGAGGTGAAATTCGTAGATATTGGAAAGAACACCGGTGGCGAAAGCGGCTACCTGGCCTGGTTTTGACGCTGAGGCT
cb2c5157257f2e13e610315c0eac2491	d__Bacteria; p__Actinobacteriota; c__Acidimicrobiia; o__Microtrichales; f__Microtrichaceae; g__Sva0996_marine_group	2	1	39	25	4	3	10	14	0	5	10	17	2	47	18	4	3	4	20	0	1	0	0	0	18	TACGTAGGGAGCGAGCGTTGTCCGGAATTATTGGGCGTAAAGAGCTCGTAGGCGGTTCAGTAAGTCGGGTGTGAAAACTCAAGGCTCAACCTTGAGACGCCACTCGATACTGCTGTGACTTGAGTCCGGTAGAGGAGTGTGGAATTCCTGGTGTAGCGGTGAAATGCGCAGATATCAGGAGGAACACCAGCGGCGAAGGCGGCACTCTGGGCCGGTACTGACGCTGAGGA
416e25541431d909b372b6c7f3359d0e	d__Bacteria; p__Bacteroidota; c__Bacteroidia; o__Flavobacteriales; f__Flavobacteriaceae; g__Tenacibaculum	0	0	6	0	66	2	3	2	15	0	3	0	0	0	8	1	1	3	1	0	130	0	3	0	0	TACGGAGGGTGCAAGCGTTATCCGGAATCATTGGGTTTAAAGGGTCCGCAGGCGGTCAATTAAGTCAGAGGTGAAATCCCATAGCTTAACTATGGAACTGCCTTTGATACTGGTTGACTTGAGTTGTACGGAAGTAGGTAGAATGTGTAGTGTAGCGGTGAAATGCATAGATATTACACAGAATACCGATTGCGAAGGCAGCCTACTACGTATATACTGACGCTCATGGA
0148c4a9b3e4f9ff31558bf25b31dcdd	d__Bacteria; p__Bacteroidota; c__Bacteroidia; o__Flavobacteriales; f__Flavobacteriaceae; g__NS5_marine_group	0	0	21	0	4	0	13	7	0	3	12	10	3	11	31	0	2	42	7	0	1	14	1	55	2	TACGGAGGATCCAAGCGTTATCCGGAATTATTGGGTTTAAAGGGTCCGTAGGCGGTTTTTTAAGTCAGAGGTGAAATCCTGCAGCTCAACTGTAGAATTGCCTTTGATACTGAAAGACTTGAGTTATTGTGAAGTAGTTAGAATGTGTAGTGTAGCGGTGAAATGCATAGATATTACACAGAATACCGATTGCGAAAGCAGATTACTAACAATATACTGACGCTCATGGA
99baf6e67925c45510b346fd339fc5ce	d__Bacteria; p__Marinimicrobia_(SAR406_clade); c__Marinimicrobia_(SAR406_clade); o__Marinimicrobia_(SAR406_clade); f__Marinimicrobia_(SAR406_clade); g__Marinimicrobia_(SAR406_clade); s__hydrothermal_vent	17	0	0	0	6	6	0	4	4	62	2	7	34	4	4	14	43	1	0	29	0	0	0	2	0	TACGAGGGGTGCTAGCGTTGTCCGGAATTACTGGGCGTAAAGGGTCCGTAGGCGTCTTGAAAAGTTGATCGTTAAATCCACCGGCTCAACCGGTGATCTGCGGTCAAAACTGGCAGGATAGAATATGTGAGAGGAAAGTAGAATTCCTGGTGTAGCGGTGACATGCGTAGATATCAGGAGGAACACCAATGGCGAAGGCAGCTTTCTGGCACAATATTGACGCTGAGGGA
b25076722f59d2cdc01a246c8e2ad159	d__Bacteria; p__Planctomycetota; c__Planctomycetes; o__Pirellulales; f__Pirellulaceae; g__uncultured; s__uncultured_marine	29	31	2	2	18	25	2	4	23	17	0	0	18	8	2	24	12	8	0	0	9	0	0	3	0	TACGAACCGTACGAACGTTATTCGGAATCACTGGGCTTAAAGAGTGCGTAGGCGGCCTAGCAAGTTGGGTGTGAAATCCCTCGGCTCAACCGAGGAACTGCGCCCAAAACTGTTAGGCTTGAGGGAGGCAGAGGTGAGCGGAACTAATGGTGGAGCGGTGAAATGCGTTGATATCATTAGGAACACCGGTGGCGAAGGCGGCTCACTGGGTCTCTTCTGACGCTGAGGCA
6d774ae8301a29ae52c32ee66f92f584	d__Bacteria; p__Bacteroidota; c__Bacteroidia; o__Cytophagales; f__Cyclobacteriaceae; g__Marinoscillum	0	1	0	4	0	0	0	13	0	0	0	0	0	2	0	0	0	0	1	0	0	0	97	18	101	TACGGAGGGTTCAAGCGTTTTCCGGATTTATTGGGTTTAAAGGGTGCGTAGGTGGTTTATTAAGTCAGTGGTGAAATCCTGCAGCTCAACTGTAGAACTGCCATTGATACTGGTAAACTTGAGTTTGGTTTAGGTAAGTGGAATTTATGATGTAGCGGTGAAATGCATAGATATCATAAGGAACACCAATAGCGAAGGCAGCTTACTGGACCATAACTGACACTGAGGCA
c49c7161b104114bbf004f646f3d3b22	d__Bacteria; p__Bacteroidota; c__Bacteroidia; o__Flavobacteriales; f__NS9_marine_group; g__NS9_marine_group	0	0	97	10	1	0	7	13	0	0	0	3	1	8	2	2	3	0	11	0	0	4	23	16	33	TACGGAGGATCCAAGCGTTATCCGGATTTATTGGGTTTAAAGGGTCCGCAGGCGGAAAATTAAGTCAGTGGTGAAATCCTACAGCTTAACTGTAGAACTGCCATTGATACTGGTTTTCTTGAGTACAAATGAGGTGAGTGGAATGTGGCGTGTAGCGGTGAAATGCATAGATATGCCACAGAACACCAATTGCGAAGGCAGCTCACTAACATGTAACTGACGCTGAGGGA
3e7fea24cedad2b34dbee062bdaaaee8	d__Bacteria; p__Proteobacteria; c__Alphaproteobacteria; o__Defluviicoccales; f__uncultured; g__uncultured; s__unidentified_marine	0	0	27	28	2	2	15	8	0	0	33	10	6	40	3	4	0	6	10	0	0	8	13	13	5	TACGGAGGGGGCAAGCGTTGCTCGGAATTACTGGGCGTAAAGCGAGCGTAGGCGGTTAATCAAGTTGGTGGTGAAAGCCCAGAGCTTAACTCTGGAACTGCCATCAAAACTGATTGACTAGAGATTGGTAGAGGAAAATGGAATTCCTAGTGTAGAGGTGAAATTCGTAGATATTGGGAAGAACACCAGTGGCGAAGGCGATTTTCTGGGCCAATTCTGACGCTGAGGTT
9ad533effadb4da279e8560504584e92	d__Bacteria; p__Proteobacteria; c__Gammaproteobacteria; o__Oceanospirillales; f__Pseudohongiellaceae; g__Pseudohongiella	24	45	0	1	19	18	3	4	24	18	2	8	14	2	1	23	8	2	2	0	13	0	1	0	0	TACGGAGGGTGCAAGCGTTAATCGGAATTACTGGGCGTAAAGCGCGCGTAGGCGGTTTGTTAAGTCGGATGTGAAAGCCCTGGGCTCAACCTGGGAACTGCATCCGATACTGGCAGGCTAGAGTACGGTAGAGGGGGGTAGAATTCCACGTGTAGCGGTGAAATGCGTAGAGATGTGGAGGAATACCAGTGGCGAAGGCGGCCCCCTGGACTGATACTGACGCTAAGGTG
3660729279bb5f3fdd9cd03722cadc69	d__Bacteria; p__Proteobacteria; c__Alphaproteobacteria	0	0	0	0	0	0	0	0	4	6	4	1	0	2	22	7	47	3	0	10	99	2	25	0	0	TACGGAGGGGGCGAACGTTATTCGGATTTACTGGGCGTAAAGCGACTGTAGGCGGTCTTGCAAGCCAGATGTGAAATCCCCGGGCTTAACCTGGGAATTGCATTTGGAACTGCATCACTAGAGTTATGGAGAGGTAAGTGGAATTTCCAGTGTAGAGGTGAAATTCGTAGATATTGGAAGGAACACCAGAGGCGAAGGCGACTTACTGGCCATATACTGACGCTGAGAGT
17e7469348c3b02ce3188d7f700840b6	d__Bacteria; p__Bacteroidota; c__Bacteroidia; o__Flavobacteriales; f__Flavobacteriaceae; g__NS2b_marine_group	0	0	97	0	1	2	18	0	1	0	82	0	0	0	7	0	0	0	0	0	1	15	0	0	6	TACGGAGGATCCAAGCGTTATCCGGAATCATTGGGTTTAAAGGGTCCGTAGGTGGACAAATAAGTCAGAGGTGAAATCCTGCAGCTTAACTGTAGAACTGCCTTTGATACTGTTTGTCTTGAGTTATTATGAAGTGGTTAGAATGTGTAGTGTAGCGGTGAAATGCATAGATATTACACAGAATACCGATTGCGAAGGCAGATCACTAATAATTAACTGACACTGAGGGA
368d7b48bfc255ddb6b0e0d208bcb989	d__Bacteria; p__Proteobacteria; c__Alphaproteobacteria; o__Caulobacterales; f__Caulobacteraceae; g__Brevundimonas	0	20	5	6	8	8	0	1	65	18	0	2	1	1	8	39	4	4	5	1	18	0	11	0	3	TACGAAGGGGGCTAGCGTTGCTCGGAATTACTGGGCGTAAAGGGAGCGTAGGCGGACATTTAAGTCAGGGGTGAAATCCCGGGGCTCAACCTCGGAATTGCCTTTGATACTGGGTGTCTTGAGTGTGAGAGAGGTATGTGGAACTCCGAGTGTAGAGGTGAAATTCGTAGATATTCGGAAGAACACCAGTGGCGAAGGCGACATACTGGCTCATTACTGACGCTGAGGCT
d201fef57663dc1f53c6330d262052d8	d__Bacteria; p__Marinimicrobia_(SAR406_clade); c__Marinimicrobia_(SAR406_clade); o__Marinimicrobia_(SAR406_clade); f__Marinimicrobia_(SAR406_clade); g__Marinimicrobia_(SAR406_clade); s__Alteromonas_macleodii	32	8	0	1	8	6	0	3	11	43	1	15	37	2	3	16	22	4	6	0	5	1	1	3	0	TACGAGGGGTCCTAGCGTTGTCCGGATTTACTGGGCGTAAAGGGTACGTAGGCGTTTTAAAAAGTTATGTGTTAAATACTTTAGCTTAACTAAAGAAGTGCACATAAAACTATTAAAATAGAGTTTGAGAGAGGAACGCAGAATTCATGGTGGAGCGGTGACATGCGTAGATATCATGAGGAAAGCCAAATGCGAAGGCAGCCTTCTGGCTCAAAACTGACGCTGAGGTA
159562079b0b1cbc3c5dc0cbd725c732	d__Bacteria; p__Proteobacteria; c__Gammaproteobacteria; o__Vibrionales; f__Vibrionaceae; g__Vibrio	0	0	8	3	127	3	8	5	0	2	8	2	2	10	2	2	2	0	4	3	0	1	22	12	0	TACGGAGGGTGCGAGCGTTAATCGGAATTACTGGGCGTAAAGCGCATGCAGGTGGTTTGTTAAGTCAGATGTGAAAGCCCGGGGCTCAACCTCGGAATTGCATTTGAAACTGGCAGACTAGAGTACTGTAGAGGGGGGTAGAATTTCAGGTGTAGCGGTGAAATGCGTAGAGATCTGAAGGAATACCGGTGGCGAAGGCGGCCCCCTGGACAGATACTGACACTCAGATG
488ff74aa4146514251f974023e5aa5a	d__Bacteria; p__WPS-2; c__WPS-2; o__WPS-2; f__WPS-2; g__WPS-2; s__hydrothermal_vent	0	0	0	0	0	0	0	0	28	35	0	24	21	16	18	19	16	22	22	0	1	0	0	0	0	GACGTAGGGAGCAAGCGTTGCCCGGAATTACTGGGCGTAAAGAGCTCGTAGGCGGGGGCGTGCGTCTGAGAGGAAATATCAGGGCTCAACCCTGGTGCTGTCTCAGATACGGCGCTTCTTGAGGATGTGAGAGGAAAGTGGAATTCCCGGTGTAGCGGTGAAATGCGTAGATATCGGGAGGAACATCAGTGGCGAAGGCGACTTTCTGGCACATTCCTGACGCTGAGGAG
95058fc9073c093fd5ebd902cec1631d	d__Bacteria; p__Proteobacteria; c__Alphaproteobacteria; o__Parvibaculales; f__OCS116_clade; g__OCS116_clade	0	0	0	0	0	0	0	0	0	0	0	0	0	0	0	0	0	0	0	0	0	0	0	0	219	TACGGAGGGGGCTAACGTTGTTCGGAATTACTGGGCGTAAAGCGCGCGTAGGCGGATTAGACAGTTGAGGGTGAAATCCCGGAGCTTAACTTCGGAACTGCCTTCAATACTACTAATCTCGAGTTCGGAAGAGGTGAGTGGAATTCCTAGTGTAGAGGTGAAATTCGTAGATATTAGGAAGAACATCAGAGGCGAAGGCGGCTCACTGGTCCGATACTGACGCTAAGGTG
aed7fc06ffe17b0d0cb98a08b0b69358	d__Bacteria; p__Marinimicrobia_(SAR406_clade); c__Marinimicrobia_(SAR406_clade); o__Marinimicrobia_(SAR406_clade); f__Marinimicrobia_(SAR406_clade); g__Marinimicrobia_(SAR406_clade); s__hydrothermal_vent	0	115	0	0	26	0	2	2	17	0	0	4	0	0	0	31	0	0	1	0	17	0	0	0	1	TACGAGGGGTGCTAGCGTTGTCCGGAATTACTGGGCGTAAAGGGTCCGTAGGCGTCTTGACAAGTTGATCGTTAAATCCACCGGCTCAACCGGTGACCTGCGGTCAAAACTGGCAGGATAGAATATGTGAGAGGAAAGTGGAATTCCTGGTGTAGCGGTGACATGCGTAGATATCAGGAGGAACACCAATGGCGAAGGCAGCTTTCTGGCACAATATTGACGCTGAGGGA
685ece880db17a2c9298cdd9dd37fdfc	d__Bacteria; p__Marinimicrobia_(SAR406_clade); c__Marinimicrobia_(SAR406_clade); o__Marinimicrobia_(SAR406_clade); f__Marinimicrobia_(SAR406_clade); g__Marinimicrobia_(SAR406_clade); s__uncultured_bacterium	13	52	1	3	9	19	5	7	16	10	3	4	16	5	1	12	11	1	1	13	8	0	0	5	0	TACGAGGGGTGCTAGCGTTGTCCGGAATTACTGGGCGTAAAGGGTGTCTAGGCGATTAGGTAAGTTGTTTGTAAAATACCCCGGCTTAACCGGGGACCTGCATACAAAACTATCTGGATAGAGTTTGGGAGAGGAAAGTGGAATTCCTGGTGTAGCGGTGACATGCGTAGATATCAGGAGGAACACCAAAAGCGAAGGCAGCTTTCTGGCCCAAAACTGACGCTGAAGCA
f23e9e75bffe4180b1a5f8438a69b186	d__Bacteria; p__Proteobacteria; c__Gammaproteobacteria; o__SAR86_clade; f__SAR86_clade; g__SAR86_clade	0	0	31	21	2	2	12	3	1	2	23	5	1	10	24	2	2	10	1	0	0	1	0	61	0	TACGGAAGGTGCAAGCGTTAATCGGAATTACTGGGCGTAAAGCGCGCGTAGGTGGTTTGTTAAGTTGGATGTGAAAGCCCTGGGCTCAACCTAGGAACTGCATCCAAAACTAACTCACTAGAGTACGATAGAGGGAGGTAGAATTCATAGTGTAGCGGTGGAATGCGTAGATATTATGAAGAATACCAGTGGCGAAGGCGGCCTCCTGGATCTGTACTGACACTAAGGTG
ec79b7cb806f69a53415c3c43e63044f	d__Bacteria; p__Dadabacteria; c__Dadabacteriia; o__Dadabacteriales; f__Dadabacteriales; g__Dadabacteriales; s__marine_metagenome	0	0	66	0	6	12	51	8	0	3	36	3	2	4	7	4	3	2	0	0	0	0	0	5	0	TACGGAGGGGGCAAACGTTACTCGGATTTACTGGGCGTAAAGGGTCCGTAGGCGGTTTTTTAAGTTAGATGTGAAAGCTTGAAGCTTAACTTCAAAATTGCATCTAAAACTGGATTACTTGATTATTGGAGAGGTTGATGGAATTACCGGTGTAGCGGTGAAATGCGTAGATATCGGTAGGAACACCAGTGGCGAAAGCGATCAACTGGCCAATTAATGACGCTGAGGGA
8641b650f431edb6b6699d9728c23583	d__Archaea; p__Thermoplasmatota; c__Thermoplasmata; o__Thermoplasmata; f__Thermoplasmata; g__Marine_Group_III; s__uncultured_marine	4	1	0	1	13	0	0	3	0	12	2	4	16	9	0	5	51	2	0	75	1	1	3	0	8	CACCGGCACCTCAAGTGGTAGCCACTATTATTGGGCCTAAAGCGTTCGTAGCCGGTTTGGTAAATTCTTGGGTAAATCGTACAGCTTAACTGTGCGGATTCCGGGGACACTACCAGACTTGAGACCGGGAGAGATCAGAGGTACTTGTAGGGGAGCGGTGAAATGTTGTAATCCTACAGGGACCACCAGTGGCGAAGGCGTCTGATCATAACGGCTTTGACGGTGAGGAA
6b8c4677fae13ddcb14f55e3002d9300	d__Bacteria; p__Bacteroidota; c__Bacteroidia; o__Flavobacteriales; f__Flavobacteriaceae; g__NS5_marine_group	0	0	6	58	1	1	2	0	0	2	1	0	1	7	0	2	0	9	4	0	0	0	0	116	0	TACGGAGGATCCAAGCGTTATCCGGAATCATTGGGTTTAAAGGGTCCGCAGGCGGTCTATTAAGTCAGAGGTGAAATCCTATCGCTCAACGATAGAACTGCCTTTGATACTGGTAGACTTGAGTTATTGTGAAGTAGTTAGAATGTGTAGTGTAGCGGTGAAATGCATAGATATTACACAGAATACCGATTGCGAAGGCAGATTACTAACAATATACTGACGCTCAGGGA
6577dc4428b2f3d3bcec18ffeda53b95	d__Bacteria; p__Actinobacteriota; c__Acidimicrobiia; o__Actinomarinales; f__Actinomarinaceae; g__Candidatus_Actinomarina	0	0	0	0	0	1	0	51	0	0	0	0	0	0	0	0	0	0	0	0	0	0	18	0	140	TACGTAGGGGGCGAGCGTTGTCCGGATTTATTGGGCGTAAAGAGCTCGTAGGCGGTTCAACAAGTCGGTCGTGAAAGTTCAGGGCTCAACCCTGAAATGTCGATCGATACTGTTGTGACTAGGATATGGTAGAGGTGAGTGGAATTCCGAGTGTAGCGGTGAAATGCGTAGATATTCGGAGGAACACCAATAGCGAAGGCAGCTCACTGGACCACTATTGACGCTGAGGA
03b207ea1ad619feb62b5e947416f37a	d__Bacteria; p__Marinimicrobia_(SAR406_clade); c__Marinimicrobia_(SAR406_clade); o__Marinimicrobia_(SAR406_clade); f__Marinimicrobia_(SAR406_clade); g__Marinimicrobia_(SAR406_clade)	3	0	2	0	1	4	1	4	4	14	0	8	3	3	2	4	18	0	1	132	0	2	0	2	0	TACGAGGGGTGCAAGCGTTGTCCGGAATCACTGGGCGTAAAGGGTCCGTAGGCGTCCCAATAAGTCATTTGTAAAATACACCGGCTTAACCGGTGGCCTGCATTTGAAACTATTGGGATAGAGTATAGGAGAGGAAAGTGGAATTCCTGGTGTAGCGGTGACATGCGTAGATATCAGGAGGAACACCAATGGCGAAGGCAGCTTTCTGGCCTATTACTGACGCTGAGGGA
d815a6b003544d6f6258e23a21a5bd83	d__Bacteria; p__Marinimicrobia_(SAR406_clade); c__Marinimicrobia_(SAR406_clade); o__Marinimicrobia_(SAR406_clade); f__Marinimicrobia_(SAR406_clade); g__Marinimicrobia_(SAR406_clade)	0	0	0	0	0	0	0	35	0	0	0	0	0	0	0	0	2	0	1	0	0	0	33	0	136	TACGAGGGGTGCTAGCGTTGTCCGGAATTACTGGGCGTAAAGGGTCCGTAGGCGTTTTGCCAAGTTGATCGTTAAATCCACCGGCTCAACCGGTGACCTGCGATCAAAACTGGCAGAATAGAATATGTGAGAGGAATGTGGAATTCCTGGTGTAGCGGTGACATGCGTAGATATCAGGAGGAACACCAATGGCGAAGGCAACATTCTGGCACAATATTGACGCTGAGGGA
c5e14ec4c87c037e4ce0ab3a93ac165b	d__Bacteria; p__Proteobacteria; c__Alphaproteobacteria; o__Caulobacterales; f__Hyphomonadaceae; g__Henriciella	5	5	9	6	66	27	10	17	5	4	0	4	1	0	3	11	4	0	7	7	0	2	2	0	11	TACGAAGGGGGCTAGCGTTGTTCGGAATTACTGGGCGTAAAGCGCGCGTAGGCGGGCTATTAAGCCAGATGTGAAAGCCCGGGGCTCAACCTCGGAATTGCATTTGGAACTGGTAGCCTAGAGACCAGGAGAGGTTAGCGGAATACCGAGTGTAGAGGTGAAATTCGTAGATATTCGGTGGAACACCAGTGGCGAAGGCGGCTAACTGGACTGGTACTGACGCTGAGGCG
b03c3e125376787396b8b0b76adae6b7	d__Bacteria; p__Proteobacteria; c__Gammaproteobacteria; o__HOC36; f__HOC36; g__HOC36; s__Candidatus_Thioglobus	0	0	1	0	0	0	0	38	0	0	0	0	1	0	0	0	0	2	1	0	0	0	25	0	138	TACGGATGGTGCGAGCGTTAATCGGAATTACTGGGCGTAAAGAGCACGTAGGCTGTTTTATAAGTCGGATGTGAAATCCCCGGGCTTAACCTGGGAACTGCATCCGAAACTATTTAACTAGAGTATGGGAGAGGTAAGTAGAATTTCCGGTGTAGCGGTGAAATGCGTAGATATCGGAAGGAATACCAGTGGCGAAGGCGGCTTACTGGACCAATACTGACGCTGAGGTG
e2d296cd44980ddc1557f3229a4eb830	d__Bacteria; p__Bacteroidota; c__Bacteroidia; o__Flavobacteriales; f__Flavobacteriaceae; g__NS5_marine_group	0	0	3	8	2	0	2	18	2	1	0	2	0	23	1	0	0	2	11	0	0	0	68	5	56	TACGGAGGATCCAAGCGTTATCCGGAATCATTGGGTTTAAAGGGTCCGCAGGCGGTTTGATAAGTCAGAGGTGAAATCCTACAGCTTAACTGTAGAATTGCCTTTGATACTGTTAGACTTGAGTTATTGTGAAGTAATTAGAATGTGTAGTGTAGCGGTGAAATGCATAGATATTACACAGAATACCGATTGCGAAAGCAGATTACTAACAATACACTGACGCTGAGGGA
2b788de8a321f846e2aca807969e6b93	d__Bacteria; p__Chloroflexi; c__Dehalococcoidia; o__SAR202_clade; f__SAR202_clade; g__SAR202_clade; s__SAR202_cluster	0	98	0	0	34	1	0	4	18	0	2	2	0	1	6	19	0	0	0	0	18	0	0	0	0	TACGTAGGGAGCGAGCGTTACCCGGAATTACTGGGCGTAAAGAGCACGTAGGCGGTTGGATAAGTCTTCTGTGAAAGCTCCTGGCTCAACTGGGAGAGGTCAGGGGATACTATTCGACTTGAGGGCTGTAGAGGTAAGCGGAATTCCCGGTGTAGCGGTGAAATGCGTAGATATCGGGAGGAACACCAGCGGCGAAAGCGGCTTACTGGGCAGTGCCTGACGCTGAGGTG
758139a9cc6e3e2e6fd75f140cfb9dfb	d__Archaea; p__Crenarchaeota; c__Nitrososphaeria; o__Nitrosopumilales; f__Nitrosopumilaceae; g__Nitrosopumilaceae	0	0	0	0	0	0	0	0	0	13	0	0	0	1	0	0	104	0	0	84	0	0	0	0	0	AACCAGCACCTCAAGTGGTCAGGAGGATTATTGGGCCTAAAGCATCCGTAGCCTGTTCTATAAGTTTGCGGTTAAATCCATACGCTCAACGTATGGGCTGCCGTAAATACTGTAGAACTAGGGAGTGGGAGAGGTAGACGGTACTCGATAGGAAGGGGTAAAATCCTTTGATCTATTGATGACCACCTGTGGCGAAGGCGGTCTACCAGAACACGTTCGACGGTGAGGGA
09f62f63e4c90fa3283236f6b3234349	d__Bacteria; p__Bacteroidota; c__Bacteroidia; o__Cytophagales; f__Cyclobacteriaceae; g__Marinoscillum	24	12	0	2	1	9	3	1	14	39	0	8	21	3	9	20	5	9	6	0	7	0	0	3	3	TACGGAGGGTCCAAGCGTTGTCCGGATTTATTGGGTTTAAAGAGTGCGTAGGTGGTTTATTAAGTCAGTGGTGAAATCCTGCAGCTCAACTGTAGAACTGCCATTGATACTGATAAACTTGAGTTTGGTTTAGGTAAGTGGAATTTATGATGTAGCGGTGAAATGCATAGATATCATAAGGAACACCAATAGCGAAGGCAGCTTACTGGACCACAACTGACACTGAGGCA
a94cb1bfd80da2faa541f3b80a0c209c	d__Bacteria; p__Nitrospinota; c__Nitrospinia; o__Nitrospinales; f__Nitrospinaceae; g__Nitrospina	20	4	0	1	3	28	1	4	5	46	1	9	25	2	1	21	18	4	4	0	0	0	0	0	2	TACGGAGGGGGCAAGCGTTGTTCGGAATTATTGGGCGTAAAGCGTATGTAGGCGGCTAAGTAAGTCAGGCGTGCAAGCCCGTGGCTCAACCACGGAATTGCGTTTGAAACTGCTTAGCTTGAGTACAGGAGAGGAAAGCGGAATTCCCAGTGTAGCGGTGAAATGCATTGATATTGGGAAGAACATCTGTGGCGAAGGCGGCTTTCTGGTCTGTTACTGACGCTGAGATA
79dcb249d7ee35346ee7f071d8017efd	d__Archaea; p__Crenarchaeota; c__Nitrososphaeria; o__Nitrosopumilales; f__Nitrosopumilaceae; g__Nitrosopumilaceae	0	36	0	0	13	3	2	3	34	0	0	0	0	1	0	30	8	0	11	0	18	0	0	37	3	AACCAGCACCTCAAGTGGTCAGGATGATTATTGGGCCTAAAGCATCCGTAGCCGGCTTTGTAAGTTTTCGGTTAAATCCATGTGCTCAACGCATGGGCTGCCGAAAATACTGCATAGCTAGGGAGTGGGAGAGGTAGACGGTACTCAGTAGGTAGGGGTAAAATCCTTTGATCTATTGATGACCACCTGTGGCGAAGGCGGTCTACCAGAACACGTTCGACGGTGAGGGA
a3bde714b67f077f31807c27337888b4	d__Bacteria; p__Actinobacteriota; c__Acidimicrobiia; o__Microtrichales; f__Microtrichaceae; g__Sva0996_marine_group	0	0	0	0	0	0	0	0	0	0	0	0	1	0	0	0	4	0	3	184	4	0	3	0	0	CACGTAGGGAGCGAGCGTTGTCCGGAATTATTGGGCGTAAAGAGCTCGTAGGCGGTTCAGTAAGTCAGGTGTGAAAACTCGAGGCTCAACCTCGAGAGGCCACCTGATACTGCTGTGACTGGAGTCCGGTAGAGGAGTGTGGAATTCCTGGTGTAGCGGTGAAATGCGCAGATATCAGGAGGAACACCAACAGCGAAGGCAGCACTCTGGGCCGGTACTGACGCTGAGGA
a047008f86d97644db2582e2a5676016	d__Bacteria; p__Proteobacteria; c__Alphaproteobacteria; o__SAR11_clade; f__Clade_IV; g__Clade_IV	1	2	23	28	6	4	2	18	0	7	0	5	0	4	0	0	1	1	3	1	0	0	2	38	51	TACGGAGGGATCTAGCGTTATTCGGAATTACTGGGCGTAAAGCGAGCGTAGGCGGATTTGTAAGTTGGAGGTGAAATCCCAGAGCTTAACTCTGGAACTGCCTTCAAAACTACATTTCTTGAGTTTGGTAGAGGAGAGTGGAATTCCTAGTGTAGAGGTGAAATTCGTAGATATTAGGAGGAACACCAGTGGCGAAGGCGACTCTCTGGGCCAATACTGACGCTGAGGTT
0cc008f2a1526ba346b8dfcae2ef47de	d__Bacteria; p__Proteobacteria; c__Alphaproteobacteria; o__SAR11_clade; f__Clade_II; g__Clade_II	0	0	22	0	2	0	15	0	2	7	33	10	0	0	28	0	3	18	1	0	0	56	0	0	0	TACGAAGGGACCTAGCGTAGTTCGGAATTACTGGGCTTAAAGAGCTCGTAGGTGGTTAAAAAAGTTGATGGTGAAATCCCAAGGCTTAACCTTGGAACTGCCATCAAAACTTTTTAGCTAGAGTGTGATAGAGGTAAGTGGAATTTCTAGTGTAGAGGTGAAATTCGTAGATATTAGAAAGAACATCAAATGCGAAGGCAACTTACTGGGTCACTACTGACACTGAGGAG
7433c4195cd6c358ff5c7718b243e4dc	d__Bacteria; p__Cyanobacteria; c__Cyanobacteriia; o__Synechococcales; f__Cyanobiaceae	0	0	0	0	0	0	0	32	0	0	0	0	0	0	0	0	0	0	0	0	1	0	76	0	87	TACGGGAGTGGCAAGCGTTATCCGGAATTATTGGGCGTAAAGCGTCCGCAGGCGGCCTTTCAAGTCTGCTGTTAAAGCGTGGAGCTTAACTCCATCAAGGCAGTGGAAACTGTTGGGCTTGAGTGTGGTAGGGGCAGAGGGAATTCCCGGTGTAGCGGTGAAATGCGTAGATATCGGGAAGAACACCAGTGGCGAAGGCGCTCTGCTGGGCCATAACTGACGCTCATGGA
b8d395ad8c5cbfd397939e794505dfb9	d__Bacteria; p__Marinimicrobia_(SAR406_clade); c__Marinimicrobia_(SAR406_clade); o__Marinimicrobia_(SAR406_clade); f__Marinimicrobia_(SAR406_clade); g__Marinimicrobia_(SAR406_clade)	33	0	0	0	3	9	2	1	1	34	1	6	17	3	4	8	34	3	1	33	0	0	0	0	0	TACGAGGGGGGCAAGCGTTGTCCGGATTTATTGGGCGTAAAGAGTTCGTAGGCTGGTTGGTCAGTCGAAATTGAAATCCCACGGCTTAACCGTGGTTCCGGTTTCGATACTGCCAATCTTGAGTGAGGTAGAGGTAAGCGGAATTCCTGGTGTAGCGGTGAAATGCGTAGATATCAGGAGGAACACCAAAGGCGAAGGCAGCTTACTGGACCTATACTGACGCTGAGGAA
c4cb51807e4e19e1b8a723020f949161	d__Bacteria; p__Bacteroidota; c__Bacteroidia; o__Flavobacteriales; f__Flavobacteriaceae; g__Nonlabens	0	0	0	0	0	0	0	0	12	6	0	7	0	5	30	19	3	27	31	5	5	26	17	0	0	TACGGAGGGTGCAAGCGTTATCCGGAATCATTGGGTTTAAAGGGTCCGTAGGCGGGTAATTAAGTCAGTGGTGAAATGCAGGGGCTCAACTCCGGCACTGCCATTGATACTGGTTATCTTGAATTATTGTGAAGTGGTTAGAATATGTAGTGTAGCGGTGAAATGCTTAGATATTACATAGAATACCGATTGCGAAGGCAGATCACTAACAATATATTGACGCTGATGGA
24cbe486b5bfbfce6b22a50604c712f2	d__Bacteria; p__Proteobacteria; c__Gammaproteobacteria; o__SAR86_clade; f__SAR86_clade; g__SAR86_clade	1	1	68	10	4	4	30	0	0	3	46	4	0	0	8	0	0	7	0	0	0	6	0	0	0	TACGGAGGGTCCAAGCGTTAATCGGAATTACTGGGCGTAAAGCGCGCGTAGGCGGTTTAGCAAGTTGTATGTGAAAGCCCTGGGCTCAACCTAGGAACTGCATTCAAAACTACTAAGCTAGAGTACGAGAGAGGAGAGTAGAATTTCTGGTGTAGCGGTGAAATGCGTAGATATCAGAAGGAATACCAATGGCGAAGGCAGCTCTCTGGCTCGTCACTGACGCTGAGGTG
e912c598c152ff82f753b967887ac68e	d__Archaea; p__Thermoplasmatota; c__Thermoplasmata; o__Marine_Group_II; f__Marine_Group_II; g__Marine_Group_II; s__marine_metagenome	0	2	8	8	1	1	3	0	2	4	0	11	0	31	37	4	4	19	4	0	0	41	11	0	0	TACCGGCAGCTCAAGTGGTCGTCGCTTTTATTGGGCCTAAAACGTCCGTAGCCTGTTTGGTAAATCTGTGGGTAAATCAACCAGCTTAACTGGTTGAATTCTGCAGAGACTGCCAGACTAGGGACCGGGAGAGGTGTGGGGTACTCTAGGGGTAGGGGTAAAATCCTGTCATCCTTAGAGGACCACCAGTTGCGAAGGCGCCACACTGGAACGGATCCGACGGTCAGGGA
2313418a789f2ed16796f6d2a5380a51	d__Bacteria; p__WPS-2; c__WPS-2; o__WPS-2; f__WPS-2; g__WPS-2; s__hydrothermal_vent	1	3	1	1	6	10	4	1	8	17	2	14	12	17	9	51	7	7	15	2	0	2	0	0	0	GACGTAGGGAGCAAGCGTTGCCCGGAATTACTGGGCGTAAAGAGCTCGTAGGCGGGGGCGTGCGTCTGAGAGGAAATCTCAAGGCTTAACCTTGGGGCTGTCTCAGATACGGCGCTTCTTGAGGATGTGAGAGGAAAGTGGAATTCCCGGTGTAGCGGTGAAATGCGTAGATATCGGGAGGAACACCAGTGGCGAAGGCGACTTTCTGGCACATTCCTGACGCTGAGGAG
e0a5fad2ed3643302940362906d31c0d	d__Bacteria; p__Bacteroidota; c__Bacteroidia; o__Flavobacteriales; f__Flavobacteriaceae; g__NS5_marine_group; s__uncultured_Flavobacteriales	0	0	21	4	3	1	9	1	0	0	1	6	0	6	22	0	6	36	11	0	0	5	3	55	0	TACGGAGGATCCAAGCGTTATCCGGAATTATTGGGTTTAAAGGGTCCGTAGGTGGCTTAATAAGTTAGAGGTGAAATACTGCAGCTCAACTGTAGAACTGCCTTTAAAACTGTTAGGCTTGAGTTATTGTGAAGTAGTTAGAATGTGTAGTGTAGCGGTGAAATGCATAGATATTACACAGAATACCGATTGCGAAGGCAGATTACTAACAATTAACTGACACTGAGGGA
8f90fd484a5b28056d3b04a3a5a34334	d__Bacteria; p__Proteobacteria; c__Alphaproteobacteria; o__Rhodobacterales; f__Rhodobacteraceae	5	2	0	0	7	7	6	14	17	17	0	2	18	9	0	19	13	2	8	15	6	9	10	0	3	TACGGAGGGGGTTAGCGTTGTTCGGAATTACTGGGCGTAAAGCGCACGTAGGCGGACTATTAAGTCAGGGGTGAAATCCCGGGGCTCAACCCCGGAACTGCCCTTGATACTGGTAGTCTTGAGTTCGAGAGAGGTGAGTGGAATTCCGAGTGTAGAGGTGAAATTCGTAGATATTCGGAGGAACACCAGTGGCGAAGGCGGCTCACTGGCTCGATACTGACGCTGAGGTG
69c505fe5868301749a050383c940435	d__Bacteria; p__Proteobacteria; c__Gammaproteobacteria; o__Pseudomonadales; f__Pseudomonadaceae; g__Pseudomonas	0	0	0	0	2	4	3	0	127	13	1	2	1	0	2	13	3	1	1	1	4	0	3	0	7	TACGAAGGGTGCAAGCGTTAATCGGAATTACTGGGCGTAAAGCGCGCGTAGGTGGTTCGTTAAGTTGGATGTGAAAGCCCCGGGCTCAACCTGGGAACTGCATCCAAAACTGGCGAGCTAGAGTACGGTAGAGGGTAGTGGAATTTCCTGTGTAGCGGTGAAATGCGTAGATATAGGAAGGAACACCAGTGGCGAAGGCGACTACCTGGACTGATACTGACACTGAGGTG
82f40163ed08d683722b0cc5e2333a99	d__Bacteria; p__Proteobacteria; c__Alphaproteobacteria; o__SAR11_clade; f__Clade_I; g__Clade_Ia	0	0	0	0	0	0	0	0	0	0	0	4	0	95	0	0	14	17	47	0	0	11	0	0	0	TACGAAGGGACCTAGCGTAGTTCGGAATTACTGGGCTTAAAGAGTTCGTAGGTGGTTGAAAAAGTTAGTGGTGAAATCCCAGAGCTTAACTCTGGAACTGCCATTAAAACTTTTCAGCTAGAGTATGATAGAGGAAAGCAGAATTTCTAGTGTAGAGGTGAAATTCGTAGATATTAGAAAGAATACCAATTGCGAAGGCAGCTTTCTGGATCATTACTGACACTGAGGAA
a50ff96e4650c72421ada0a1e4ce35a5	d__Bacteria; p__Proteobacteria; c__Gammaproteobacteria; o__UBA10353_marine_group; f__UBA10353_marine_group; g__UBA10353_marine_group; s__uncultured_gamma	0	0	0	0	0	0	0	0	1	1	0	0	0	0	0	0	6	0	0	177	0	2	1	0	0	TACGGAGGGTGCAAGCGTTAATCGGAATTACTGGGCGTAAAGCGCGCGTAGGCGGTCTGGTCAGTCAGATGTGAAAGCCCCGGGCTCAACCTGGGAATTGCATTTGATACTGCCAGACTCGAGTGTGGTAGAGGGAAGTGGAATTCCGAGTGTAGCGGTGAAATGCGTAGATATTCGGAGGAACACCAGTGGCGAAGGCGACTTCCTGGACCAACACTGACGCTGAGGTG
6de386c4d07b29f22acd508f6c96a920	d__Bacteria; p__Proteobacteria; c__Alphaproteobacteria; o__Thalassobaculales; f__Nisaeaceae; g__OM75_clade	0	0	29	4	1	4	23	1	3	1	21	14	2	8	9	2	1	6	5	0	0	26	2	22	0	TACGGAGGGGGCAAGCGTTGTTCGGAATTACTGGGCGTAAAGGGCGCGTAGGCGGCCAAGTCAGTCAGGCGTGAAAGCCCGGGGCTCAACCCCGGAATTGCGCTTGATACTGCTAGGCTAGAGATCGGAAGAGGGTAGTGGAATTCCCAGTGTAGAGGTGAAATTCGTAGATATTGGGAAGAACACCAGTGGCGAAGGCGGCTACCTGGTCCGGATCTGACGCTGAGGTG
57cbab24c997b590e1d0424567bf451e	d__Bacteria; p__Proteobacteria; c__Alphaproteobacteria; o__SAR11_clade	9	10	0	1	7	11	4	32	3	13	0	5	2	0	8	2	12	0	1	0	2	0	20	0	41	TACGAAGGGACCTAGCGTAGTTCGGAATTACTGGGCTTAAAGAGCTCGTAGGTGGTTAGAAAAGTTAGTGGTGAAATCCCAAGGCTTAACCTTGGAACTGCCACTAAAACTTTTTAACTAGAGTATGATAGAGGTAAGCGGAATTTCTAGTGTAGAGGTGAAATTCGTAGATATTAGAAAGAACACCAATTGCGAAGGCAGCTTTCTGGATCATTACTGACACTGAGGAG
f5157ee8fbcea4298f244d69d65d9f91	d__Archaea; p__Thermoplasmatota; c__Thermoplasmata; o__Marine_Group_II; f__Marine_Group_II; g__Marine_Group_II	0	0	0	4	0	0	0	14	0	0	0	23	0	4	0	0	2	0	10	0	0	0	106	0	20	TACCGGCGCCTCAAGTGGTCGTCGCTTTTATTGGGCCTAAAACGTCCGTAGCCGGTTTGGTACATTCGTGGGTAAATCAACTCGCTCAACGAGTTGAATTCTGCGAGGACGGCCAGACTAGGGACCGGGAGAGGTGTGGGGAACTCTCAGGGTAGGGGTAAAATCCTGTCATCCTGAGAGGACCACCTGTTGCGAAGGCGCCACACTAGAACGGATCCGACGGTCAGGGA
a3ef96866bb44528b32766498ffbf59d	d__Bacteria; p__Bacteroidota; c__Bacteroidia; o__Flavobacteriales; f__Flavobacteriaceae	0	0	0	0	0	0	0	0	2	1	0	11	2	11	12	3	3	16	16	3	0	101	1	0	0	TACGGAGGATCCAAGCGTTATCCGGAATCATTGGGTTTAAAGGGTCCGTAGGTGGATAATTAAGTCAGAGGTGAAATCCTGCAGCTCAACTGTAGAATTGCCTTTGATACTGGTTATCTTGAGTCATTATGAAGTGGTTAGAATATGTAGTGTAGCGGTGAAATGCATAGATATTACATAGAATACCAATTGCGAAGGCAGATCACTAATAATGTACTGACACTGATGGA
7c0cccac800adf54337f0e048eb91f5e	d__Bacteria; p__Verrucomicrobiota; c__Verrucomicrobiae; o__Verrucomicrobiales; f__Rubritaleaceae; g__Roseibacillus; s__uncultured_Verrucomicrobiaceae	0	0	0	156	1	0	1	6	0	0	0	11	0	2	0	0	0	0	4	0	0	0	0	0	0	TACGAAGGTCCCAAGCGTTGTTCGGAATCACTGGGCGTAAAGCGTGCGTAGGCGGCGAGGTAAGTCAGATGTGAAATCTCCGGGCTCAACCCGGAAACTGCATCCGATACTGCCTTGCTAGAGTAATGGAGGGGTAGCTGGAATTCTCGGTGTAGCAGTGAAATGCGTAGATATCGAGAGGAACACTCGTGGCGAAAGCGAGCTACTGGACATTTACTGACGCTCAGGCA
00da0d773dd7d4d0d02d21ce006cb2fb	d__Bacteria; p__Proteobacteria; c__Gammaproteobacteria; o__Cellvibrionales; f__Halieaceae; g__OM60(NOR5)_clade	0	0	24	2	10	2	10	0	0	4	15	3	5	14	12	13	1	60	3	0	0	2	0	0	0	TACGGAGGGTGCGAGCGTTAATCGGAATTACTGGGCGTAAAGCGCGCGTAGGTGGTCTGTTAAGTCGGATGTGAAAGCCCCGGGCTCAACCTGGGAACTGCATCCGATACTGGCAGACTAGAGTGCGGGAGAGGGAGGTAGAATTCCACGTGTAGCGGTGAAATGCGTAGATATGTGGAGGAATACCAGTGGCGAAGGCGGCCTCCTGGCTCGACACTGACACTGAGGTG
639acfafdf78579ae93b48cef966ddb8	d__Bacteria; p__Bacteroidota; c__Bacteroidia; o__Flavobacteriales; f__Flavobacteriaceae; g__NS4_marine_group; s__uncultured_Flavobacteriaceae	0	0	0	1	0	0	0	0	2	0	0	1	3	5	25	0	0	27	0	0	0	9	1	104	1	TACGGAGGATCCAAGCGTTATCCGGAATTATTGGGTTTAAAGGGTCCGCAGGCGGTCTATTAAGTCAGAGGTGAAATCTTGCAGCTCAACTGTAAAATTGCCTTTGATACTGGTAGACTTGAGTCATTGTGAAGTGGTTAGAATGTGTGGTGTAGCGGTGAAATGCATAGATATCACACAGAATACCAATTGCGAAGGCAGATCACTAACAATGTACTGACGCTCATGGA
d8c0be918b4c9b5e662e557a5cdcce32	d__Bacteria; p__Proteobacteria; c__Gammaproteobacteria; o__Vibrionales; f__Vibrionaceae; g__uncultured; s__Paraphotobacterium_marinum	0	3	20	18	15	3	4	3	5	10	5	4	5	9	9	5	5	6	15	2	0	4	24	4	0	TACGGAGGGTGCGAGCGTTAATCGGAATTACTGGGCGTAAAGCGCATGCAGGCGGTTTATTAAGCCAGATGTGAAAGCCCCGGGCTTAACCTGGGAATTGCATTTGGAACTGGTAAACTAGAGTCTTGTAGAGGGGGGTAGAATTTCAGGTGTAGCGGTGAAATGCGTAGAGATCTGAAGGAATACCGGTGGCGAAGGCGGCCCCCTGGACAAAGACTGACGCTCAGATG
14fcc218e8c31730466d28fd429eaa3a	d__Bacteria; p__Bdellovibrionota; c__Bdellovibrionia; o__Bacteriovoracales; f__Bacteriovoracaceae; g__Peredibacter	0	0	0	0	0	0	0	0	8	2	0	0	3	0	1	13	4	0	1	5	124	4	12	0	0	TACGAAGGGTGCAAGCGTTATTCGGATTTACTGGGCGTAAAGCGCGCGCAGGCGGATTGATAAGTCAGATGTGAAATCTCGGGGCTCAACCCCGAAACTGCGTCTGAAACTATCAATCTAGAGTGTTGGAGGGGGAAGTGGAATTTCGCATGTAGGGGTAAAATCCGTAGAGATGCGAAGGAACACCAGAGGCGAAGGCGACTTCCTGGCCAACTACTGACGCTGAGGCG
bdf11d1507a85d6d018b112d28a79387	d__Bacteria; p__Proteobacteria; c__Alphaproteobacteria; o__Rhodobacterales; f__Rhodobacteraceae; g__Paracoccus	1	0	4	6	3	4	8	12	0	0	0	0	0	0	0	0	0	0	0	0	0	0	0	100	38	TACGGAGGGGGCTAGCGTTGTTCGGAATTACTGGGCGTAAAGCGCACGTAGGCGGACTGGAAAGTTGGGGGTGAAATCCCGGGGCTCAACCTCGGAACTGCCTTCAAAACTATCAGTCTGGAGTTCGAGAGAGGTGAGTGGAATTCCGAGTGTAGAGGTGAAATTCGTAGATATTCGGAGGAACACCAGTGGCGAAGGCGGCTCACTGGCTCGATACTGACGCTGAGGTG
deece571fd6362fb445a2d2f3f3ac527	d__Bacteria; p__Proteobacteria; c__Alphaproteobacteria; o__Puniceispirillales; f__SAR116_clade; g__SAR116_clade	1	3	0	0	0	0	0	39	0	0	0	0	1	0	0	0	0	0	0	0	0	0	0	0	132	TACGAAGGGGGCGAGCGTTGTTCGGAATAACTGGGCGTAAAGGGCGCGTAGGCGGTCTATCTAGTTGGGCGTGAAAGCCCTGGGCTCAACCCAGGAATTGCGTCCAATACTAATAGACTAGAGACCGAGAGAGGATAGTGGAATTTCCAGTGTAGAGGTGAAATTCGTAGATATTGGAAAGAACACCAGTGGCGAAAGCGACTATCTGGCTCGGTTCTGACGCTGAGGCG
9d7980f33a21ba19c8cff1bbbe0971e7	d__Bacteria; p__Proteobacteria; c__Alphaproteobacteria; o__Sphingomonadales; f__Sphingomonadaceae; g__Sphingomonas	0	43	10	11	9	2	1	3	2	43	2	1	8	5	2	11	7	5	3	0	3	0	4	0	0	TACGGAGGGAGCTAGCGTTGTTCGGAATTACTGGGCGTAAAGCGCACGTAGGCGGCTTTGTAAGTTAGAGGTGAAAGCCTGGAGCTCAACTCCAGAACTGCCTTTAAGACTGCATCGCTTGAATCCAGGAGAGGTGAGTGGAATTCCGAGTGTAGAGGTGAAATTCGTAGATATTCGGAAGAACACCAGTGGCGAAGGCGGCTCACTGGACTGGTATTGACGCTGAGGTG
c159b0fdfc8aec96dfaccbbbe98a9e6b	d__Bacteria; p__Proteobacteria; c__Gammaproteobacteria; o__HgCo23; f__HgCo23; g__HgCo23	0	0	1	0	0	0	2	35	1	1	0	0	2	0	2	0	0	0	2	3	0	0	30	0	95	TACGGAGGGTGCGAGCGTTAATCGGAATTACTGGGCGTAAAGCGTGCGTAGGCGGCATGGTCAGTCGGATGTGAAAGCCCCGGGCTTAACCTGGGAATTGCATTCGAAACTACCAAGCTAGAGTATGCTAGAGGAAAGTGGAATTCCCGGTGTAGCGGTGAAATGCGTAGATATCGGGAGGAACATCAATGGCGAAGGCAACTTTCTGGAGCAATACTGACGCTGAGGTA
cd50c08b4f4238186abefe83422bbe0c	d__Bacteria; p__Bacteroidota; c__Bacteroidia; o__Flavobacteriales; f__Flavobacteriaceae; g__NS4_marine_group; s__uncultured_Flavobacteriaceae	0	0	26	1	5	2	32	13	2	2	14	0	6	5	20	0	0	1	11	0	0	6	2	23	2	TACGGAGGATCCAAGCGTTATCCGGAATTATTGGGTTTAAAGGGTCCGCAGGCGGTCTATTAAGTCAGAGGTGAAATCTTGCAGCTCAACTGTAAAATTGCCTTTGATACTGGTAGACTTGAGTCATTGTGAAGTGGTTAGAATGTGTAGTGTAGCGGTGAAATGCATAGATATTACACAGAATACCAATTGCGAAGGCAGATCACTAACAATGTACTGACGCTCATGGA
5c961e6f77d7cd5b30c05e448c8835c9	d__Bacteria; p__Proteobacteria; c__Gammaproteobacteria; o__SAR86_clade; f__SAR86_clade; g__SAR86_clade	1	0	0	0	1	1	0	21	0	0	0	0	0	0	0	1	0	0	0	0	0	0	20	0	128	TACGGAGGGTCCAAGCGTTAATCGGAATTACTGGGCGTAAAGCGCGCGTAGGCGGTTTAGCAAGTTGAATGTGAAAGCCCTGGGCTCAACCTAGGAACTGCATTCAAAACTACTAAGCTAGAGTACGAGAGAGGAGAGTAGAATTTCTGGTGTAGCGGTGAAATGCGTAGATATCAGAAGGAATACCAATGGCGAAGGCAGCTCTCTGGCTCGTCACTGACGCTAAGGTG
804f36ba6a3988a5541f5e7da71de3f0	d__Bacteria; p__Proteobacteria; c__Alphaproteobacteria; o__Rhodobacterales; f__Rhodobacteraceae	2	5	3	1	12	9	10	17	28	12	3	4	1	7	9	21	1	0	0	0	0	0	20	0	7	TACGGAGGGGGTTAGCGTTGTTCGGAATTACTGGGCGTAAAGCGCGCGTAGGCGGATCAGAAAGTTGGGGGTGAAATCCCGGGGCTCAACCCCGGAACGGCCTCCAAAACTCCTGGTCTTGAGTTCGAGAGAGGTGAGTGGAATTCCGAGTGTAGAGGTGAAATTCGTAGATATTCGGAGGAACACCAGTGGCGAAGGCGGCTCACTGGCTCGATACTGACGCTGAGGTG
247015a4a3ed80cbb810077a7b36ee46	d__Bacteria; p__Proteobacteria; c__Alphaproteobacteria; o__Rhodobacterales; f__Rhodobacteraceae	7	10	0	0	50	5	0	0	12	7	0	3	10	0	0	15	7	7	1	2	2	9	24	0	0	TACGGAGGGGGTTAGCGTTGTTCGGAATTACTGGGCGTAAAGCGCACGTAGGCGGACTATTAAGTCAGGGGTGAAATCCCGGGGCTCAACCCCGGAACTGCCTTTGATACTGGTAGTCTAGAGTTCGAGAGAGGTGAGTGGAATTCCGAGTGTAGAGGTGAAATTCGTAGATATTCGGAGGAACACCAGTGGCGAAGGCGGCTCACTGGCTCGATACTGACGCTGAGGTG
be086db373d243c5b0d193beb5b782e4	d__Bacteria; p__Marinimicrobia_(SAR406_clade); c__Marinimicrobia_(SAR406_clade); o__Marinimicrobia_(SAR406_clade); f__Marinimicrobia_(SAR406_clade); g__Marinimicrobia_(SAR406_clade); s__uncultured_bacterium	0	84	0	0	26	0	3	4	14	0	0	0	0	0	1	24	0	0	0	0	15	0	0	0	0	TACGAGGGGTGCTAGCGTTGTCCGGAATCATTGGGCGTAAAGGGTCCGTAGGTGTCTTTGCAAGTCGTTTGTTACATTCACCGGCTTAACCGGTGGCCTGCAATCGAAACTGCAAGGATAGAGTTCGAGAGAGGAAAGTGGAATTCCTGGTGTAGCGGTGACATGCGTAGATATCAGGAGGAACACCAATGGCGAAGGCAGCTTTCTGGCTCGATACTGACACTGAGGGA
b64fb3f7a00ca5130e20241f2f193e09	d__Bacteria; p__Proteobacteria; c__Alphaproteobacteria; o__Rhodobacterales; f__Rhodobacteraceae	0	0	0	0	0	0	0	0	0	0	0	0	0	0	0	0	0	0	0	0	0	0	111	0	60	TACGGAGGGGGTTAGCGTTGTTCGGAATTACTGGGCGTAAAGCGCGCGTAGGCGGATTAATAAGTCAGGGGTGAAATCCCGAGGCTCAACCTCGGAACTGCCTTTGATACTGTTAATCTTGAGTTCGAGAGAGGTGAGTGGAATTCCGAGTGTAGAGGTGAAATTCGTAGATATTCGGAGGAACACCAGTGGCGAAGGCGGCTCACTGGCTCGATACTGACGCTGAGGTG
59911a5a860c490adbafd1eb9d098e52	d__Bacteria; p__Bdellovibrionota; c__Bdellovibrionia; o__Bacteriovoracales; f__Bacteriovoracaceae; g__Peredibacter	0	0	0	0	0	0	0	0	15	38	2	3	44	4	2	5	38	0	0	17	1	0	0	0	0	TACGGAGGGTGCAAGCGTTGTTCGGATTTACTGGGCGTAAAGCGCGCGCAGGCGGACAATCAAGTCAGATGTGAAATCTCGGGGCTTAACCCCGAAACTGCGTCTGAAACTGGTTGTCTAGAGTCTCACAGGGGGTTGGGGAATTTCACGTGTAGGGGTAAAATCCGTAGAGATGTGAAGGAACACCGGTGGCGAAGGCGCCAACCTGGATGAGTACTGACGCTGAGGCG
d19a74abbd1be9f21da814703581b41b	d__Bacteria; p__Proteobacteria; c__Gammaproteobacteria; o__SAR86_clade; f__SAR86_clade; g__SAR86_clade; s__uncultured_bacterium	0	0	12	0	2	6	20	4	3	1	60	3	5	0	12	3	0	5	2	0	0	21	2	7	0	TACGGAAGGTCCAAGCGTTAATCGGAATTACTGGGCGTAAAGGGCGCGTAGGTGGTTTATTAAGTTGGATGTGAAAGCCCTGGGCTCAACCTAGGAACTGCATCCAAAACTAGTTCACTAGAGTACGAAAGAGGGAAGTAGAATTCACAGTGTAGCGGTGGAATGCGTAGATATTGTGAAGAATACCAATGGCGAAGGCAGCTTCCTGGTTCTGTACTGACACTGAGGTG
6415196b8de90b4cd34b9f4da539ed9c	d__Bacteria; p__Proteobacteria; c__Gammaproteobacteria; o__SAR86_clade; f__SAR86_clade; g__SAR86_clade; s__uncultured_bacterium	0	0	19	8	1	0	2	0	3	1	2	6	3	23	27	3	3	21	5	0	0	11	3	27	0	TACGGAAGGTCCAAGCGTTAATCGGAATTACTGGGCGTAAAGCGCGCGTAGGTGGTTTATTAAGTTGGGTGTGAAAGCCCCGGGCTCAACCTGGGAACTGCATCCAAAACTGATTCACTAGAGTACGAAAGAGGAAAGTAGAATTCACAGTGTAGCGGTGGAATGCGTAGATATTGTGAAGAATACCGATGGCGAAGGCAGCTTTCTGGTTCTGTACTGACACTGAGGTG
6b637407a021393bbe7c2d3819aa8ac3	d__Bacteria; p__Proteobacteria; c__Gammaproteobacteria; o__SAR86_clade; f__SAR86_clade; g__SAR86_clade; s__Rhodobacteraceae_bacterium	0	0	34	15	4	3	11	0	2	6	36	3	3	4	3	0	1	5	0	1	0	29	0	7	0	TACGGATGGTGCAAGCGTTAATCGGAATTACTGGGCGTAAAGCGCGCGTAGGTGGCCTATCAAGTTAGATGTGAAATCCCGGGGCTTAACCTCGGAACTGCATCTAAAACTGATAAGCTAGAGTACTAGAGAGGAAAGTAGAATTCTTAGTGTAGCGGTGGAATGCGTAGATATTAAGAGGAATACCAATGGCGAAGGCAACTTTCTGGATAGATACTGACACTGAGGTG
f471d7045661f8b4917951ea981fc498	d__Bacteria; p__Chloroflexi; c__Dehalococcoidia; o__SAR202_clade; f__SAR202_clade; g__SAR202_clade; s__SAR202_cluster	30	0	1	1	0	28	2	1	0	27	0	2	15	1	0	0	45	1	6	6	0	0	0	0	0	TACGTAGGGAGCGAGCGTTACCCGGAATTACTGGGCGTAAAGAGCACGTAGGCGGTTGGATAAGTCTTCTGTGAAAGCTCCCGGCTCAACTGGGAGAGGTCAGGGGATACTATTCGACTTGAGGGCTGTAGAGGTAAGCGGAATTCCCGGTGTAGCGGTGAAATGCGTAGATATCGGGAGGAACACCAGCGGCGAAAGCGGCTTACTGGGCAGTGCCTGACGCTGAGGTG
78be86425b9b51c352416e651dd6206b	d__Bacteria; p__Proteobacteria; c__Alphaproteobacteria; o__SAR11_clade; f__Clade_II; g__Clade_II	0	0	0	11	0	2	0	28	0	5	0	12	0	28	0	0	0	0	12	0	0	0	31	0	35	TACGAAGGGACCTAGCGTAGTTCGGAATTACTGGGCTTAAAGAGCTCGTAGGTGGTTAAAAAAGTTGATGGTGAAATCCCAAGGCTCAACCTTGGAACTGCCATCAAAACTGTTTAGCTAGAGTGTGATAGAGGAAAGTGGAATTTCTAGTGTAGAGGTGAAATTCGTAGATATTAGAAAGAACACCAAAAGCGAAGGCAACTTTCTGGATCACTACTGACACTGAGGAG
e11ccf85fd5ea7abad8dbd2e196afb07	d__Bacteria; p__Proteobacteria; c__Alphaproteobacteria; o__Caulobacterales; f__Caulobacteraceae; g__Brevundimonas	88	7	3	0	1	8	2	1	15	1	0	3	2	0	3	7	2	0	0	0	5	0	2	3	10	TACGAAGGGGGCTAGCGTTGCTCGGAATTACTGGGCGTAAAGGGAGCGTAGGCGGACATTTAAGTCAGGGGTGAAATCCCGGGGCTCAACCTCGGAATTGCCTTTGATACTGGGTGTCTTGAGTATGAGAGAGGTGTGTGGAACTCCGAGTGTAGAGGTGAAATTCGTAGATATTCGGAAGAACACCAGTGGCGAAGGCGACACACTGGCTCATTACTGACGCTGAGGCT
35abcf02a76a8644e26251a33e9bbad9	d__Bacteria; p__Proteobacteria; c__Alphaproteobacteria; o__Rickettsiales; f__Rickettsiales; g__Rickettsiales; s__uncultured_bacterium	13	1	0	0	4	18	2	0	7	21	2	7	27	6	3	15	21	1	3	4	0	2	4	2	0	TACGGAGGGGGCTAGCGTTGTTCGGAATTACTGGGCGTAAAGAGCGTGTAGGCTGTTTACCAAGTTAGACGTGAAAGCCCTGGGCTTAACCCAGGAAATGCGTTTAAAACTGATAAGCTAGAGTTCAGAAGAGGATAGCGGAATTCCAAGTGTAGAGGTGAAATTCGTAGATATTTGGAAGAACACCGATGGCGAAGGCAGCTATCTGGGCTGTAACTGACGCTGAGACG
8e6bf348f7544c3fe8f1c842963912ca	d__Bacteria; p__Bacteroidota; c__Bacteroidia; o__Flavobacteriales; f__Flavobacteriaceae; g__Winogradskyella; s__Winogradskyella_poriferorum	0	0	2	0	0	0	0	0	2	4	0	4	6	12	13	5	4	15	14	9	4	28	41	0	0	TACGGAGGATGCAAGCGTTATCCGGAATCATTGGGTTTAAAGGGTCCGTAGGTGGATTAGTAAGTCAGAGGTGAAAGCCTGCAGCTCAACTGTAGAACTGCCTTTGATACTGCTAGTCTTGAATTATTGTGAAGTGGTTAGAATATGTAGTGTAGCGGTGAAATGCATAGATATTACATAGAATACCAATTGCGAAGGCAGATCACTAACAATATATTGACACTGATGGA
49982058a99c648457ec2878f6a00403	d__Bacteria; p__Proteobacteria; c__Alphaproteobacteria; o__Sphingomonadales; f__Sphingomonadaceae; g__Sphingomonas	0	52	9	2	5	4	2	9	7	5	0	5	2	4	7	15	3	4	3	1	7	3	4	7	2	TACGGAGGGGGCTAGCGTTGTTCGGAATTACTGGGCGTAAAGCGCACGTAGGCGGCTTTGTAAGTCAGAGGTGAAAGCCTGGAGCTCAACTCCAGAACTGCCTTTGAGACTGCATCGCTTGAATCCAGGAGAGGTCAGTGGAATTCCGAGTGTAGAGGTGAAATTCGTAGATATTCGGAAGAACACCAGTGGCGAAGGCGGCTGACTGGACTGGTATTGACGCTGAGGTG
00cb72e5f1e4006e285f0b88eb26b3af	d__Bacteria; p__Proteobacteria; c__Gammaproteobacteria; o__Alteromonadales; f__Marinobacteraceae; g__Marinobacter	13	8	11	4	17	63	0	6	6	12	2	0	3	4	2	3	4	0	2	0	1	0	0	0	0	TACGGAGGGTGCAAGCGTTAATCGGAATTACTGGGCGTAAAGCGCGCGTAGGTGGTTTGGTAAGCGAGATGTGAAAGCCCCGGGCTTAACCTGGGAACGGCATTTCGAACTGTCAGACTAGAGTGTGGTAGAGGGTAGTGGAATTTCCTGTGTAGCGGTGAAATGCGTAGATATAGGAAGGAACACCAGTGGCGAAGGCGGCTACCTGGACCAACACTGACACTGAGGTG
b70a3e59bdd35fa207aa0c49c9277288	d__Bacteria; p__Cyanobacteria; c__Cyanobacteriia	1	1	0	15	1	0	0	4	2	0	0	8	0	95	3	2	3	4	21	0	0	0	1	0	0	GACGGGAGATGCAAGCGTTATTCGGATTTATTGGGCGTAAAGGGTCTGTAGGTTGTCAATTAAGTCTATTGTCAAATTCCGAAGCTCAACTTCGGGCCGGCACTAGAAACTAATTGACTTGAGTACGTTAGAGGCAGGGGGAATTCCCAGTGTAGCGGTGAAATGCGTAGATATTGGGAGGAACATCAATGGCGAAGGCACCCTGCTAGGCCGATACTGACACTGAAAGA
cd2d64a848c887e9777be747033ad8ec	d__Bacteria; p__Proteobacteria; c__Gammaproteobacteria; o__KI89A_clade; f__KI89A_clade; g__KI89A_clade; s__uncultured_bacterium	31	27	0	1	8	23	1	8	15	2	0	2	6	5	0	17	0	2	1	0	5	0	1	2	3	TACGGAGGGACCGAACGTTAATCGGAATTACTGGGCGTAAAGCGCACGTAGGCGGTTCGTTAAGTGGGATGTGAAAGCCCTAGGCTCAACCTAGGAATTGCATCTCAAACTGACGGGCTAGAGTGTAGTAGAGGGAGGTGGAATTTCCTGTGTAGCGGTGAAATGCGTAGATATAGGAAGGAACACCAGTGGCGAAGGCGGCCTCCTGGACTAACACTGACGCTGAGGTG
3715c870af36b3c50f388effe0e57920	d__Bacteria; p__Proteobacteria; c__Alphaproteobacteria; o__Rickettsiales; f__S25-593; g__S25-593	0	0	38	10	1	1	17	4	2	1	26	10	0	7	5	0	0	2	8	0	0	6	0	19	3	TACGGAGGGAGCTAGCGTTGTTCGGAATTACTGGGCGTAAAGGGCGTGTAGGCTGTTTGATTAGTCAGAGGTGAAATCCCTAAGCTCAACTTAGGAACTGCCTTTGATACTATCATACTAGAGATCGAGAGAAGTTAGCGGAATTCCAAGTGTAGAGGTGAAATTCGTAGATATTTGGAAGAACACCTGTGGCGAAAGCGGCTAACTGGCTCGTTTCTGACGCTGAGACG
31874227292e47abc252588c5c30aa33	d__Bacteria; p__SAR324_clade(Marine_group_B); c__SAR324_clade(Marine_group_B); o__SAR324_clade(Marine_group_B); f__SAR324_clade(Marine_group_B); g__SAR324_clade(Marine_group_B)	0	0	0	5	0	0	0	34	0	0	0	0	0	0	0	0	0	0	1	0	0	0	103	0	17	TACGTAGGGTGCGAGCGTTGTTCGGAATTACTGGGCGTAAAGGGCGCGCAGGCGGAATAGCAAGTCGGAGGTGAAAGCCCGGGGCTCAACCCCGGAGGGTCTTTCGAAACTGCTAATCTAGAGAGGGTCAGGGGCCAGCAGAATTCCTGGTGTAGAGGTGAAATTCGTAGATATCAGGAGGAATACCGGTGGCGAAAGCGGCTGGCTGGGACCACTCTGACGCTGAGGCG
2f6fdfeeecac5737dea50231772514b1	d__Bacteria; p__Actinobacteriota; c__Actinobacteria; o__Propionibacteriales; f__Nocardioidaceae; g__Nocardioides	1	2	1	1	12	4	3	6	24	2	0	4	9	8	10	32	7	4	6	3	12	2	5	1	0	TACGTAGGGTCCGAGCGTTGTCCGGAATTATTGGGCGTAAAGGGCTCGTAGGCGGTTTGTCGCGTCGGGAGTGAAAACACCGGGCTTAACTCGGTGCTTGCTTTCGATACGGGCAGACTAGAGGCATTCAGGGGAGAACGGAATTCCTGGTGTAGCGGTGAAATGCGCAGATATCAGGAGGAACACCGGTGGCGAAGGCGGTTCTCTGGGAATGTCCTGACGCTGAGGAG
4cf992f3c44b4ae131e8cfc3ea792afb	d__Bacteria; p__Actinobacteriota; c__Actinobacteria; o__Corynebacteriales; f__Mycobacteriaceae; g__Mycobacterium	5	9	1	2	11	7	6	12	12	9	2	8	12	10	7	13	9	6	7	2	2	2	0	0	5	TACGTAGGGTGCGAGCGTTGTCCGGAATTACTGGGCGTAAAGAGCTCGTAGGTGGTTTGTCGCGTTGTTCGTGAAAACTCACAGCTTAACTGTGGGCGTGCGGGCGATACGGGCAGACTGGAGTACTGCAGGGGAGACTGGAATTCCTGGTGTAGCGGTGGAATGCGCAGATATCAGGAGGAACACCGGTGGCGAAGGCGGGTCTCTGGGCAGTAACTGACGCTGAGGAG
8c56fb5768c7856a6b1daa0a41aa3a00	d__Bacteria; p__Proteobacteria; c__Alphaproteobacteria; o__Parvibaculales; f__OCS116_clade; g__OCS116_clade	0	0	0	0	0	0	0	0	1	2	0	0	0	0	0	0	0	13	1	0	0	7	0	135	0	TACGGAGGGGGCTAACGTTGTTCGGAATTACTGGGCGTAAAGCGCGCGTAGGCGGATTAGACAGTTGAGGGTGAAATCCCGGAGCTTAACTCCGGAACTGCCTTCAATACTACTAATCTTGAGTTCGGAAGAGGTGAGTGGAATTCCTAGTGTAGAGGTGAAATTCGTAGATATTAGGAAGAACATCAGTGGCGAAGGCGACTCACTGGTCCGATACTGACGCTGAGGTG
b69bb1ce548d595edc47ee01ababed9a	d__Bacteria; p__Cyanobacteria; c__Cyanobacteriia; o__Synechococcales; f__Cyanobiaceae; g__Prochlorococcus_MIT9313; s__uncultured_marine	0	0	0	0	0	0	0	0	0	0	0	0	0	0	0	0	0	0	0	0	0	0	0	0	159	TACGGGAGTGGCAAGCGTTATCCGGAATTATTGGGCGTAAAGCGTCCGCAGGCGGCCTTTCAAGTCTGCTGTTAAAACGTGGAGCTCAACTCCATCATGGCAGTGGAAACTGATTGGCTTGAGTATGGTAGGGGCAGAGGGAATTCCCGGTGTAGCGGTGAAATGCGTAGATATCGGGAAGAACACCAGTGGCGAAGGCGCTCTGCTGGGCCATTACTGACGCTCATGGA
791a5682ba6b938ff43fa4ecef589f20	d__Bacteria; p__Cyanobacteria; c__Cyanobacteriia	0	0	51	0	0	3	14	21	0	0	29	10	0	7	8	0	0	1	3	0	0	7	0	3	0	TACGGGGGATGCAAGCGTTATCCGGAATGATTGGGCGTAAAGCGTCTGTAGGTGGTTAATCAAGTCTATTGTAAAACCTTCAAGCCTAACTTGAATTTAGCAGTAGAAACTCATTAACTTGAGTAGGACAGAGGTAGAGGGAATTCCCGGTGTAGCGGTGAAATGCGTAGATATCGGGAGGAACACCAAGTGTGAAGACACTCTACTGGGTCTTAACTGACACTCAGAGA
92da9a6156a7fd328e2dfcc517bb1017	d__Bacteria; p__Verrucomicrobiota; c__Verrucomicrobiae; o__Arctic97B-4_marine_group; f__Arctic97B-4_marine_group; g__Arctic97B-4_marine_group	8	25	0	1	6	8	4	3	32	4	1	5	5	3	6	10	10	6	2	2	8	0	0	6	1	TACAGAGGTCCCAAGCGTTGTTCGGATTTACTGGGCGTAAAGGGTGCGTAGGCGGCTAGAAAAGTTTGGTGTGAAATCTTCGGGCTCAACCCGGAAACTGCACTGAAAACTATCTGGCTAGAGGATCGGAGAGGAGATTGGAATTCTCGGTGTAGCAGTGAAATGCGTAGATATCGAGAGGAACACCAGTTGCGAAGGCGGATCTCTGGACGGTTCCTGACGCTGAGGCA
3d335740c56b79befe6a3b832f05405c	d__Bacteria; p__Proteobacteria; c__Alphaproteobacteria; o__Rhodospirillales; f__AEGEAN-169_marine_group; g__AEGEAN-169_marine_group; s__unidentified_marine	1	0	3	10	6	2	11	1	4	5	35	9	0	6	9	2	2	3	1	2	0	30	0	14	0	TACGAAGGGGGCTAGCGTTGTTCGGAATCACTGGGCGTAAAGCGTATGTAGGCGGATCAAAAAGTTAGATGTGAAATCCCTGGGCTCAACCCAGGAACTGCATTTAAAACTAGTGATCTAGAAATTGGTAAGGGTTAGTAGAATTTCCAGTGTAGAGGTGAAATTCGTAGATATTGGAAAGAATACCAGAAGCGAAGGCGACTAACTAGGCCATTTTTGACGCTGAGATA
785eea2424b0467ef21378ce8fbec3b9	d__Bacteria; p__Actinobacteriota; c__Acidimicrobiia; o__Microtrichales; f__Microtrichaceae; g__Sva0996_marine_group; s__marine_metagenome	0	0	0	0	2	0	0	12	0	0	0	0	1	0	0	0	3	0	0	0	0	0	0	0	138	CACGTAGGGACCGAGCGTTGTCCGGATTTATTGGGCGTAAAGAGCTCGTAGGCGGTTCGGTAAGTCAGGTGTGAAAGCTCGAGGCTCAACCTCGAGATGCCACCTGATACTGCTGTGACTTGAGTCCGGTAGAGGAGTGTGGAATTCCTGGTGTAGCGGTGAAATGCGCAGATATCAGGAGGAACACCAATTGCGAAGGCAGCACTCTGGGCCGGTACTGACGCTGAGGA
a7e34b8168e086e8bd7707c002d77573	d__Bacteria; p__Verrucomicrobiota; c__Verrucomicrobiae; o__Arctic97B-4_marine_group; f__Arctic97B-4_marine_group; g__Arctic97B-4_marine_group; s__marine_metagenome	0	0	1	0	0	0	0	11	0	0	0	0	1	0	0	0	0	0	1	0	0	0	30	2	110	TACAGAGGTCCCAAGCGTTGTTCGGATTTACTGGGCGTAAAGAGTGCGTAGGCGGTCAGAAAAGTTTGGTGTGAAATCTTCGGGCTTAACCCGGAAACTGCACTGAAAACTATTTGACTAGAGGATCGGAGAGGAGATTGGAATTCTCAGTGTAGCAGTGAAATGCGTAGATATTGAGAGGAACACCAGTTGCGAAGGCGGATCTCTGGACGATTCCTGACGCTGAGGCA
5429eb7cc8c3ea816bffb258f24cdde8	d__Bacteria; p__Proteobacteria; c__Gammaproteobacteria; o__Pseudomonadales; f__Moraxellaceae; g__Psychrobacter	1	0	2	0	65	11	6	47	7	0	0	2	1	2	1	4	1	0	2	1	1	0	1	0	0	TACAGAGGGTGCAAGCGTTAATCGGAATTACTGGGCGTAAAGCGAGCGTAGGTGGCTTGATAAGTCAGATGTGAAATCCCCGGGCTTAACCTGGGAACTGCATCTGATACTGTTAAGCTAGAGTAGGTGAGAGGGAAGTAGAATTCCAGGTGTAGCGGTGAAATGCGTAGAGATCTGGAGGAATACCGATGGCGAAGGCAGCTTCCTGGCATCATACTGACACTGAGGCT
be3d779df57d0f55b00740df9bd90e02	d__Bacteria; p__Bacteroidota; c__Bacteroidia; o__Flavobacteriales; f__NS9_marine_group; g__NS9_marine_group	2	0	35	1	1	4	15	7	1	0	36	0	0	5	4	0	0	7	0	0	0	16	0	16	5	TACGGAGGGTGCAAGCGTTATCCGGATTTATTAGGTTTAAAGGGTCCGCAGGCGGAATATTAAGTCAGTGGTGAAAGCCTACAGCTCAACTGTAGAACTGCCATTGATACTGATATTCTTGAGTGTGGTTGAAGTGAGCGGAATATGTCATGTAGCGGTGAAATGCATAGATATGACATGGAACACCAATTGCGAAGGCAGCTCACTAAGCCATTACTGACGCTCATGGA
3c5714f01b9ed7f0b1c75735ee328a69	d__Bacteria; p__Chloroflexi; c__Dehalococcoidia; o__SAR202_clade; f__SAR202_clade; g__SAR202_clade	0	66	0	1	12	1	2	3	10	0	2	5	0	5	3	14	7	8	3	0	10	0	0	2	0	TACGTAGGTCACAAACGTTGTCCGGATTTATTGGGCGTAAAGGGTCCGTAGGCGGTTCGGTAAGTCTCCTGTGAAATCTTCAGGCTCAACTTGAAGAGGTCGGGGGATACTGCCGGACTTGAGACTGTTAGAGGCAAGTGGAATTCCCGGTGTAGTGGTGAAATGCGTAGATATCGGGAGGAACACCAGTGGCGAAAGCGGCTTGCTGGGACAGTTCTGACGCTGAGGGA
a0fa59a6b82463f730bf060ddeabb703	d__Bacteria; p__Proteobacteria; c__Gammaproteobacteria; o__SAR86_clade; f__SAR86_clade; g__SAR86_clade; s__uncultured_bacterium	0	0	51	4	9	7	9	2	0	0	57	1	1	3	2	2	2	0	0	0	0	0	0	0	4	TACGGAGGGTCCAAGCGTTAATCGGAATTACTGGGCGTAAAGCGCGCGTAGATGGTCTATTCAGTTGGGTGTGAAATCCCTGGGCTCAACCTAGGAACTGCATCCAAAACTTATAGACTAGAGTACGAAAGAGGAGAGTAGAATTCATGGTGTAGCGGTGAAATGCGTAGATATCATGAGGAATACCAGTGGCGAAGGCGACTCTCTGGTTCGAGACTGACATTGAGGTG
f73b4185560f1d3f8cce3cb8fefdb223	d__Bacteria; p__Proteobacteria; c__Alphaproteobacteria; o__Caulobacterales; f__Hyphomonadaceae; g__Ponticaulis; s__uncultured_Alphaproteobacteria	0	0	0	0	1	1	0	0	16	4	0	2	63	2	6	7	8	1	11	20	11	0	0	0	0	TACGAAGGGGGCTAGCGTTGTTCGGAATTACTGGGCGTAAAGCGCGCGTAGGCGGACCACCAAGTTGGATGTGAAATCCCAGGGCTCAACTCTGGAACTGCATTCAAAACTGTTGGTCTAGAGGCTAGGAGAGGTCAGTGGAATACCGAGTGTAGAGGTGAAATTCGTAGATATTCGGTGGAACACCAGTGGCGAAGGCGACTGACTGGACTAGTACTGACGCTGAGGTG
f0307b7b87e5f97b449de0b1848fc719	d__Bacteria; p__Proteobacteria; c__Gammaproteobacteria; o__Cellvibrionales; f__Porticoccaceae; g__SAR92_clade; s__uncultured_bacterium	0	0	30	0	5	5	18	0	1	0	47	0	0	0	8	2	1	4	2	0	0	20	0	10	0	TACGGAGGGTGCAAGCGTTAATCGGAATTACTGGGCGTAAAGCGCGCGTAGGTGGTTTTATAAGCTAGCTGTGAAAGCCCCGGGCTCAACCTGGGAACTGCAGTTAGAACTGTTTGACTAGAGTATGATAGAGGGTGGCGGAATTTCCTGTGTAGCGGTGAAATGCGTAGATATAGGAAGGAACATCAGTGGCGAAGGCGGCCACCTGGATTAATACTGACACTGAGGTG
756bc977e315e42ab2888ab946493347	d__Archaea; p__Thermoplasmatota; c__Thermoplasmata; o__Marine_Group_II; f__Marine_Group_II; g__Marine_Group_II	0	0	8	37	0	3	7	4	0	0	0	21	0	67	0	1	0	1	4	0	0	0	0	0	0	TACCGGCGCCTCAAGTGGTCGTCGCTTTTATTGGGCCTAAAACGTCCGTAGCCGGTTTGGTACATTCGTGGGTAAATCAGCTCGCTCAACGAGTTGAATTCTGCGAGGACGGCCAGACTAGGGACCGGGAGAGGTGTGGGGAACTCTCAGGGTAGGGGTAAAATCCTGTCATCCTGAGAGGACCACCTGTTGCGAAGGCGCCACACTAGAACGGATCCGACGGTCAGGGA
c6e614dab67b66b1cc182594b3231898	d__Bacteria; p__Planctomycetota; c__Planctomycetes; o__Planctomycetales; f__uncultured; g__uncultured; s__uncultured_marine	6	19	0	2	2	13	1	5	21	14	0	4	15	3	2	10	20	3	3	4	3	0	0	1	0	CACGTACTGGGCGAACGTTATTCGGAATCACTGGGCTTAAAGGGTACGTAGGCGGCCAGATTAGTCAGATGTGAAATCCCACGGCTCAACCGTGGAACTGCGTTTGATACTGTCTGGCTTGAGTGAGATAGGGGTGTGTGGAACTTCCGGTGGAGCGGTGAAATGTGTTGAGATCGGAAGGAACGCCGGTGGCGAAAGCGACACACTGGGTCTTTACTGACGCTGAGGTA
e3c186572d5a58bacaeaad2e64af51d0	d__Bacteria; p__Planctomycetota; c__Planctomycetes; o__Pirellulales; f__Pirellulaceae; g__Rubripirellula	0	0	14	0	2	4	2	0	1	0	4	2	5	86	13	1	0	11	4	0	0	2	0	0	0	GACGAACCGTCCAAACGTTATTCGGTATCACTGGGCTTAAAGCGTGCGTAGGCGGCTTGGTAGGTGAGATGTGAAAGCCCACGGCCCAACCGTGGAATTGCGTTTCAAACCATCAAGCTCGAGGAAGATAGGGGTGATGGGAACTTATGGTGGAGCGGTGAAATGCGTTGATATCATAGGGAACACCGGTGGCGAAAGCGCATCACTGGATCTTTTCTGACGCTGAGGCA
dd2ac75af5e400691ad93d18b202f061	d__Archaea; p__Crenarchaeota; c__Nitrososphaeria; o__Nitrosopumilales; f__Nitrosopumilaceae; g__Nitrosopumilaceae	0	0	0	0	0	0	0	0	0	0	0	0	0	1	0	2	0	0	0	142	0	0	5	1	0	AACCAGCACCTCAAGTGGTCAGGATGATTATTGGGCCTAAAGCATCCGTAGCCGGCTCTGTAAGTTTTCGGTTAAATCTATACGCTCAACGTATGGGCTGCCGAAAATACTGTAGAGATAGGGAGTGGGAGAGGTAGACGGTACTCGGTAGGAAGGGGTAAAATCCTTTGATCTATTGATGACCACCTGTGGCGAAGGCGGTCTACCAGAACACGTTCGACGGTGAGGGA
356654b589240315b4940d7e7ff02589	d__Bacteria; p__Verrucomicrobiota; c__Verrucomicrobiae; o__Arctic97B-4_marine_group; f__Arctic97B-4_marine_group; g__Arctic97B-4_marine_group; s__uncultured_marine	12	0	0	0	3	20	0	5	2	18	0	2	33	5	3	4	35	2	1	0	1	0	4	0	0	TACTGAGGTCCCAAGCGTTGTTCGGATTTACTGGGCGTAAAGGGTGCGTAGGCGGCTATAAAAGTTTGGTGTGAAATCTCCGGGCTCAACCCGGAAACTGCATTGAAAACTAGATGGCTAGAGGATCGGAGAGGAGATTGGAATTCTCAGTGTAGCAGTGAAATGCGTAGATATTGAGAGGAACACCAGTTGCGAAGGCGGATCTCTGGACGGTTTCTGACGCTGAGGCA
30c643c0c6a786d1ca6c5f1fafda754f	d__Bacteria; p__Actinobacteriota; c__Acidimicrobiia; o__Microtrichales; f__Microtrichaceae; g__Sva0996_marine_group	0	0	0	30	3	1	2	15	0	1	0	16	0	22	0	0	1	1	20	0	0	0	38	0	0	TACGTAGGGCGCAAGCGTTGTCCGGATTTATTGGGCGTAAAGGGCTCGTAGGCGGTTTGGTAAGTCGGGTGTGAAAACTCAGGGCTCAACTCTGAGACGCCACTCGATACTGCCATGACTAGAGTCCGGTAGGGGAGTGCGGAATTCCTGGTGTAGCGGTGAAATGCGCAGATATCAGGAGGAACACCAACAGCGAAGGCAGCACTCTGGGCCGGTACTGACGCTGAGGA
f4085698ad355724d2dcc97ce31ebc96	d__Bacteria; p__Proteobacteria; c__Gammaproteobacteria; o__UBA10353_marine_group; f__UBA10353_marine_group; g__UBA10353_marine_group	6	0	0	0	4	7	0	0	2	14	2	2	5	1	1	8	24	0	0	74	0	0	0	0	0	TACGGAGGGTGCAAGCGTTAATCGGAATCACTGGGCGTAAAGCGCGCGTAGGCGGTCTGGTCAGTCAGATGTGAAAGCCCCGGGCTTAACCTGGGAACTGCGTTTGATACTGCCAGACTAGAGTGTGGTAGAGGGAAGTGGAATTCCGCGTGTAGCGGTGAAATGCGTAGAGATGCGGAGGAACATCAGTGGCGAAGGCGACTTCCTGGACCAACACTGACGCTCAGGTG
d744dff6d662732c99b3f6442b311da2	d__Archaea; p__Thermoplasmatota; c__Thermoplasmata; o__Marine_Group_II; f__Marine_Group_II; g__Marine_Group_II	0	0	0	6	1	0	0	0	0	0	0	3	0	23	0	1	0	0	0	0	0	0	115	0	0	TACCGGCGCCTCAAGTGGTCGTCGCTTTTATTGGGCCTAAAACGTCCGTAGCCGGTTTGGTACATTCGTGGGTAAATCAGCTCGCTCAACGAGCTGAATTCTGCGAGCACGGCCAGACTAGGGACCGGGAGAGGTGTGGGGAACTCTCAGGGTAGGGGTAAAATCCTGTCATCCTGAGAGGACCACCTGTTGCGAAGGCGCCACACTAGAACGGATCCGACGGTCAGGGA
93aaa339f5224b0d22365380c15dfb45	d__Bacteria; p__Desulfobacterota; c__Desulfuromonadia; o__Bradymonadales; f__Bradymonadales; g__Bradymonadales; s__unidentified_marine	0	0	0	0	0	0	0	0	12	12	6	6	7	9	9	6	7	7	9	15	7	27	10	0	0	TACGGAGGGTGCAAACGTTGTTCGGAATCATTGGGCGTAAAGCGCACGTAGGCGGCTGATCAAGTCTGATGTGAAATCCCGGGGCTCAACCTCGGAATGCCATTGGAAACTGGTCGGCTTGAGAGTGAGAGGGGTTAGTGGAATTTCTGGTGTAGGGGTGAAATCCGTAGAGATCAGAAGGAACACCGGTGGCGAAGGCGACTGACTGGATCATTTCTGACGCTGAGGTG
7d96d873bcce580e4701b37e4d88b182	d__Archaea; p__Crenarchaeota; c__Nitrososphaeria; o__Nitrosopumilales; f__Nitrosopumilaceae; g__Nitrosopumilaceae	18	0	0	0	7	26	0	2	3	31	0	0	31	0	0	5	24	1	0	0	0	0	0	0	0	AACCAGCACCTCAAGTTGTCAGGAGGATTATTGGGCCTAAAGCATCCGTAGCCGGCTCTGTTAGTTTTCGGTTAAATCCATATGCTCAACATATGGGCTGTCGGAAATACTGCAGAGCTAGGGAATGGGAGAGGTAGACGGTACTCGGTAGGAAGGGGTAAAATCCTTTGATCTATCGATGACCACCTGTGGCGAAGGCGGTCTACCAGAACATGTTCGACGGTGAGGGA
bac5113fd0b43b00dcd55008d89d9d90	d__Bacteria; p__Proteobacteria; c__Alphaproteobacteria; o__SAR11_clade	27	4	1	0	2	6	4	10	5	28	0	2	3	1	7	5	20	1	0	0	0	0	0	2	19	TACGAAGGGACCTAGCGTAGTTCGGAATTACTGGGCTTAAAGAGCTCGTAGGTGGTTAGAAAAGTTGGTGGTGAAATCCCAAGGCTTAACCTTGGAACTGCCACCAAAACTTTTTAACTAGAGTATGATAGAGGAAAGTGGAATTTCTAGTGTAGAGGTGAAATTCGTAGATATTAGAAAGAACACCGATTGCGAAGGCAACTTTCTGGATCATTACTGACACTGAGGAG
8064f3547cd7df5fe63cd0c0723107aa	d__Bacteria; p__Proteobacteria; c__Alphaproteobacteria; o__Caulobacterales; f__Caulobacteraceae; g__Brevundimonas; s__Variovorax_guangxiensis	0	2	4	2	2	8	8	9	45	3	0	0	5	5	3	26	2	0	3	0	10	0	2	2	5	TACGAAGGGGGCTAGCGTTGCTCGGAATTACTGGGCGTAAAGGGAGCGTAGGCGGACATTTAAGTCAGGGGTGAAATCCCGGGGCTCAACCTCGGAATTGCCTTTGATACTGGATGTCTTGAGTGTGAGAGAGGTATGTGGAACTCCGAGTGTAGAGGTGAAATTCGTAGATATTCGGAAGAACACCAGTGGCGAAGGCGACATACTGGCTCATTACTGACGCTGAGGCT
e8c9f6748223570e566e0cee9b68db4b	d__Bacteria; p__Proteobacteria; c__Alphaproteobacteria; o__Rhizobiales; f__Rhizobiaceae; g__Aurantimonas	3	3	4	4	34	12	9	10	4	3	0	2	8	1	5	4	4	8	5	0	0	2	0	20	0	TACGAAGGGGGCTAGCGTTGTTCGGAATTACTGGGCGTAAAGCGCACGTAGGCGGACATTTAAGTCAGGGGTGAAATCCCGGGGCTCAACCCCGGAACTGCCTCTGATACTGGGTGTCTTGAGTGTGGTAGAGGTGAGTGGAATTGCGAGTGTAGAGGTGAAATTCGTAGATATTCGCAGGAACACCAGTGGCGAAGGCGGCTCACTGGACCACAACTGACGCTGAGGTG
7281a9ac0c4c1dfffab7e404d7f6c6d9	d__Bacteria; p__Marinimicrobia_(SAR406_clade); c__Marinimicrobia_(SAR406_clade); o__Marinimicrobia_(SAR406_clade); f__Marinimicrobia_(SAR406_clade); g__Marinimicrobia_(SAR406_clade); s__uncultured_delta	0	0	0	0	0	0	0	0	0	2	0	0	0	0	0	0	3	0	1	138	0	0	0	1	0	TACGAGGGGTGCTAGCGTTGTCCGGAATAACTGGGCGTAAAGGGTCCGTAGGCGTTTTGCCAAGTTGATCGTTAAAGCCACCGGCTCAACCGGTGATCTGCGATCAAAACTGGTAGAATAGAATATGTGAGGGGAATGTGGAATTCCTGGTGTAGCGGTGACATGCGTAGATATCAGGAGGAACACCAATGGCGAAGGCAGCATTCTGGCACAATATTGACGCTGAGGGA
85750d9e73e6c461e7c5e7c8d1881e5d	d__Bacteria; p__Acidobacteriota; c__Vicinamibacteria; o__Vicinamibacterales; f__Vicinamibacteraceae	2	17	0	0	6	8	4	3	13	17	1	3	20	3	0	11	21	1	2	7	5	0	0	0	0	TACGGGGGGGGCAAGCGTTGTTCGGATTTACTGGGCGTAAAGAGCTCGTAGGCGGCTTGCTTAGTCGAACGTGAAATCCCTTGGCTCAACTGAGGAACTGCGTCCGATACTGGCAGGCTTGAATCCGGGAGAGGGATGCGGAATTCCAGGTGTAGCGGTGAAATGCGTAGATATCTGGAGGAACACCGGTGGCGAAGGCGGCATCCTGGACCGGTATTGACGCTGAGGAG
2ec5dbc6e6622b8914b427ab75e6943c	d__Bacteria; p__Proteobacteria; c__Alphaproteobacteria; o__Rhodospirillales; f__AEGEAN-169_marine_group; g__AEGEAN-169_marine_group	0	0	0	3	0	0	0	0	2	3	0	4	0	11	26	2	9	74	3	0	0	0	5	0	2	TACGGAAGGTCCTAGCGTTGTTCGGAATTACTGGGCGTAAAGCGCATGTAGGCGGAACAAAAAGTTAGAAGTGAAATCCCTGGGCTCAACCTAGGAATTGCTTTTAAAACTTTTGTTCTGGAATTCAGGAGAGGAAAATGGAATTTCCAGTGTAGAGGTGAAATTCGTAGATATTGGAAGGAACACCAGTGGCGAAGGCGATTTTCTGGACTGATATTGACGCTGAGATG
106420c21ecaa34264c819e5510e3894	d__Archaea; p__Crenarchaeota; c__Nitrososphaeria; o__Nitrosopumilales; f__Nitrosopumilaceae; g__Nitrosopumilaceae	22	2	0	0	4	12	0	3	0	20	0	0	35	0	0	9	35	0	1	0	0	0	0	0	0	AACCAGCACCTCAAGTGGTCAGGAGGATTATTGGGCCTAAAGCATCCGTAGCCGGCTCTTCAAGTTTTCGGTTAAATCTATACGCTTAACGTATAGGCTGCCAAAAATACTGTAGAGCTAGGGAGTGGGAGAGGTAGACGGTACTCGGTAGGAAGGGGTAAAATCTTTTGATCTATTGATGACCACCTGTGGCGAAGGCGGTCTACCAGAACATGTTCGACGGTGAGGGA
b597f5361baf68e860eb63dc25c455b2	d__Archaea; p__Crenarchaeota; c__Nitrososphaeria; o__Nitrosopumilales; f__Nitrosopumilaceae; g__Candidatus_Nitrosopumilus; s__uncultured_crenarchaeote	0	0	0	0	0	1	0	2	12	28	0	1	29	3	0	15	42	3	2	0	0	0	0	4	0	AACCAGCACCTCAAGTGGTCAGGATGATTATTGGGCCTAAAGCATCCGTAGCCTGCTCTGTAAGTTTTCGGTTAAATCTGTATGCTCAACATACAGGCCGCCGGGAATACTGCAGAGCTAGGGAGTGGGAGAGGTAGACGGTACTCGGGAGGAAGTGGTAAAATGCTTTGATCTCTCGATGACCACCTGTGGCGAAGGCGGTCTACCAGAACACGTCCGACGGTGAGGGA
14d097ebfe95bf8b4a80f08f5e370883	d__Bacteria; p__Chloroflexi; c__Dehalococcoidia; o__SAR202_clade; f__SAR202_clade; g__SAR202_clade; s__hydrothermal_vent	12	0	0	0	1	18	0	3	3	22	2	1	25	4	0	12	23	2	0	13	0	0	0	0	0	TACGTAGGTCACAAACGTTGTCCGGAATTATTGGGCGTAAAGGGTCCGTAGGCGGTTCGGTAAGTCTCCTGTGAAATCTTCAGGCTCAACTTGAAGAGGTCGGGGGATACTGCTGAACTTGAGACTGACAGAGGCAAGTGGAATTCCCGGTGTAGTGGTGAAATGCGTAGATATCGGGAGGAACACCAATGGCGAAAGCGGCTTGCTGGGTCAGTTCTGACGCTGAGGGA
acb7461723b9cc79e6acaf807a02d53a	d__Archaea; p__Thermoplasmatota; c__Thermoplasmata; o__Thermoplasmata; f__Thermoplasmata; g__Marine_Group_III; s__uncultured_marine	0	0	1	13	1	0	0	6	0	4	0	25	0	27	2	0	0	1	11	0	0	0	40	0	10	CACCGGCACCCCAAGTGGTAGCCACTATTATTGGGCCTAAAGCGTTCGTAGCCGGTTTGGTAAATTCTTGGGTAAATCGTACCGCTTAACGGTGCGGATTCTGGGGACACTACCAGACTTGAGACCGGGAGAGATTAGAGGTACTTGCGGGGGAGCGGTGAAATGTTGTAATCCCGCAGGGACCACCAGTGGCGAAGGCGTCTAATCATAACGGCTCTGACGGTGAGGAA
c4a9332c4cd68d045b28c63084b1fcd9	d__Archaea; p__Thermoplasmatota; c__Thermoplasmata; o__Marine_Group_II; f__Marine_Group_II; g__Marine_Group_II; s__uncultured_bacterium	0	0	56	1	0	1	10	0	0	1	11	3	1	6	27	0	2	3	0	2	0	16	0	0	0	TACCGGCAGCTCAAGTGGTCGTCGCTTTTATTGGGCCTAAAACGTCCGTAGCCTGTTTGGTAAATCTGTGGGTAAATCAATCCGCTCAACGGATTGAATTCTGCAGAGACTGCCAGACTAGGGACCGGGAGAGGTGTGGGGTACTCGAGGGGTAGGGGTAAAATCCTGTCATCCTTCGAGGACCACCAGTTGCGAAGGCGCCACACTGGAACGGATCCGACGGTCAGGGA
24a0ca63ef6ce4cbb1365cacbb87803e	d__Bacteria; p__Bacteroidota; c__Bacteroidia; o__Flavobacteriales; f__Flavobacteriaceae; g__NS2b_marine_group	0	0	8	0	3	2	4	2	1	0	6	3	1	10	17	4	1	37	4	0	0	0	2	33	2	TACGGAGGATCCAAGCGTTATCCGGAATCATTGGGTTTAAAGGGTCCGTAGGTGGACAGATAAGTCAGAGGTGAAATCCTGCAGCTCAACTGTAGAACTGCCTTTGATACTGTTTGTCTTGAGTTATTGTGAAGTGGTTAGAATGTGTAGTGTAGCGGTGAAATGCATAGATATTACACAGAATACCGATTGCGAAGGCAGATCACTAACAATTAACTGACACTGATGGA
2c5db2187349e6838015a496641b68d6	d__Bacteria; p__Proteobacteria; c__Alphaproteobacteria; o__SAR11_clade; f__Clade_I; g__Clade_Ib	0	0	0	14	0	0	0	6	0	0	0	7	0	17	31	0	0	22	17	0	0	18	0	8	0	TACGAAGGGACCTAGCGTAGTTCGGAATTACTGGGCTTAAAGAGTTCGTAGGTGGTTAAAAAAGTTGGTTGTGAAATCCCGAAGCTTAACTTCGGAACTGCAATCAAAACTTTTTAGCTAGAGTATGATAGAGGAAAGCAGAATTTCTAGTGTAGAGGTGAAATTCGTAGATATTAGAAAGAATACCAATTGCGAAGGCAGCTTTCTGGATCATTACTGACACTGAGGAA
80436e6e71ebb72ec01a78b083231140	d__Archaea; p__Thermoplasmatota; c__Thermoplasmata; o__Marine_Group_II; f__Marine_Group_II; g__Marine_Group_II	0	0	1	5	0	0	1	28	0	0	0	11	2	4	0	0	1	0	5	0	0	0	36	0	45	TACCGGCCCCCCAAGTGGTCGTCACTTTTATTGGGCCTAAAACGTCCGTAGCCGGTTTAGTAAACCCGTGGGTAAATCAACCAGCTTAACTGGTTGAATTCTGCGGAGACTGCTAGACTAGGGACCGGGAGAGGTACGAGGTACTCTTGGGGTAGGGGTAAAATCCTGTCATCCCAGGGGGACCACTTGTTGCGAAGGCGTCGTACTAGAACGGATCCGACGGTCAGGGA
31bc5fc9f2e03740cb72e678e2c80de8	d__Bacteria; p__Bacteroidota; c__Bacteroidia; o__Flavobacteriales; f__Flavobacteriaceae	0	0	0	0	0	0	0	0	5	0	2	0	0	8	2	6	2	4	1	3	6	16	84	0	0	TACGGAGGATGCAAGCGTTATCCGGAATCATTGGGTTTAAAGGGTCCGTAGGCGGGCAATTAAGTCAGGGGTGAAAGTCTGCGGCTCAACCGTAGGACTGCCCTTGATACTGGTTGTCTTGAATGGTTGTGAAGCGGTTAGAATGAGCAGTGTAGCGGTGAAATGCATAGATATTGCTCAGAATACCGATTGCGAAGGCAGATCGCTAACAACGCATTGACGCTGAGGGA
e426698d556745575daa500b9c8a06a8	d__Bacteria; p__Proteobacteria; c__Gammaproteobacteria; o__Thiotrichales; f__Thiotrichaceae; g__uncultured; s__uncultured_marine	0	0	0	13	0	1	0	12	0	4	0	9	1	8	0	2	1	0	15	0	0	1	44	0	28	TACGGAGGGTGCAAGCGTTAATCGGAATTACTGGGCGTAAAGCGTACGTAGGATGTAGTGCAAGTCGGATGTGAAATCCCTGGGCTTAACCTGGGAACTGCATTCGAAACTACATTACTAGAGTGTAGAAGAGGAAAGCGGAATTTCGGGTGTAGCGGTGAAATGCGTAGATATCCGAAAGAACATCAGTGGCGAAGGCGGCTTTCTGGACTAACACTGACTCTGAGGTA
9519ac71b54092e3a0f95d75a119f0a3	d__Bacteria; p__Actinobacteriota; c__Actinobacteria; o__Corynebacteriales; f__Mycobacteriaceae; g__Mycobacterium	23	31	16	9	11	5	2	2	4	5	1	4	2	2	6	6	0	4	2	0	0	0	0	1	2	TACGTAGGGTCCGAGCGTTGTCCGGAATTACTGGGCGTAAAGAGCTCGTAGGTGGTTTGTCGCGTTGTTCGTGAAAACTCACAGCTTAACTGTGGGCGTGCGGGCGATACGGGCAGACTTGAGTACTGCAGGGGAGACTGGAATTCCTGGTGTAGCGGTGGAATGCGCAGATATCAGGAGGAACACCGGTGGCGAAGGCGGGTCTCTGGGCAGTAACTGACGCTGAGGAG
0cd273abeb3baea90930a500c37f1183	d__Bacteria; p__Cyanobacteria; c__Cyanobacteriia; o__Synechococcales; f__Cyanobiaceae	0	0	0	0	0	0	0	22	0	0	0	0	0	0	0	0	0	0	0	0	0	0	116	0	0	TACGGGAGTGGCAAGCGTTATCCGGAATTATTGGGCGTAAAGCGTCCGCAGGCGGCCTTTCAAGTCTGCTGTAAAAACGTGGAGCTTAACTCCATCATCGCAGTGGAAACTGTAAGGCTTGAGTGTGGTAGGGGCAGAGGGAATTCCCGGTGTAGCGGTGAAATGCGTAGATATCGGGAAGAACACCAGTGGCGAAGGCGCTCTGCTGGGCCATAACTGACGCTCATGGA
25588e76cc345621fad2e5ea1e216243	d__Bacteria; p__Proteobacteria; c__Gammaproteobacteria; o__Salinisphaerales; f__Algiphilaceae; g__Algiphilus; s__uncultured_bacterium	4	3	5	7	34	6	4	5	4	7	0	4	4	6	4	9	6	2	8	0	0	1	0	6	8	TACAGAGGGTGCAAGCGTTAATCGGATTTACTGGGCGTAAAGCGTGCGTAGGAGGCTTGTTAAGTCGGATGTGAAAGCCCCGGGCTCAACCTGGGAACTGCATTCGATACTGGCAAGCTAGAGTTCGGTAGAGGGTGGTGGAATTCCGGGTGTAGCGGTGAAATGCGTAGATATCCGGAGGAACATCGATGGCGAAGGCAGCCACCTGGGCCTGAACTGACTCTGAGGCA
f23e4e2128e3eb5ba78f1471733e8704	d__Bacteria; p__Chloroflexi; c__Dehalococcoidia; o__SAR202_clade; f__SAR202_clade; g__SAR202_clade; s__marine_metagenome	0	0	0	34	2	0	0	10	0	2	0	57	0	8	0	2	1	0	10	1	0	0	7	0	2	TACGTAGGTAGCGAACGTTGTCCGGAATCACTGGGCGTAAAGGGTCCGTAGGCGGTTTGATAAGTCTCATATGAAAACTTCAAGCTCAACTTGGAGAGGTTGTGAGATACTGTCAAACTAGAGACTGTTAGAGGTAAGTGGAATTCCAGGTGTAGTGGTGAAATGCGTAGATATCTGGAGGAACACCAGTGGCGAAAGCGACTTACTGGGACAGTTCTGACGCTAAGGGA
e7e5de5c68240f1db501a9f36082a7e6	d__Bacteria; p__Bacteroidota; c__Bacteroidia; o__Flavobacteriales; f__Flavobacteriaceae; g__NS2b_marine_group	0	0	2	5	0	0	0	0	1	0	4	2	0	0	0	0	1	1	1	4	0	0	0	0	114	TACGGAGGATCCAAGCGTTATCCGGAATTATTGGGTTTAAAGGGTCCGTAGGTGGATAATTAAGTCAGAGGTGAAATCCTGCAGCTTAACTGTAGAATTGCCTTTGATACTGGTTATCTTGAGTTATTATGAAGTGATTAGAATGTGTAGTGTAGCGGTGAAATGCATAGATATTACACAGAATACCAATTGCGAAGGCAGATCACTAATAATCAACTGACACTGAGGGA
8ad2ac0f04687004afe6db1158f25054	d__Bacteria; p__Planctomycetota; c__Planctomycetes; o__Pirellulales; f__Pirellulaceae	14	5	0	1	7	8	1	4	8	20	0	7	18	5	0	10	13	4	3	1	3	0	2	0	0	GACGAACCGGTCGAACGTTATTCGGAATCACTGGGCTTAAAGGGTGCGTAGGCGGCTTGGAAAGTTGGGTGTGAAATCCTGGGGCTCAACTCCAGAATTGCGCTCAAAACTGCCAAGCTAGAGGAAAGTAGGGGTGAGCGGAACTGATGGTGGAGCGGTGAAATGCGTTGATATCATCAGGAACACCTGTGGCGAAAGCGGCTCACTGGACTTTTTCTGACGCTGAGGCA
eaafbbdb7c9c40e6174a28b0baed2ff2	d__Archaea; p__Thermoplasmatota; c__Thermoplasmata; o__Thermoplasmata; f__Thermoplasmata; g__Marine_Group_III	0	0	0	0	0	5	0	0	3	2	0	5	13	2	0	12	55	2	0	33	1	0	0	0	0	CACCGGCACCTCAAGTGGTAGCCACTATTATTGGGCCTAAAGCGTTCGTAGCCGGCTTGGTAAATTCCTGGGCAAATCGTACCGCTCAACGGTGCGGATTCCGGGGAGACTGCCAGGCTTGAGACCGGGGGAGATCAGAGGTACTTGCGGGGGAGCGGTGAAATGTTGTAATCCCACAGGGACCACCAATGGCGAAGGCATCTGATCAAAACGGCTCTGACGGTGAGGGA
bf93a6d4b5cb7c5ef7dd898c5519d6d4	d__Bacteria; p__Marinimicrobia_(SAR406_clade); c__Marinimicrobia_(SAR406_clade); o__Marinimicrobia_(SAR406_clade); f__Marinimicrobia_(SAR406_clade); g__Marinimicrobia_(SAR406_clade); s__uncultured_bacterium	35	0	0	0	0	20	4	6	0	26	0	2	28	2	1	0	3	3	0	0	0	0	0	0	1	TACGAGGGGTGCTAGCGTTGTCCGGAATCATTGGGCGTAAAGGGTCCGTAGGTGTCTTTGCAAGTCGTTTGTTACATTCACCGGCTCAACCGGTGGCCTGCAATCGAAACTGCAAGGATAGAGTTCGAGAGAGGAAAGTGGAATTCCTGGTGTAGCGGTGACATGCGTAGATATCAGGAGGAACACCAATGGCGAAGGCAGCTTTCTGGCTCGATACTGACACTGAGGGA
85124d2616ade2fed7a40831c5edc913	d__Bacteria; p__Bacteroidota; c__Bacteroidia; o__Flavobacteriales; f__Flavobacteriaceae; g__NS5_marine_group	0	0	0	20	0	0	0	1	0	0	0	3	0	25	1	0	0	0	51	0	0	0	17	0	11	TACGGAGGATCCAAGCGTTATCCGGAATTATTGGGTTTAAAGGGTCCGCAGGCTGTTTATTAAGTCAGAGGTGAAATCCTGCCGCTCAACGGTAGAACTGCCTTTGATACTGATAAACTTGAGTTATTGTGAAGTAATTAGAATGTGTAGTGTAGCGGTGAAATGCATAGATATTACACAGAATACCGATTGCGAAAGCAGATTACTAACAATATACTGACGCTGAGGGA
71f88127e437111baadc88ff6786ced9	d__Bacteria; p__Bacteroidota; c__Bacteroidia; o__Flavobacteriales; f__Flavobacteriaceae; g__Muricauda	0	0	0	0	0	1	1	0	4	6	0	7	1	9	6	4	8	14	14	10	17	3	23	0	0	TACGGAGGGTCCGAGCGTTATCCGGAATCATTGGGTTTAAAGGGTCCGTAGGCGGGCCTGTAAGTCAGGGGTGAAAGTTTGTGGCTCAACCATAAAATTGCCTTTGATACTGCAGGTCTTGAGTCATGGTGGGGTTGCCGGAACATGTGGTGTAGCGGTGAAATGCATAGATATCACATAGAACACCGATCGCGAAGGCAGGTGACCAACCATGTACTGACGCTGATGGA
27566b877e65885db4e4d3026faae237	d__Bacteria; p__Nitrospinota; c__Nitrospinia; o__Nitrospinales; f__Nitrospinaceae; g__LS-NOB	21	0	0	0	6	8	5	4	3	15	0	6	5	0	1	1	31	1	4	13	0	0	0	0	3	TACGGAGGGGGCAAGCGTTGTTCGGAATTATTGGGCGTAAAGAGTATGTAGGCGGCTATTTAAGTCAGACGTGCAAGCCCACGGCTCAACCGTGGAATTGCGTTTGAAACTATTTAGCTTGAGTTCAGGAGAGGAAGGCGGAATTCCCAGTGTAGCGGTGAAATGCATTGATATTGGGAAGAACACCGGTGGCGAAGGCGGCCTTCTGGTCTGATACTGACGCTGAGATA
a117ab8706faf1c0c148d7e41c96cc7b	d__Bacteria; p__Proteobacteria; c__Gammaproteobacteria; o__KI89A_clade; f__KI89A_clade; g__KI89A_clade	0	0	12	2	2	0	9	3	3	0	25	1	1	0	10	4	8	4	1	0	0	35	0	5	0	TACGGAGGGTACGAACGTTAATCGGAATTACTGGGCGTAAAGCGCGCGTAGGCGGTTTGATAAGTGGGATGTGAAAGCCCCGGGCTCAACCTGGGAACTGCATTCCAAACTGTCAGACTAGAGTGTGGTAGAGGGAGGTAGAATTTCCTGTGTAGCGGTGAAATGCGTAGATATAGGAAGGAATACCGATGGCGAAGGCAGCCTCCTGGACCAACACTGACGCTGAGGTG
31ce5ce41d6108d84ccf1763ab731faf	d__Bacteria; p__Bacteroidota; c__Bacteroidia; o__Flavobacteriales; f__Flavobacteriaceae; g__NS4_marine_group	0	0	0	0	0	0	0	0	0	0	0	3	0	6	10	0	0	0	1	0	0	105	0	0	0	TACGGAGGATCCAAGCGTTATCCGGAATCATTGGGTTTAAAGGGTCCGCAGGCGGTTTTTTAAGTCAGAGGTGAAATCCTGCAGCTTAACTGTAGAATTGCCTTTGATACTGAAAGACTTGAGTTATTGTGAAGTGGTTAGAATGTGTGGTGTAGCGGTGAAATGCATAGATATCACACAGAATACCAATTGCGAAGGCAGATCACTAACAATATACTGACGCTCAGGGA
c1435389ed019c07570223ef42857d7b	d__Bacteria; p__Marinimicrobia_(SAR406_clade); c__Marinimicrobia_(SAR406_clade); o__Marinimicrobia_(SAR406_clade); f__Marinimicrobia_(SAR406_clade); g__Marinimicrobia_(SAR406_clade)	1	9	0	0	8	4	2	3	11	12	2	8	7	3	3	14	18	3	9	0	1	0	1	5	0	TACGAGGGGTGCTAGCGTTGTCCGGAATTACTGGGCGTAAAGGGTCCGTAGGCGTCTTGTCAAGTTGATCGTTAAATCCACCGGCTTAACCGGTGATCTGCGATCAAAACTGGCAGGATAGAATATGTGAGGGGAATGTGGAATTCCTGGTGTAGCGGTGACATGCGTAGATATCAGGAGGAACACCAATGGCGAAGGCAGCATTCTGGCACAATATTGACGCTGAGGGA
a6e4f4a80627a68bde761f6082944938	d__Bacteria; p__Verrucomicrobiota; c__Verrucomicrobiae; o__Verrucomicrobiales; f__DEV007; g__DEV007	3	0	0	0	2	1	0	4	1	4	0	3	3	0	6	5	0	30	8	0	0	0	51	0	2	TACGAAGGTCCCAAGCGTTGTTCGGAATTACTGGGCGTAAAGCGTGCGTAGGCGGCATGGTAAGTCAGATGTGAAATCCCGGGGCTCAACCTCGGAACTGCATCCGATACTGCCAAGCTAGAGTAGTGGAGGGGAGTCTGGAATTCACGGTGTAGCAGTGAAATGCGTAGATATCGTGAGGAACACTAGTGGCGAAGGCGAGACTCTGGACACTAACTGACGCTGAGGCA
e3cf291febf077475b29c25d05292bc2	d__Bacteria; p__Proteobacteria; c__Alphaproteobacteria; o__Rickettsiales; f__S25-593; g__S25-593; s__metagenome	0	0	0	0	0	0	0	0	0	0	0	1	0	3	3	2	5	5	2	0	0	102	0	0	0	TACGGAGGGAGCTAGCGTTGTTCGGAATTACTGGGCGTAAAGAGCGTGTAGGCTGTTAGGTAAGTCAGAGGTGAAATCCCTAAGCTCAACTTAGGAACTGCCTTTGATACTATCTTACTAGAGATCGAGAAAAGTTAGCGGAATTCCAAGTGTAGAGGTGAAATTCGTAGATATTTGGAGGAACACCAGTGGCGAAAGCGGCTAACTGGCTCGTATCTGACGCTGAGACG
3d6e51b825298a42abe6edd8e5d4a12c	d__Bacteria; p__Proteobacteria; c__Alphaproteobacteria; o__SAR11_clade	0	0	0	8	0	0	0	24	0	0	0	7	0	12	1	0	1	0	8	0	0	0	22	0	40	TACGAAGGGACCTAGCGTAGTTCGGAATTACTGGGCTTAAAGAGCTCGTAGGTGGTTAGAGAAGTTGGTGGTGAAATCCCAAGGCTTAACCTTGGAACTGCCACCAAAACTTTTTAACTAGAGTATGATAGAGGTAAGCGGAATTTCTAGTGTAGAGGTGAAATTCGTAGATATTAGAAAGAACACCAATTGCGAAGGCAGTTTACTGGATCATTACTGACACTGAGGAG
3b8855d2970ea5dc9a55b8012e7a3998	d__Bacteria; p__Planctomycetota; c__Pla3_lineage; o__Pla3_lineage; f__Pla3_lineage; g__Pla3_lineage; s__marine_metagenome	17	11	0	0	7	22	2	0	8	18	0	1	20	0	1	6	4	0	1	4	0	0	0	0	0	TACGTATGGTGCGAACGTTATTCGGAATTACTGGGCATAAAGGGCGCGTAGGCGGTTTGGTAAGTCTGTATGTGAAATCCCTCGGCTTAACCGAGGAACTGCATCGGATACTGCCAGACTAGAGTGCAGGAGGGGAGAGCGGAATTCCTGGTGGAGCGGTGAAATGCGTAGATATCAGGAGGAACGCCAGTGGCGAAAGCGGCTCTCTGGCCTGCAACTGACGCTGAGGC
08b4f9c9af3b2e96bf6db3eb28cf2789	d__Archaea; p__Thermoplasmatota; c__Thermoplasmata; o__Thermoplasmata; f__Thermoplasmata; g__Marine_Group_III	5	0	2	0	2	27	0	0	0	25	0	0	27	5	0	14	7	0	2	0	1	0	2	0	0	CACCGGCACTTCAAGTGGTAGCCACTATTATTGGGCCTAAAGCGTTCGTAGCCGGCTTGGTAAATTCCTGGGCAAATCGTACCGCTCAACGGTGCGGATTCCGGGGAGACTGCCAGGCTTGAGACCGGGGGAGATCAGAGGTACTTGCGGGGGAGCGGTGAAATGTTGTAATCCCACAGGGACCACCAATGGCGAAGGCATCTGATCAAAACGGCTCTGACGGTGAGGGA
84299e947c1f304aa5762bf98166c2ea	d__Bacteria; p__Marinimicrobia_(SAR406_clade); c__Marinimicrobia_(SAR406_clade); o__Marinimicrobia_(SAR406_clade); f__Marinimicrobia_(SAR406_clade); g__Marinimicrobia_(SAR406_clade)	0	0	0	0	0	0	0	0	1	2	0	5	0	0	33	1	6	20	6	0	0	44	1	0	0	TACGAGGGGTGCTAGCGTTGTCCGGATTTACTGGGCGTAAAGGGTACGTAGGCGTTTTAATAAGTTGAATGTTAAATATCTTAGCTTAACTAAGAAAGTGCATTCAAAACTGTTAAAATAGAGTTTGAGAGAGGAACGCAGAATTCATGGTGGAGCGGTGACATGCGTAGATATCATGAGGAAAGTCAAATGCGAAGGCAGCCTTCTGGCTCAAAACTGACGCTGAGGTA
d12730861aed07f7f3aab1317338f004	d__Bacteria; p__Proteobacteria; c__Alphaproteobacteria; o__Sphingomonadales; f__Sphingomonadaceae; g__Novosphingobium	87	11	0	4	6	3	1	0	0	0	0	0	0	0	0	0	0	0	0	0	0	0	0	0	6	TACGGAGGGAGCTAGCGTTGTTCGGAATTACTGGGCGTAAAGCGCGCGTAGGCGGCTGCTCAAGTCAGAGGTGAAAGCCCGGGGCTCAACCCCGGAACTGCCTTTGAAACTAGGTAGCTAGAATCTTGGAGAGGTCAGTGGAATTCCGAGTGTAGAGGTGAAATTCGTAGATATTCGGAAGAACACCAGTGGCGAAGGCGACTGACTGGACAAGTATTGACGCTGAGGTG
49a2c88f5a2a1bdc4e94a9c892f42f82	d__Bacteria; p__Proteobacteria; c__Gammaproteobacteria; o__Pseudomonadales; f__Moraxellaceae; g__Psychrobacter	4	1	0	0	55	12	6	29	3	0	0	0	0	1	0	1	0	0	0	0	1	0	1	4	0	TACAGAGGGTGCAAGCGTTAATCGGAATTACTGGGCGTAAAGCGAGCGTAGGTGGCTTGATAAGTCAGATGTGAAATCCCCGGGCTTAACCTGGGAACTGCATCTGATACTGTTAAGCTAGAGTAGGTGAGAGGGAAGTAGAATTCCAGGTGTAGCGGTGAAATGCGTAGAGATCTGGAGGAATACCGATGGCGAAGGCAGCTTCCTGGCATCATACTGACACTGAGGTT
43712e42df4a71545157557d8ff004b0	d__Bacteria; p__Proteobacteria; c__Alphaproteobacteria; o__SAR11_clade; f__Clade_II; g__Clade_II	0	0	0	19	0	0	0	22	0	0	0	11	1	12	0	0	0	0	2	0	0	0	13	0	38	TACGAAGGGATCTAGCGTAGTTCGGAATTACTGGGCTTAAAGAGCTCGTAGGTGGTTAAAAAAGTTGGTGGTGAAATCCCAAGGCTCAACCTTGGAACTGCCATCAAAACTTTTTAGCTTGAGTGTGATAGAGGAAAGTGGAATTTCTAGTGTAGAGGTGAAATTCGTAGATATTAGAAAGAACACCAAAAGCGAAGGCAACTTTCTGGATCACTACTGACACTGAGGAG
f499aafa05460e2fe05313b8fe685e97	d__Bacteria; p__Bacteroidota; c__Bacteroidia; o__Flavobacteriales; f__Flavobacteriaceae; g__NS2b_marine_group	0	0	30	1	0	1	7	1	2	0	23	2	0	8	17	1	0	8	3	0	0	2	0	12	0	TACGGAGGATCCAAGCGTTATCCGGAATTATTGGGTTTAAAGGGTCCGTAGGTGGATAAATAAGTCAGAGGTGAAATCCTGCAGCTTAACTGTAGAACTGCCTTTGATACTGTTTATCTTGAGTTATTATGAAGTGGTTAGAATGTGTAGTGTAGCGGTGAAATGCATAGATATTACACAGAATACCAATTGCGAAGGCAGATCACTAATAATCAACTGACACTGATGGA
dfd9ee1e2d0ec2deac6c7dc6c62c1e43	d__Archaea; p__Thermoplasmatota; c__Thermoplasmata; o__Thermoplasmata; f__Thermoplasmata; g__Marine_Group_III	0	0	0	0	0	0	0	0	0	0	0	0	0	0	0	0	40	1	0	77	0	0	0	0	0	CACCGGCACCCCGAGTGGTAGCCACTATTATTGGGCCTAAAGCGTTCGTAGCCGGTTTGGTAAATTCTTGGGTAAATCGTACCGCTTAACGGTGCGTATTCCGGGGACACTACCAGACTTGAGACCGGGGGAGATCAGAGGTACTTGCGGGGGAGCGGTGAAATGTTGTAATCCCGCAGGGACCACCAGTGGCGAAGGCGTCTGATCAGAACGGCTCTGACGGTGAGGAA
f8a7a9579f42579f261e5039a18b6b53	d__Bacteria; p__Proteobacteria; c__Gammaproteobacteria; o__SAR86_clade; f__SAR86_clade; g__SAR86_clade	0	0	5	7	2	0	13	3	1	12	14	9	1	0	9	3	0	10	2	0	0	24	1	0	0	TACGGAAGGTGCAAGCGTTAATCGGAATTACTGGGCGTAAAGCGCGCGTAGGTGGTTTGTTAAGTTGGATGTGAAAGCCCTGGGCTCAACCTAGGAACTGCATCCAAAACTAACTCACTAGAGTACGATAGAGGGAGGTAGAATTCATAGTGTAGCGGTGGAATGCGTAGATATTATGAAGAATACCGGTGGCGAAGGCGGCCTCCTGGATCTGTACTGACACTGAGGTG
8d2dba135df19f84c2a163f8f65d27cc	d__Bacteria; p__Verrucomicrobiota; c__Verrucomicrobiae; o__Arctic97B-4_marine_group; f__Arctic97B-4_marine_group; g__Arctic97B-4_marine_group; s__marine_metagenome	0	0	0	6	2	0	0	2	0	0	3	21	6	4	2	0	0	0	12	0	0	0	57	0	1	TACAGAGGTCCCAAGCGTTGTTCGGATTTACTGGGCGTAAAGGGTGCGTAGGCGGTTAGAAAAGTTTGGTGTGAAATCTTCGGGCTCAACCCGGAAACTGCACTGAAAACTATTTAACTAGAGGATCGGAGAGGAGATTGGAATTCTCAGTGTAGCAGTGAAATGCGTAGATATTGAGAGGAACACCAGTTGCGAAGGCGGATCTCTGGACGATTCCTGACGCTGAGGCA
b96f8a0fca332675ec6b3934b93ef870	d__Bacteria; p__Proteobacteria; c__Alphaproteobacteria; o__SAR11_clade; f__Clade_I; g__Clade_Ib	0	0	0	15	0	0	0	10	0	0	0	0	0	0	0	0	0	0	0	0	0	0	29	0	62	TACGAAGGGACCTAGCGTAGTTCGGAATTACTGGGCTTAAAGAGTTCGTAGGTTGTTAAAAAAGTTGGTGGTGAAATCCCAGAGCTTAACTCTGGAACTGCCATCAAAACTTTTTAGCTAGAGTTTGATAGAGGAAAGCAGAATTTCTAGTGTAGAGGTGAAATTCGTAGATATTAGAAAGAATACCAATTGCGAAGGCAGCTTTCTGGATCATTACTGACACTGAGGAA
03d4f900424f7e712182914118cc87e6	d__Bacteria; p__Proteobacteria; c__Alphaproteobacteria; o__Rhizobiales; f__Beijerinckiaceae; g__Methylobacterium-Methylorubrum	13	19	7	1	9	2	0	4	6	6	0	3	4	7	10	7	6	4	6	0	0	0	0	1	0	TACGAAGGGGGCTAGCGTTGCTCGGAATCACTGGGCGTAAAGGGCGCGTAGGCGGCTGATTTAGTCGAGGGTGAAAGCCCGTGGCTCAACCACGGAATGGCCTTCGATACTGGTTGGCTTGAGACCGGAAGAGGACAGCGGAACTGCGAGTGTAGAGGTGAAATTCGTAGATATTCGCAAGAACACCAGTGGCGAAGGCGGCTGTCTGGTCCGGTTCTGACGCTGAGGCG
76f3176b2e65a9ea4d6235449049064e	d__Bacteria; p__Bacteroidota; c__Bacteroidia; o__Flavobacteriales; f__Crocinitomicaceae; g__Fluviicola	0	0	2	0	0	0	4	0	2	0	4	0	1	5	9	1	0	15	1	0	0	0	0	71	0	TACGGAGGGTGCAAGCGTTATCCGGAATCATTGGGTTTAAAGGGTCCGCAGGCGGATGTATAAGTCAGTGGTGAAATCCTGCAGCTTAACTGCAGAACTGCCATTGATACTGTACATCTTGAATTCGGTCGAAGTGGGCGGAATGTGTAGTGTAGCGGTGAAATGCATAGATATTACACAGAACACCGATAGCGAAGGCAGCTCACTAGGCCTGGATTGACGCTCAGGGA
f59318896d90f3b7094182f043253cb4	d__Bacteria; p__Proteobacteria; c__Alphaproteobacteria; o__Rhizobiales; f__Beijerinckiaceae; g__Methylobacterium-Methylorubrum	64	8	4	1	15	7	1	0	0	0	0	3	0	0	0	0	0	0	0	0	0	0	0	4	7	TACGAAGGGGGCTAGCGTTGCTCGGAATCACTGGGCGTAAAGGGCGCGTAGGCGGCCGATTAAGTCGGGGGTGAAAGCCTGTGGCTCAACCACAGAATTGCCTTCGATACTGGTTGGCTTGAGACCGGAAGAGGACAGCGGAACTGCGAGTGTAGAGGTGAAATTCGTAGATATTCGCAAGAACACCAGTGGCGAAGGCGGCTGTCTGGTCCGGTTCTGACGCTGAGGCG
aa517ed7cff3393815646b5ea04b9fe8	d__Bacteria; p__Proteobacteria	48	2	2	0	13	16	3	3	1	6	0	0	4	1	2	7	0	1	0	0	0	0	0	3	2	TACGGAGGGTGCAAGCGTTAATCGGAATTACTGGGCGTAAAGCGCGCGTAGGCGGTCTAGTCAGTCAGATGTGAAAGCCCCGGGCTCAACCTGGGAATTGCATTTGAAACTGCTGGACTAGAGTGTGGTAGAGGGAAGTGGAATTCCGAGTGTAGCGGTGAAATGCGTAGAGATTCGGAGGAACATCAGTGGCGAAGGCGACTTCCTGGACCAACACTGACGCTGAGGTG
54d5da50f6413f6791fcd0f97d469b3c	d__Bacteria; p__Bacteroidota; c__Bacteroidia; o__Flavobacteriales; f__Flavobacteriaceae; g__NS4_marine_group	0	0	30	6	0	2	6	0	1	0	22	0	2	1	2	0	0	0	1	2	0	0	1	37	0	TACGGAGGATCCAAGCGTTATCCGGAATCATTGGGTTTAAAGGGTCCGCAGGCGGTCTTTTAAGTCAGGGGTGAAAGCCTACAGCTCAACTGTAGAACGGCCTTTGATACTGAAAGACTTGAGTTATTGTGAAGTGGTTAGAATGTGTGGTGTAGCGGTGAAATGCATAGATATCACACAGAATACCGATTGCGAAGGCAGATCACTAACAATATACTGACGCTCAGGGA
f5d975014cd3dfc41de05bb2cef82963	d__Bacteria; p__Actinobacteriota; c__Acidimicrobiia; o__Microtrichales; f__Microtrichaceae; g__Sva0996_marine_group; s__uncultured_Verrucomicrobiales	0	0	31	5	2	5	13	4	0	2	8	2	1	7	10	1	0	8	0	0	0	12	0	2	0	CACGTAGGGACCGAGCGTTGTCCGGATTTATTGGGCGTAAAGAGCTCGTAGGCGGTTCTGTAAGTCGGATGTGAAAACTCAGGGCTCAACCCTGAGACGCCATCTGATACTGCAGTGACTAGAGTCCGGTAGAGGAAGATGGAATTCCTGGTGTAGCGGTGGAATGCGCAGATATCAGGAGGAACACCAACGGCGAAGGCAGTCTTCTGGGCCGGTACTGACGCTGAGGA
5a8a3f5bff8c262c0986530fa84904a4	d__Bacteria; p__Proteobacteria; c__Gammaproteobacteria; o__HOC36; f__HOC36; g__HOC36; s__Candidatus_Thioglobus	4	0	0	0	7	4	0	0	0	18	0	6	0	1	4	3	52	1	0	11	0	0	0	0	0	TACGGATGGTGCGAGCGTTAATCGGAATTACTGGGCGTAAAGCGTACGTAGGCTGTTTTATAAGTCGGATGTGAAATCCCCGGGCTCAACCTGGGAACTGCATCCGAAACTATTTAACTAGAGTATGGGAGAGGTAAGTAGAATTTCCGGTGTAGCGGTGAAATGCGTAGATATCGGAAGGAATACCAGTGGCGAAGGCGGCTTACTGGACCAATACTGACGCTGAGGTA
16db87e70af68817f2ddc66c6d0ebe6e	d__Bacteria; p__Planctomycetota; c__Planctomycetes; o__Pirellulales; f__Pirellulaceae; g__uncultured	0	3	0	69	0	0	0	2	0	1	0	0	0	0	0	2	0	0	13	0	0	0	21	0	0	GACGAACCGTCCAAACGTTATTCGGAATCACTGGGCTTAAAGGGTGCGTAGGCGGCTTGGCAAGTTGGGTGTGAAATCCCTCGGCTCAACCGAGGAACTGCGCTCAAAACTGCCAAGCTAGAGGAAGATAGAGGTGAGCGGAACTAATGGTGGAGCGGTGAAATGCGTTGATATCATTAGGAACACCCGTGGCGAAAGCGGCTCACTGGGTCTTTTCTGACGCTGAGGCA
72678440e055eff9ac69bcf81e784a1f	d__Bacteria; p__Proteobacteria; c__Alphaproteobacteria; o__Caulobacterales; f__Hyphomonadaceae; g__Maricaulis	1	1	0	1	3	2	2	2	7	11	0	5	4	3	11	7	8	2	10	7	8	4	0	9	2	TACGGAGGGGGCTAGCGTTGTTCGGAATTACTGGGCGTAAAGCGCTCGTAGGCGGATTGGTCAGTCAGGGGTGAAAGCCCGGAGCTCAACTCCGGAACTGCCTTTGATACTGCCAGTCTTGAGTTCGGGAGAGGTGAGCGGAATACCGAGTGTAGAGGTGAAATTCGTAGATATTCGGTGGAACACCAGAGGCGAAGGCGGCTCACTGGACCGATACTGACGCTGAGGAG
0332c65340a2c2f4977ef396dddb0e2f	d__Bacteria; p__Proteobacteria; c__Alphaproteobacteria; o__Caulobacterales; f__Hyphomonadaceae; g__Hyphomonas	1	1	2	1	9	0	1	5	8	9	6	2	3	5	3	7	8	5	5	5	9	2	0	9	4	TACGAAGGGGGCTAGCGTTGTTCGGAATTACTGGGCGTAAAGCGCACGTAGGCGGACTTTTAAGTCAGATGTGAAATCCCGGGGCTCAACCTCGGAACTGCATTTGAAACTGGAAGTCTAGAGACCAGGAGAGGTTAGCGGAATACCGAGTGTAGAGGTGAAATTCGTAGATATTCGGTGGAACACCAGTGGCGAAGGCGGCTAACTGGACTGGTACTGACGCTGAGGTG
d492f650d6b8b76b51afd89c935c8d1d	d__Bacteria; p__Bacteroidota; c__Bacteroidia; o__Flavobacteriales; f__Flavobacteriaceae; g__Croceibacter; s__Croceibacter_atlanticus	0	0	0	0	2	1	7	6	2	9	1	12	2	8	12	14	4	10	12	0	7	0	1	0	0	TACGGAGGGTCCGAGCGTTATCCGGAATCATTGGGTTTAAAGGGTCCGCAGGCGGCCAGATAAGTCAGTGGTGAAATTCCGTGGCTCAACCACGGAACTGCCATTGATACTGTTTGGCTTGAATCAGTTCGAGGATGCCGGAATGTGTGGTGTAGCGGTGAAATGCATAGATATCACACAGAACACCAATTGCGAAGGCAGGTGTCCAGAACTGTATTGACGCTGATGGA
b9392dd815c906baf457cd917ca85b2a	d__Bacteria; p__Proteobacteria; c__Gammaproteobacteria; o__Oceanospirillales; f__Pseudohongiellaceae; g__Pseudohongiella	0	18	0	2	10	5	2	2	14	0	0	9	2	3	2	19	6	6	0	0	7	0	0	2	0	TACGGAGGGTGCAAGCGTTAATCGGAATTACTGGGCGTAAAGCGCGCGTAGGCGGTTTGGTCAGTTGGATGTGAAAGCCCAGGGCTCAACCTTGGAACTGCATTCAATACTGCCAGGCTAGAGTACGGTAGAGGGAGGTAGAATTCCACGTGTAGCGGTGAAATGCGTAGAGATGTGGAGGAATACCAGTGGCGAAGGCGGCCTCCTGGATCGATACTGACGCTGAGGTG
717e3a8550a811e89eb21a5a436e2a78	d__Bacteria; p__Proteobacteria; c__Gammaproteobacteria; o__SAR86_clade; f__SAR86_clade; g__SAR86_clade; s__Rhodobacteraceae_bacterium	0	0	0	23	3	0	0	17	2	0	0	7	0	6	0	0	2	0	17	0	0	0	32	0	0	TACGGATGGTGCAAGCGTTAATCGGAATTACTGGGCGTAAAGCGCGCGTAGGTGGCATATTAAGTTAGATGTGAAATCCCGAGGCTTAACCTCGGAACTGCATCTAAAACTGATAAGCTAGAGTACTAGAGAGGAAAGTAGAATTCTTAGTGTAGCGGTGGAATGCGTAGATATTAAGAGGAATACCAATGGCGAAGGCAACTTTCTGGATAGATACTGACACTGAGGTG
0e7710d21dae19a61b1f99e40ae503bc	d__Bacteria; p__Proteobacteria; c__Alphaproteobacteria; o__SAR11_clade; f__Clade_II; g__Clade_II	12	0	0	0	1	13	3	12	0	8	0	4	1	10	6	4	22	4	0	2	0	0	0	0	6	TACGAAGGGACCTAGCGTAGTTCGGAATTACTGGGCTTAAAGAGCTCGTAGGTGGTTAGAAAAGTTGGTGGTGAAATCCCAAGGCTTAACCTTGGAACTGCCGCCAAAACTTTTTGACTAGAGTATGATAGAGGAAAGTGGAATTTCTAGTGTAGAGGTGAAATTCGTAGATATTAGAAAGAACACCGATTGCGAAGGCAACTTTCTGGATCATTACTGACACTGAGGAG
5d3fde7a160c667a47969048c522fb8d	d__Bacteria; p__Nitrospinota; c__Nitrospinia; o__Nitrospinales; f__Nitrospinaceae; g__Nitrospina	12	3	0	0	2	21	4	4	2	28	0	2	5	1	8	6	6	0	2	2	0	0	0	0	0	TACGGAGGGGGCAAGCGTTGTTCGGAATTATTGGGCGTAAAGCGTATGTAGGCGGCTAAGTAAGTCAGGCGTGCAAGCCCGTGGCTCAACCACGGAATTGCGTTTGAAACTGTTTAGCTTGAGTACAGGAGAGGAAAGCGGAATTCCCAGTGTAGCGGTGAAATGCATTGATATTGGGAAGAACATCTGTGGCGAAGGCGGCTTTCTGGTCTGTTACTGACGCTGAGATA
b0f5203040052cc9f7d333dc17861af1	d__Bacteria; p__Proteobacteria; c__Alphaproteobacteria; o__Rhizobiales; f__Rhizobiaceae; g__Jiella; s__Aurantimonas_sp.	1	11	6	0	3	1	2	1	15	12	0	9	5	11	5	2	13	2	5	1	1	0	0	2	0	TACGAAGGGGGCTAGCGTTGTTCGGAATTACTGGGCGTAAAGCGCACGTAGGCGGACATTTAAGTCAGGGGTGAAATCCCGGGGCTCAACCCCGGAACTGCCTCTGATACTGGATGTCTCGAGTGTGGTAGAGGTGAGTGGAATTGCGAGTGTAGAGGTGAAATTCGTAGATATTCGCAGGAACACCAGTGGCGAAGGCGGCTCACTGGACCACAACTGACGCTGAGGTG
47bb573dc9569077b890396554a00213	d__Bacteria; p__Bacteroidota; c__Bacteroidia; o__Flavobacteriales; f__Crocinitomicaceae; g__Salinirepens	0	0	0	85	4	0	0	4	0	0	0	4	0	0	0	0	0	0	7	0	0	0	4	0	0	TACGGAGGGTGCAAGCGTTATCCGGAATCATTGGGTTTAAAGGGTCCGCAGGCGGACTAGTAAGTCAGTGGTGAAATCCCATCGCTTAACGATGGAACTGCCATTGATACTGTTAGTCTTGAATTCGGTCGAAGTGGGCGGAATGTGTCATGTAGCGGTGAAATGCATAGATATGACACAGAACACCGATAGCGAAGGCAGCTCACTAGGCCTGAATTGACGCTCAGGGA
897dd1d6287e1d21d510d240f3fbab12	d__Bacteria; p__Marinimicrobia_(SAR406_clade); c__Marinimicrobia_(SAR406_clade); o__Marinimicrobia_(SAR406_clade); f__Marinimicrobia_(SAR406_clade); g__Marinimicrobia_(SAR406_clade); s__uncultured_Marinimicrobia	4	24	0	1	9	3	4	2	3	0	0	5	5	2	3	13	7	1	0	0	8	1	0	5	6	TACGAGGGGTGCTAGCGTTGTCCGGAATCACTGGGCGTAAAGGGTCCGTAGGCGTTTTGCTAAGTTGATTGTTAAATCCATCGGCTCAACCGATGACCTGCAATCAAAACTGGCAGAATAGAGTTCGAGAGGGGAAAGTAGAATTCCTGGTGTAGCGGTGACATGCGTAGATATCAGGAGGAATACCGATGGCGAAGGCAGCTTTCTGGCTCGATACTGACGCTGAGGGA
6817a5675ca86d9f098e1e30019c114b	d__Bacteria; p__Bacteroidota; c__Bacteroidia; o__Flavobacteriales; f__Flavobacteriaceae; g__NS4_marine_group; s__uncultured_Flavobacteriaceae	0	0	3	0	2	2	1	1	1	0	2	4	0	4	9	0	1	0	0	0	0	0	2	71	3	TACGGAGGATCCAAGCGTTATCCGGAATTATTGGGTTTAAAGGGTCCGCAGGCGGTCTATTAAGTCAGAGGTGAAATCTTGCAGCTCAACTGTAAAATTGCCTTTGATACTGGTAGACTTGAGTCATTGTGAAGTGGTTAGAATGTGTGGTGTAGCGGTGAAATGCATAGATATCACACAGAATACCGATTGCGAAGGCAGATCACTAACAATGTACTGACGCTCATGGA
7cf95a664ae7f61f7d1e77deb372aea1	d__Bacteria; p__Bacteroidota; c__Bacteroidia; o__Cytophagales; f__Cyclobacteriaceae; g__Marinoscillum; s__uncultured_marine	0	0	0	7	1	0	0	8	2	0	0	15	0	0	0	4	0	2	16	0	0	0	17	1	33	TACGGAGGGTTCAAGCGTTATCCGGATTTATTGGGTTTAAAGAGTGCGTAGGTGGTTTATTAAGTCAGTGGTGAAATCCTGCAGCTCAACTGTAGAACTGCCATTGATACTGGTAAACTTGAGTTTGGCTGAGGTAAGCGGAATTTATGATGTAGCGGTGAAATGCATAGATATCATAAGGAACACCAATAGCGTAGGCAGCTTACTAGACCAATACTGACACTGAGGCA
dbb21e0383bc140217ce5015b0b9bd19	d__Archaea; p__Crenarchaeota; c__Nitrososphaeria; o__Nitrosopumilales; f__Nitrosopumilaceae; g__Nitrosopumilaceae	0	0	0	0	0	0	0	0	0	0	0	0	0	1	0	0	0	0	0	105	0	0	0	0	0	AACCAGCACCTCAAGTGGTCAGGAGGATTATTGGGCCTAAAGCATCCGTAGCCGGCTTTGTTAGTTTTCGGTTAAATCCATGCGCTCAACGTATGGGCTGCCGAGAATACTACAAAGCTAGGGAGTGGGAGAGGTAGACGGTACTCGGTAGGAAGGGGTAAAATCTTTTGATCTATCGATGACCACCTGTGGCGAAGGCGGTCTACCAGAACACGTTCGACGGTGAGGGA
4e61199f8a70c52e647616df81278b43	d__Bacteria; p__Bacteroidota; c__Bacteroidia; o__Flavobacteriales; f__NS9_marine_group; g__NS9_marine_group	1	0	2	1	0	0	0	1	0	0	0	1	0	13	0	1	0	1	4	0	0	0	0	80	0	TACGGAGGGTGCAAGCGTTATCCGGATTTATTAGGTTTAAAGGGTCCGCAGGCGGAATATTAAGTCAGTGGTGAAAGCCTACAGCTCAACTGTAGAACTGCCATTGAAACTGTTATTCTTGAGTATGGATGAAGTGGGCGGAATATGTCATGTAGCGGTGAAATGCATAGATATGACATGGAACACCAATTGCGAAGGCAGCTCACTAAACCATTACTGACGCTCATGGA
f798223871b6770a3be07ebec10343fe	d__Bacteria; p__NB1-j; c__NB1-j; o__NB1-j; f__NB1-j; g__NB1-j	4	52	0	0	7	5	2	1	14	0	0	0	3	0	3	5	2	2	2	0	2	0	0	0	0	TACGGAGGGCATAAGCGTTGTTCGGAATCATTGGGCGTAAAGCGGGTGTAGGCGGCTTGGCAAGTCGGGTGTGAAATCCCTGGGCCCAACCCAGGAACTGCACTCGAAACTGCCTCGCTAGAGTCCCGGAGAGGGTGGCGGAATTCCCGGTGTAGAGGTGAAATTCGTAGATATCGGGAGGAACACCAGTGGCGAAGGCGGCCACCTGGACGGTGACTGACGCTCAGACC
173ee4a5af42057b88fb6bc773f1c484	d__Bacteria; p__Chloroflexi; c__Dehalococcoidia; o__SAR202_clade; f__SAR202_clade; g__SAR202_clade	19	11	0	2	4	14	1	2	6	6	0	0	11	1	0	7	3	1	2	14	0	0	0	0	0	TACGTAGGATCCGAGCGTTGTCCGAATTTACTGGGCGTAAAGAGCGCGTAGGCGGTTTGTTAAGTCTCATGTGTAATCTCCCGGCTCAACTGGGAGGGGTCATGGGATACTGGCAGACTTGAGGATAGCAGAGGAAAGCGGAATTCCCGGAGTAGTGGTGAAATGCGTAGATACCGGGAGGAACACCAGAGGCGAAGGCGGCTTTCTGGGCTATTTCTGACGCTGAGGCG
e2e88c758f13872dccf7bb496f0aa6d9	d__Bacteria; p__Gemmatimonadota; c__BD2-11_terrestrial_group; o__BD2-11_terrestrial_group; f__BD2-11_terrestrial_group; g__BD2-11_terrestrial_group	0	34	0	0	11	5	4	5	15	3	0	3	2	0	0	4	0	0	2	0	13	0	0	3	0	GACGGAGGGCGCAAGCGTTGTTCGGAATTACTGGGCGTAAAGGGCGGGCAGGCGGCCTGTTAAGTCGTGTGTGAAAATCCGGGGCTCAACCCCGCGAAATGCTCACGATACTGGCAGACTGGAGACCGGTAGAGGCTAGCGGAATTCCTGGTGTAGCGGTGGAATGCGTAGATATCAGGAAGAACACCTGTGGCGAAGGCGGCTAGCTGGGCCGGGTCTGACGCTGAACC
e11aa833293fbe62fbeb152b2f563251	d__Archaea; p__Crenarchaeota; c__Nitrososphaeria; o__Nitrosopumilales; f__Nitrosopumilaceae; g__Nitrosopumilaceae	0	0	0	0	0	0	0	0	0	0	0	0	0	0	0	0	18	0	0	86	0	0	0	0	0	AACCAGCACCTCAAGTGGTCAGGAGGATTATTGGGCCTAAAGCATCCGTAGCCTGTTCTACAAGTTTGCGGTTAAATCTATGCGCTCAACGTATAGGCTGCCGTAAATACTGCAGAACTAGGGAGTGGGAGAGGTAGACGGTACTCGGTAGGAAGGGGTAAAATCCTTTGATCTATTGATGACCACCTGTGGCGAAGGCGGTCTACCAGAACACGTTCGACGGTGAGGGA
43a552a51eb8e8a74fa4e0accdaebf0b	d__Bacteria; p__Actinobacteriota; c__Actinobacteria; o__Propionibacteriales; f__Nocardioidaceae; g__Aeromicrobium	24	38	1	2	6	1	0	5	3	5	0	3	2	4	3	0	0	4	2	0	0	0	0	0	0	TACGTAGGGTCCGAGCGTTGTCCGGAATTATTGGGCGTAAAGGGCTCGTAGGCGGTCTGTCGCGTCGGGAGTGAAAACTCAGGGCTTAACCCTGAGCGTGCTTCCGATACGGGCAGACTAGAGGGATGCAGGGGAGAACGGAATTCCTGGTGTAGCGGTGGAATGCGCAGATATCAGGAGGAACACCGGTGGCGAAGGCGGTTCTCTGGGCATTACCTGACGCTGAGGAG
04aff96a577b2e69d1704258c72d65e7	d__Bacteria; p__Proteobacteria; c__Gammaproteobacteria; o__Alteromonadales; f__Alteromonadaceae; g__Alteromonas	0	0	103	0	0	0	0	0	0	0	0	0	0	0	0	0	0	0	0	0	0	0	0	0	0	TACGGAGGGTGCGAGCGTTAATCGGAATTACTGGGCGTAAAGCGCACGCAGGCGGTTTGTTAAGCTAGATGTGAAAGCCCCGAGCTCAACTTGGGATGGTCATTTAGAACTGGCAGACTAGAGTCTTGGAGAGGGGAGTGGAATTCCAGGTGTAGCGGTGAAATGCGTAGATATCTGGAGGAACATCAGTGGCGAAGGCGACTCCCTGGCCAAAGACTGACGCTCATGTG
9985c293167c589730ca7289b542669e	d__Bacteria; p__SAR324_clade(Marine_group_B); c__SAR324_clade(Marine_group_B); o__SAR324_clade(Marine_group_B); f__SAR324_clade(Marine_group_B); g__SAR324_clade(Marine_group_B)	18	0	0	0	2	22	2	1	0	13	0	0	13	0	0	3	13	1	2	10	0	0	0	0	2	CACGTAGGGTGCGAGCGTTGTTCGGAATTACTGGGCGTAAAGGGCGTGCAGGCGGATAGGTCAGCCGGAGGTGAAAGCCCGGGGCTCAACCCCGGAGGGTCTTTCGGAACTGCCTGTCTAGAGAGAGTCAGGGGCCAGCGGAATTCCTGGTGTAGAGGTGAAATTCGTAGAGATCAGGAGGAACACCGGCGGCGAAAGCGGCTGGCTGGGACTACTCTGACGCTGAGGCG
2af75425de8314e322e568d76c5d9b05	d__Bacteria; p__Proteobacteria; c__Alphaproteobacteria; o__Rhodospirillales; f__AEGEAN-169_marine_group; g__AEGEAN-169_marine_group; s__unidentified_marine	0	0	8	7	1	0	9	0	0	3	14	4	2	8	4	3	0	5	5	0	0	7	2	17	3	TACGAAGGGGGCTAGCGTTGTTCGGAATCACTGGGCGTAAAGCGTATGTAGGCGGATCAAAAAGTTAGATGTGAAATCCCTGGGCTCAACCCAGGAACTGCATTTAAAACTAGTGATCTAGAAATTGGTAAAGGTTAGTAGAATTTCCAGTGTAGAGGTGAAATTCGTAGATATTGGAAAGAATACCAGAAGCGAAGGCGACTAACTAGGCCATTTTTGACGCTGAGATA
29cb7eb45f2452e9d9f6e2e0e1c6797b	d__Bacteria; p__Acidobacteriota; c__Vicinamibacteria; o__Vicinamibacterales; f__uncultured; g__uncultured	28	0	0	0	3	15	1	4	3	15	0	0	16	4	0	3	6	0	2	0	0	0	0	2	0	TACGGGGGGGGCAAGCGTTGTTCGGAATTACTGGGCGTAAAGGGCTCGCAGGCGGCCAGCCAAGTCGGATGTGAAATCCCCAGGCTTAACCTGGGAACTGCATCCGATACTGGTTGGCTTGAAGCCGGGAGAGGGATGCGGAATTCCAGGTGTAGCGGTGAAATGCGTAGATATCTGGAGGAACACCGGTGGCGAAGGCGGCATCCTGGACCGGTCTTGACGCTGAGGAG
eeec0c3328dc9731848661d043dd0fed	d__Bacteria; p__Proteobacteria; c__Alphaproteobacteria; o__SAR11_clade	8	0	0	3	0	6	3	10	0	10	0	6	0	3	8	0	14	1	1	17	0	0	4	0	7	TACGAAGGGACCTAGCGTAGTTCGGAATTACTGGGCTTAAAGAGCACGTAGGTGGTTAGAAAAGTTGGTGGTGAAATCCCAAGGCTTAACCTTGGAACTGCCATCAAAACTTTTTAACTAGAGTGTGATAGAGGTAAGCGGAATTTCTAGTGTAGAGGTGAAATTCGTAGATATTAGAAAGAACACCAATTGCGAAGGCAGCTTTCTGGATCATTACTGACACTGAGGTG
6ffbc15576f3c49401125be1070b2c14	d__Bacteria; p__Proteobacteria; c__Alphaproteobacteria; o__SAR11_clade; f__Clade_II; g__Clade_II	0	0	6	14	1	3	10	8	2	1	8	15	0	7	13	2	0	5	6	0	0	0	0	0	0	TACGAAGGGACCTAGCGTAGTTCGGAATTACTGGGCTTAAAGAGCTCGTAGGTGGTTAAAAAAGTTGGTGGTGAAATCCCAAGGCTTAACCTTGGAACTGCCATCAAAACTTTTTAGCTTGAGTGTGATAGAGGAAAGTGGAATTTCTAGTGTAGAGGTGAAATTCGTAGATATTAGAAAGAACACCAAATGCGAAGGCAACTTTCTGGATCACTACTGACACTGAGGAG
424168ad32f36dc0b125c968c84e0209	d__Bacteria; p__Verrucomicrobiota; c__Verrucomicrobiae; o__Arctic97B-4_marine_group; f__Arctic97B-4_marine_group; g__Arctic97B-4_marine_group; s__uncultured_Verrucomicrobia	6	9	0	0	5	9	2	1	9	8	2	7	4	10	0	9	3	3	4	0	5	2	1	1	0	TACAGAGGTCCCAAGCGTTGTTCGGATTTACTGGGCGTAAAGAGTGCGTAGGCGGCTAGAAAAGTTTGGTGTGAAATCTTCGGGCTTAACCCGGAAACTGCACTGAAAACTATCTGGCTAGAGGATCGGAGAGGAGATTGGAATTCTCGGTGTAGCAGTGAAATGCGTAGATATCGAGAGGAACACCAGTTGCGAAGGCGGATCTCTGGACGGTTTCTGACGCTGAGGCA
5ae67697f4a1b9a8c5b8082d638eda6d	d__Bacteria; p__Proteobacteria; c__Alphaproteobacteria; o__Parvibaculales; f__OCS116_clade; g__OCS116_clade; s__uncultured_bacterium	0	41	0	0	13	0	3	1	17	0	4	3	1	0	0	9	0	0	2	0	6	0	0	0	0	TACGGAGGGGGCTAACGTTGTTCGGAATTACTGGGCGTAAAGCGCGCGTAGGCGGATTCGATAGTTGAGGGTGAAATCCCGGAGCTTAACTCCGGAACTGCCTTCAAAACTTCGAGTCTCGAGTTCGGAAGAGGTGAGTGGAATTCCTAGTGTAGAGGTGAAATTCGTAGATATTAGGAAGAACATCAGAGGCGAAGGCGGCTCACTGGTCCGATACTGACGCTGAGGTG
36f1bae052b6baa93c7e878105898438	d__Bacteria; p__Marinimicrobia_(SAR406_clade); c__Marinimicrobia_(SAR406_clade); o__Marinimicrobia_(SAR406_clade); f__Marinimicrobia_(SAR406_clade); g__Marinimicrobia_(SAR406_clade); s__hydrothermal_vent	0	0	0	0	3	0	2	0	1	25	0	2	0	1	3	0	18	1	3	40	0	0	0	0	1	TACGAGGGGTGCTAGCGTTGTCCGGAATTACTGGGCGTAAAGGGTCCGTAGGCGTCTTGACAAGTTGATCGTTAAATCCACCGGCTCAACCGGTGATCTGCGGTCAAAACTGGCAGGATAGAATATGTGAGAGGAAAGTAGAATTCCTGGTGTAGCGGTGACATGCGTAGATATCAGGAGGAACACCAATGGCGAAGGCAGCTTTCTGGCACAATATTGACGCTGAGGGA
34268987b8c7fe4ba7a46e1e6eb1cf74	d__Bacteria; p__Proteobacteria; c__Alphaproteobacteria; o__Sphingomonadales; f__Sphingomonadaceae	0	1	2	0	6	3	0	2	0	0	3	0	0	0	0	0	0	0	0	1	0	0	1	67	13	TACGGAGGGAGCTAGCGTTGTTCGGAATTACTGGGCGTAAAGCGCGCGTAGGCGGCTATTCAAGTCAGGGGTGAAATCCCGGGGCTCAACCCCGGAACTGCCTTTGAAACTGGATGGCTAGAATCTTGGAGAGGTCAGTGGAATTCCGAGTGTAGAGGTGAAATTCGTAGATATTCGGAAGAACACCAGTGGCGAAGGCGACTGACTGGACAAGTATTGACGCTGAGGTG
c509efca318bc2fabb58215c240e6d39	d__Bacteria; p__Proteobacteria; c__Alphaproteobacteria; o__Rhodospirillales; f__Magnetospiraceae; g__uncultured; s__uncultured_nuHF2	0	0	1	6	1	1	0	31	1	0	0	12	0	6	0	1	0	0	4	0	0	0	26	0	9	TACGGAGGGGGCAAGCGTTGCTCGGAATTACTGGGCGTAAAGCGCGCGTAGGCGGTGCACATAGTCAGGCGTGAAAGCCCCGGGCTTAACCCGGGAACTGCGTTTGATACTGGTGTGCTAGAATCCGAAAGAGGGCAGTGGAATTCCCAGTGTAGAGGTGAAATTCGTAGATATTGGGAAGAACACCAGAGGCGAAGGCGGCTGCCTGGTTCGGTATTGACGCTGAGGTG
c545f2686bcdc8e65fbd6b9b69bd6fbe	d__Archaea; p__Nanoarchaeota; c__Nanoarchaeia; o__Woesearchaeales	0	0	0	0	0	0	0	0	0	0	0	0	0	0	0	0	0	0	0	99	0	0	0	0	0	TACCGGCGGTCCAAGTCGTATCCACATTTATTGGGTCTAAAACATTCGTAGCTTGTTCTGTAAGTTTCTTGTGAAATCTGATGTCTCAAGCATCAGGCGTGCAAGAAATACTGCAGTACTAGAGACCGGAAGACGTAAGGAGTACGATTGAGGTAGCGGTAAAATGCGTTAATCTTGATCGGACTAACAATGGCGAAGGCACCTTACGAGTACGGATCTGACAGTGAGGG
cecf9cbba10f9a469c20a054d194391c	d__Bacteria; p__Firmicutes; c__Bacilli; o__Staphylococcales; f__Staphylococcaceae; g__Staphylococcus	3	27	2	3	7	8	4	7	3	6	0	2	1	3	3	3	2	1	4	0	4	0	0	5	0	TACGTAGGTGGCAAGCGTTATCCGGAATTATTGGGCGTAAAGCGCGCGTAGGCGGTTTTTTAAGTCTGATGTGAAAGCCCACGGCTCAACCGTGGAGGGTCATTGGAAACTGGAAAACTTGAGTGCAGAAGAGGAAAGTGGAATTCCATGTGTAGCGGTGAAATGCGCAGAGATATGGAGGAACACCAGTGGCGAAGGCGACTTTCTGGTCTGTAACTGACGCTGATGTG
a5019f484b569bf588785d3eb7319850	d__Bacteria; p__Proteobacteria; c__Alphaproteobacteria; o__Rhodobacterales; f__Rhodobacteraceae	10	1	1	0	2	2	6	5	1	21	0	0	1	0	0	0	1	0	0	0	0	0	0	47	0	TACGGAGGGGGTTAGCGTTGTTCGGAATTACTGGGCGTAAAGCGCGCGTAGGCGGGCTAGTAAGTTAGAGGTGAAATCCCAGGGCTCAACCCTGGAACTGCCTTTAATACTGCTAGTCTTGAGTTCGAGAGAGGTGAGTGGAATTCCGAGTGTAGAGGTGAAATTCGTAGATATTCGGAGGAACACCAGTGGCGAAGGCGGCTCACTGGCTCGATACTGACGCTGAGGTG
55ba8b6c262800790e4cc3c6e788c664	d__Bacteria; p__Acidobacteriota; c__Subgroup_26; o__Subgroup_26; f__Subgroup_26; g__Subgroup_26	30	1	0	0	6	20	1	1	4	8	0	0	16	1	0	4	5	0	0	0	0	0	0	0	0	CACGGGGGGGGCAAACGTTGTTCGGAATCACTGGGCGTAAAGGGTCCGTAGGCGGCCGCGTAAGTCGGAGGTGAAAGCCCTGGGCTTAACCCAGGAATTGCCTTCGAAACTGCACGGCTAGAGTCTGGTAGAGGGAGACGGAATTCCCGGTGTAGCGGTGAAATGCGTAGATATCGGGAGGAACATCTGTGGCGAAGGCGGTCTCCTGGGCCAGTACTGACGCTGAGGGA
68ecba7fc2c789491f0e7df9cfb303fb	d__Bacteria; p__Proteobacteria; c__Alphaproteobacteria; o__Puniceispirillales; f__SAR116_clade; g__SAR116_clade	3	0	10	3	0	3	10	1	0	0	12	5	0	3	0	1	0	1	3	0	0	4	37	1	0	TACGAAGGGGGCGAGCGTTGTTCGGAATAACTGGGCGTAAAGGGCGCGTAGGCGGTCTATCCAGTTGGGCGTGAAAGCCCTGGGCTCAACCCAGGAATTGCGTCCAATACTAATAGACTAGAGACCGAGAGAGGATAGTGGAATTTCCAGTGTAGAGGTGAAATTCGTAGATATTGGAAAGAACACCAGTGGCGAAAGCGACTATCTGGCTCGGTTCTGACGCTGAGGCG
3036d867aaaed7c31e5d9da738e7c648	d__Bacteria; p__Bdellovibrionota; c__Bdellovibrionia; o__Bacteriovoracales; f__Bacteriovoracaceae; g__uncultured; s__marine_metagenome	0	0	3	13	4	2	2	3	0	0	0	6	0	9	3	0	1	3	10	0	0	6	28	0	4	TACGAAGGGTGCAAGCGTTGTTCGGATTTATTGGGCGTAAAGCGTACGCAGGCGGATAGGTAAGTCAGATGTGAAATCCCAGAGCTCAACTTTGGAACTGCGTCTGAAACTGCTTGTCTAGAGTCTTAGAGGGGGAAGGGGAATTTCGCATGTAGGGGTAAAATCCGTAGAGATGCGAAGGAACACCTGGAGTGAAGACGCCTTCCTGGAAAAGTACTGACGCTGAGGTA
489691bd863dcda609f6f8bd0f60358c	d__Bacteria; p__Proteobacteria; c__Gammaproteobacteria; o__KI89A_clade; f__KI89A_clade; g__KI89A_clade; s__uncultured_bacterium	1	0	0	0	3	7	2	1	0	19	0	2	13	0	5	4	32	1	2	2	0	1	0	1	0	TACGGAGGGACCGAACGTTAATCGGAATTACTGGGCGTAAAGCGCACGTAGGCGGTTCGTTAAGTGGGATGTGAAAGCCCTGGGCTCAACCTAGGAATTGCATCTCAAACTGACGGGCTAGAGTGTAGTAGAGGGAGGTGGAATTTCCTGTGTAGCGGTGAAATGCGTAGATATAGGAAGGAACACCAGTGGCGAAGGCGGCCTCCTGGACTAACACTGACGCTGAGGTG
238780ccb33e1314198a6e250d9c2257	d__Bacteria; p__Acidobacteriota; c__Subgroup_21; o__Subgroup_21; f__Subgroup_21; g__Subgroup_21; s__uncultured_bacterium	5	20	0	0	8	10	1	2	8	3	0	2	3	2	0	9	10	0	1	2	7	0	0	0	2	GACGGGGGGGGCGAGCGTTGTTCGGAATTACTGGGCGTAAAGGGCGCGCAGGCGGCCTGGGAAGTTTTGGGTGAAAGCCCCCGGCTCAACCGGGGAATGGCCTGAGAAACCACCGGGCTGGAGTGCTGGAGAGGGAAGCGGAATTCCCGGTGGAGCGGTGAAATGCGTAGATATCGGGAGGAACACCGGAGGCGAAGGCGGCTTCCTGGACAGACACTGACGCTGAGGCG
3872a13d2a953e8ed89f67d2911c637e	d__Bacteria; p__Planctomycetota; c__Pla3_lineage; o__Pla3_lineage; f__Pla3_lineage; g__Pla3_lineage; s__marine_metagenome	0	41	0	0	11	0	0	1	20	0	0	2	0	2	0	5	0	2	0	0	8	3	0	0	0	TACGTATGGTGCGAACGTTATTCGGAATTACTGGGCATAAAGGGCGCGTAGGCGGTTTGGTAAGTCTGCATGTGAAATCCCTCGGCTCAACCGAGGAACTGCATCGGAAACTGCCAGACTAGAGTGCAGGAGGGGAGAGCGGAATTCCTGGTGGAGCGGTGAAATGCGTAGATATCAGGAGGAACGCCAGTGGCGAAAGCGGCTCTCTGGTCTGCAACTGACGCTGAGGC
8b9559dd3e299ac23d2cafaa3b37fb18	d__Bacteria; p__Proteobacteria; c__Alphaproteobacteria; o__Caulobacterales; f__Hyphomonadaceae; g__Ponticaulis; s__Ponticaulis_koreensis	0	0	0	0	3	1	0	3	3	4	7	0	2	0	0	7	4	0	0	5	53	3	0	0	0	TACGAAGGGGGCTAGCGTTGTTCGGAATTACTGGGCGTAAAGCGCGCGTAGGCGGATTAACAAGTTGGATGTGAAATCCCAGAGCTCAACTCTGGAACTGCATTCAAAACTGTTAGTCTAGAGGCCAGGAGAGGTCAGTGGAATACCGAGTGTAGAGGTGAAATTCGTAGATATTCGGTGGAACACCAGTGGCGAAGGCGACTGACTGGACTGGTACTGACGCTGAGGTG
b790ec124db7f4757fd5e3c10d9b0013	d__Bacteria; p__Firmicutes; c__Bacilli; o__Lactobacillales; f__Streptococcaceae; g__Lactococcus	0	21	2	3	0	0	0	0	9	5	0	0	4	0	4	11	6	0	8	4	4	1	4	6	3	TACGTAGGTCCCAAGCGTTGTCCGGATTTATTGGGCGTAAAGCGAGCGCAGGTGGTTTCTTAAGTCTGATGTAAAAGGCAGTGGCTCAACCATTGTGTGCATTGGAAACTGGGAGACTTGAGTGCAGGAGAGGAGAGTGGAATTCCATGTGTAGCGGTGAAATGCGTAGATATATGGAGGAACACCGGAGGCGAAAGCGGCTCTCTGGCCTGTAACTGACACTGAGGCTC
5c7eea943e11ff4153cf59c203991a64	d__Bacteria; p__Bacteroidota; c__Bacteroidia; o__Flavobacteriales; f__Flavobacteriaceae; g__Mesoflavibacter	0	0	0	0	0	0	0	0	6	6	0	8	1	13	6	7	5	14	13	0	0	16	0	0	0	TACGGAGGATCCAAGCGTTATCCGGAATCATTGGGTTTAAAGGGTCCGTAGGTGGATAATTAAGTCAGAGGTGAAATCCTGCAGCTTAACTGTAGAATTGCCTTTGATACTGGTTGTCTTGAGTTGTTATGAAGTGGTTAGAATATGTAGTGTAGCGGTGAAATGCATAGATATTACATAGAATACCAATTGCGAAGGCAGATCACTAATAATATACTGACACTGATGGA
d128fe651c65146de53894b62736966f	d__Bacteria; p__Bacteroidota; c__Bacteroidia; o__Flavobacteriales; f__Flavobacteriaceae; g__NS5_marine_group; s__hydrothermal_vent	7	8	0	0	2	3	0	0	9	16	0	0	30	0	0	8	10	0	0	0	1	0	0	0	0	TACGGAGGATCCAAGCGTTATCCGGAATTATTGGGTTTAAAGGGTCCGCAGGCTGTTTGTTAAGTCAGAGGTGAAATCCTACCGCTCAACGGTAGAACTGCCTTAGATACTGACAAACTTGAGTTATTGTGAAGTAATTAGAATGTGTAGTGTAGCGGTGAAATGCATAGATATTACACAGAATACCGATTGCGAAAGCAGATTACTAACAATATACTGACGCTGAGGGA
2cf16457571391897eca44ec454bf74b	d__Bacteria; p__Bacteroidota; c__Bacteroidia; o__Flavobacteriales; f__Flavobacteriaceae; g__NS2b_marine_group	18	0	0	0	0	6	0	0	0	11	0	0	32	4	1	1	17	3	0	1	0	0	0	0	0	TACGGAGGATCCAAGCGTTATCCGGAATTATTGGGTTTAAAGGGTCCGTAGGTGGATAATTTAGTCAGAGGTGAAATCCTGCAGCTTAACTGTAGAATTGCCTTTGATACTGGTTATCTTGAGTTATTATGAAGTGATTAGAATGTGTAGTGTAGCGGTGAAATGCATAGATATTACACAGAATACCAATTGCGAAGGCAGATCACTAATAATCAACTGACACTGAGGGA
5f01b85373d34514c0ef41b2e47d3a49	d__Archaea; p__Crenarchaeota; c__Nitrososphaeria; o__Marine_Benthic_Group_A; f__Marine_Benthic_Group_A; g__Marine_Benthic_Group_A	26	0	0	1	0	19	2	0	0	4	0	0	8	0	0	11	19	1	3	0	0	0	0	0	0	TACCAGCTCCCCGAGTGGTTGGGACGATTATTGGGCCTAAAGCATCCGTAGCCTGTTTTGTAGGTCTCATGTTAAATCCATTCGCTCAACGAATGGTCTGCATGAGATACCGCATTACTAGGAGGCGGGAGACGTGAACGGTATTCCATGGGTAGGGGTAAAATCCTCTGAACCATGGAAGACCACCAGTGGCGAAGGCGGTTCACGAGAACGCGCTCGACGGTGAGGGA
a2250ce03436b4bbbf7824671664d563	d__Bacteria; p__Actinobacteriota; c__Acidimicrobiia; o__Microtrichales; f__Microtrichaceae; g__Sva0996_marine_group	30	8	1	1	3	14	2	0	9	2	0	1	6	1	0	8	1	3	0	0	3	0	0	0	0	CACGTAGGGAGCGAGCGTTGTCCGGATTTATTGGGCGTAAAGAGCTCGTAGGCGGTTCGGTAAGTCAGGTGTGAAAGCTCGAGGCTCAACCTCGAGAAGCCATCTGATACTGCTGTGACTTGAGTCCGGTAGGGGAGTGTGGAATTCCTGGTGTAGCGGTGAAATGCGCAGATATCAGGAGGAACACCTACAGCGAAGGCAGCACTCTGGGCCGGTACTGACGCTGAGGA
5a63341cc9d25a192a6f8d37c4d337ea	d__Bacteria; p__Marinimicrobia_(SAR406_clade); c__Marinimicrobia_(SAR406_clade); o__Marinimicrobia_(SAR406_clade); f__Marinimicrobia_(SAR406_clade); g__Marinimicrobia_(SAR406_clade)	0	29	0	2	9	2	0	0	4	2	3	0	0	0	0	6	3	3	3	0	26	0	0	1	0	TACGAGGGGTGCTAGCGTTGTCCGGAATTACTGGGCGTAAAGGGTTCGTAGGCGTCTTGCCAAGTTGATCGTTACAGCCACCGGCTTAACCGGTGATCTGCGATCAAAACTGGCGAGATAGAATATGTGAGGGGAATGTGGAATTCCTGGTGTAGCGGTGACATGCGTAGATATCAGGAGGAACACCAATGGCGAAGGCAGCATTCTGGCACAATATTGACGCTGAGGAA
8c672b3184e8aab521c275979d28b86f	d__Bacteria; p__Proteobacteria; c__Alphaproteobacteria; o__SAR11_clade	23	0	0	0	5	10	3	0	2	22	1	2	8	0	1	7	7	2	0	0	0	0	0	0	0	TACGAAGGGACCTAGCGTAGTTCGGAATTACTGGGCTTAAAGAGCTCGTAGGTGGTTAGAGAAGTTGGTGGTGAAATCCCAAGGCTTAACCTTGGAACTGCCATCAAAACTTTTTGACTAGAGTATGATAGAGGAAAGTGGAATTTCTAGTGTAGAGGTGAAATTCGTAGATATTAGAAAGAACACCGATTGCGAAGGCAGCTTTCTGGATCATTACTGACACTGAGGAG
d3594fa9600da2bb88d24934a09f16a9	d__Bacteria; p__Chloroflexi; c__Dehalococcoidia; o__SAR202_clade; f__SAR202_clade; g__SAR202_clade	9	0	0	0	1	18	3	0	0	11	0	3	11	2	2	7	12	0	0	11	0	0	0	1	2	TACGTAGGAACCGAGCGTTGTCCGAATTTACTGGGCGTAAAGAGCGCGTAGGTGGTTCGTTAAGTCTCATGTGTAATCTCCCGGCTCAACTGGGAGGGGTCATGGGATACTGGCAGACTTGAGGGTAGCAGAGGAAAGCGGAATTCCCGGAGTAGTGGTGAAATGCGTAGATACCGGGAGGAACACCAGAGGCGAAGGCGGCTTTCTGGGCTATTCCTGACACTGAGGCG
b2cd7ac365e949ded3f06173d9326d69	d__Bacteria; p__Planctomycetota; c__Planctomycetes; o__Pirellulales; f__Pirellulaceae; g__Rhodopirellula	8	16	1	1	4	2	0	0	13	3	0	7	10	1	1	7	13	1	1	0	4	0	0	0	0	CACGAACCGTGCGAACGTTATTCGGAATCACTGGGCTTAAAGGGTACGTAGGCGGTCTTGCAAGTGGGGTGTGAAATCCCCCGGCTCAACCGGGGAACTGCGCTCCAAACTGCAAGACTTGAGGGAGATAGAGGTGAGCGGAACTGATGGTGGAGCGGTGAAATGCGTTGAGATCATCAGGAACACCAGAGGCGAAGGCGGCTCACTGGATCTCTTCTGACGCTGAGGTA
045ac67c9a7e4bfbcb7fb6fbcc810fab	d__Bacteria; p__Dadabacteria; c__Dadabacteriia; o__Dadabacteriales; f__Dadabacteriales; g__Dadabacteriales; s__marine_metagenome	0	0	17	6	2	2	2	2	2	3	0	4	0	45	0	0	3	1	4	0	0	0	0	0	0	TACGGAGGGGGCAAACGTTACTCGGATTTACTGGGCGTAAAGGGTCCGTAGGCGGTCTTTTAAGTTAGATGTGAAAGCTTGAAGCTTAACTTCAAAATTGCATCTAAAACTGGATGACTAGATTATTGGAGAGGTTGATGGAATTACCGGTGTAGCGGTGAAATGCGTAGATATCGGTAGGAACACCAGTGGCGAAAGCGATCAACTGGCCAATTAATGACGCTGAGGGA
daa0b2bf3f7c05c63de078e64e7dacd6	d__Bacteria; p__Marinimicrobia_(SAR406_clade); c__Marinimicrobia_(SAR406_clade); o__Marinimicrobia_(SAR406_clade); f__Marinimicrobia_(SAR406_clade); g__Marinimicrobia_(SAR406_clade); s__uncultured_delta	1	0	1	2	1	1	0	20	1	0	0	18	0	0	0	1	0	1	9	0	0	0	17	1	19	TACGAGGGGTGCTAGCGTTGTCCGGAATAACTGGGCGTAAAGGGTCCGTAGGCGTTTTGCCAAGTTGATCGTTAAATCCATCGGCTCAACCGATGACCTGCGATCAAAACTGGTAGAATAGAATATGTGAGGGGAATGTGGAATTCCTGGTGTAGCGGTGACATGCGTAGATATCAGGAGGAACACCAATGGCGAAGGCAGCATTCTGGCACAATATTGACGCTGAGGGA
2ef2ceda1c1cb2a6deb6188de9298f7b	d__Bacteria; p__Proteobacteria; c__Alphaproteobacteria; o__SAR11_clade	0	0	0	3	0	0	0	28	0	0	0	0	0	0	4	0	0	1	0	0	0	0	11	0	45	TACGAAGGGACCTAGCGTAGTTCGGAATTACTGGGCTTAAAGAGTTCGTAGGTGGTTAGAAAAGTTGGTGGTGAAATCCCAAGGCTTAACCTTGGAACTGCCATCAAAACTTTTTGACTAGAGTATGATAGAGGAAAGTGGAATTTCTAGTGTAGAGGTGAAATTCGTAGATATTAGAAAGAACACCGATTGCGAAGGCAGCTTTCTGGATCATTACTGACACTGAGGAG
ef6e9180cde6e34aeea6883fc6102192	d__Bacteria; p__Bacteroidota; c__Bacteroidia; o__Flavobacteriales; f__Cryomorphaceae; g__NS10_marine_group; s__uncultured_marine	0	0	2	3	0	0	1	5	0	0	0	17	0	1	0	0	0	0	3	0	0	0	4	0	56	TACGGAGGATGCAAGCGTTATCCGGATTTATTGGGTTTAAAGGGTCCGCAGGCGGACCAGTCAGTCAGTGGTGAAATCCCATCGCTCAACGATGGAACTGCCATTGATACTGCTGGTCTTGAGTCTAGTTGACGTAGGCGGAATATGACATGTAGCGGTGAAATGCATAGATATGTCATAGAACACCAATTGCGAAGGCAGCTTACGAAACTGAGACTGACGCTCATGGA
a3e1787c013db2585ad13e9035ff7e85	d__Bacteria; p__Actinobacteriota; c__Acidimicrobiia; o__Microtrichales; f__Microtrichaceae; g__uncultured	0	0	0	0	0	0	0	0	0	5	0	0	2	2	0	3	7	1	0	68	0	2	2	0	0	CACGTAGGGGGCAAGCGTTGTCCGGATTTATTGGGCGTAAAGGGCTCGTAGGCTGTTCAGTAAGTCAGGTGTGAAAACTCGAGGCTCAACCTCGAGACGCCACTTGATACTGCTGTGACTAGAGTTCGGTAGAGGAGTGTGGAATTCCTAGTGTAGCGGTGAAATGCGCAGATATTAGGAGGAACACCAACAGCGAAGGCAGCACTCTGGGCCGATACTGACGCTGAGGA
6762df2b706e70f51defd026adfac0e0	d__Bacteria; p__Proteobacteria; c__Gammaproteobacteria; o__Alteromonadales; f__Idiomarinaceae; g__Idiomarina	9	4	0	2	22	13	1	11	1	0	2	0	0	3	1	0	0	0	0	0	4	0	0	15	3	TACGGAGGGTGCAAGCGTTAATCGGAATTACTGGGCGTAAAGCGTACGTAGGCGGCGTGTTAAGCAAGATGTGAAAGCCCCGGGCTCAACCTGGGAATTGCATTTTGAACTGGCATGCTAGAGTCCTGAAGAGGGTGGTAGAATTTCCAGTGTAGCGGTGAAATGCGTAGATATTGGAAGGAATACCGGTGGCGAAGGCGGCCACCTGGTCAGAGACTGACGCTGAGGTA
9a6bb7365636827e6fde557f40fcb786	d__Bacteria; p__Verrucomicrobiota; c__Verrucomicrobiae; o__Arctic97B-4_marine_group; f__Arctic97B-4_marine_group; g__Arctic97B-4_marine_group; s__uncultured_marine	19	0	0	0	0	15	0	0	0	4	7	1	14	1	0	5	18	0	1	0	0	0	0	2	4	TACTGAGGTCCCAAGCGTTGTTCGGATTTACTGGGCGTAAAGGGTGCGTAGGCGGCTATAAAAGTTTGGTGTGAAATCTCCGGGCTCAACCCGGAAACTGCATTGAAAACTAGATAGCTAGAGGATCGGAGAGGAGATTGGAATTCTCAGTGTAGCAGTGAAATGCGTAGATATTGAGAGGAACACCAGTTGCGAAGGCGGATCTCTGGACGGTTTCTGACGCTGAGGCA
6a1ca693ca1d5dc42803979b50e3d642	d__Bacteria; p__Proteobacteria; c__Gammaproteobacteria; o__Pseudomonadales; f__Pseudomonadaceae; g__Pseudomonas	1	1	4	5	0	2	2	1	11	6	0	6	4	5	5	9	9	6	4	2	2	2	1	3	0	TACAGAGGGTGCAAGCGTTAATCGGAATTACTGGGCGTAAAGCGCGCGTAGGCGGCTTGATAAGATGGGTGTGAAATCCCCGGGCTTAACCTGGGAACTGCATCCATAACTGTCTGGCTAGAGTACAGTAGAGGGTGGTGGAATTTCCTGTGTAGCGGTGAAATGCGTAGATATAGGAAGGAACACCAGTGGCGAAGGCGACCACCTGGACTGATACTGACGCTGAGGTG
70fb1f46f4f8ed3d3fc9c8605d4b375e	d__Bacteria; p__Marinimicrobia_(SAR406_clade); c__Marinimicrobia_(SAR406_clade); o__Marinimicrobia_(SAR406_clade); f__Marinimicrobia_(SAR406_clade); g__Marinimicrobia_(SAR406_clade); s__uncultured_marine	2	0	0	14	0	0	1	8	0	2	0	3	0	1	0	0	1	0	1	0	0	0	57	0	1	TACGAGGGGTGCTAGCGTTGTCCGGAATAACTGGGCGTAAAGGGTTCGTAGGCGTTTTACCAAGTTGATTGTTAAATCCACCGGCTTAACCGGTGACCTGCAATCAAAACTGGTAGAATAGAATATGTGAGAGGAATGTGGAATTCCTGGTGTAGCGGTGACATGCGTAGATATCAGGAGGAACACCAATGGCGAAGGCAGCATTCTGGCACAATATTGACGCTGAGGAA
a4c3ec626c139fb6dfbd015e3c1a97e0	d__Bacteria; p__Bacteroidota; c__Bacteroidia; o__Flavobacteriales; f__NS9_marine_group; g__NS9_marine_group	0	0	8	8	0	0	0	2	0	1	4	2	0	6	9	2	2	0	0	0	0	0	0	34	12	TACGGAGGGTGCAAGCGTTATCCGGATTTATTAGGTTTAAAGGGTTCGCAGGCGGAATTTTAAGTCAGTGGTGAAAGCCTATAGCTCAACTATAGAACTGCCATTGATACTGATATTCTTGAGTATAGATGAAGTGGGCGGAATATGTCATGTAGCGGTGAAATGCATAGATATGACATGGAACACCAATTGCGAAGGCAGCTCACTAAACTATTACTGACGCTCATGAA
e2218fef2e244e30d6ea089af430ee3b	d__Bacteria; p__Proteobacteria; c__Alphaproteobacteria; o__Parvibaculales; f__PS1_clade; g__PS1_clade	0	0	10	0	1	0	8	2	3	3	20	0	0	2	8	0	0	3	0	0	1	6	0	23	0	TACGGAGGGGGCTAGCGTTGTTCGGAATCACTGGGCGTAAAGCGCGCGTAGGCGGATTGATTAGTTGGGGGTGAAATCCCGGGGCTCAACCTCGGAACTGCCTTCAATACTGTCAGTCTTGAGTTCGTGAGAGGTAAGTGGAATTCCGAGTGTAGAGGTGAAATTCGTAGATATTCGGAAGAACACCAGTGGCGAAGGCGACTTACTGGCACGATACTGACGCTGAGGTG
816b7567ec3a459060ff520037d04d31	d__Bacteria; p__Planctomycetota; c__Planctomycetes; o__Planctomycetales; f__Rubinisphaeraceae; g__uncultured	0	0	0	59	1	1	1	1	0	1	0	1	1	5	0	0	2	1	6	5	0	0	5	0	0	CACGTACTGTGCGAACGTTATTCGGAATCACTGGGCTTAAAGGGTGCGTAGGCGGTTTATCAAGTCAGATGTGAAATGCCTGAGCTCAACTGAGGCACTGCGTTTGAAACTGATAGACTTGAGTATTCCAGGGGTATGCGGAACTGCCAGTGGAGCGGTGAAATGCGTTGATATTGGCAGGAACACCAGTGGCGAAGGCGGCATACTGGGGGATAACTGACGCTGAGGCA
969679dbf73723c244bac1600b9189e5	d__Archaea; p__Thermoplasmatota; c__Thermoplasmata; o__Thermoplasmata; f__Thermoplasmata; g__Marine_Group_III; s__uncultured_marine	0	21	3	0	8	0	0	0	20	0	1	0	0	0	0	23	0	0	2	0	11	0	0	1	0	CACCGGCACCTCGAGTGGTAGCCACTATTATTGGGCCTAAAGCGTTCGTAGCCGGTTTGGTAAATTCTTGGGTAAATCGTACCGCTTAACGGTGCGGATTCCGGGGACACTACCAGACTTGAGACCGGGGGAGATCAGAGGTACTTGCGGGGGAGCGGTGAAATGTTGTAATCCTGCAGGGACCACCAGTGGCGAAGGCGTCTGATCAGAACGGCTCTGACGGTGAGGAA
249a6c9c8132e7c48c4770bbe44195a2	d__Bacteria; p__Proteobacteria; c__Gammaproteobacteria; o__HOC36; f__HOC36; g__HOC36; s__Candidatus_Thioglobus	0	1	0	0	4	6	2	0	3	18	2	2	4	0	1	1	24	0	4	14	3	0	0	0	0	TACGGATGGTGCGAGCGTTAATCGGAATTACTGGGCGTAAAGCGCGCGTAGGCTGTTTTATAAGTCGGATGTGAAATCCCCGGGCTCAACCTGGGAACTGCATCCGAAACTATTTAACTAGAGTATGGGAGAGGTAAGTAGAATTTCCGGTGTAGCGGTGAAATGCGTAGATATCGGAAGGAATACCAGTGGCGAAGGCGGCTTACTGGACCAATACTGACGCTGAGGTG
b07179fdfba2a89a214c4f1b4de194b6	d__Bacteria; p__Bacteroidota; c__Bacteroidia; o__Flavobacteriales; f__Flavobacteriaceae; g__NS5_marine_group	0	0	7	47	1	0	3	6	2	0	2	3	0	4	0	0	0	4	10	0	0	0	0	0	0	TACGGAGGATCCAAGCGTTATCCGGAATCATTGGGTTTAAAGGGTCCGCAGGCGGTCTATTAAGTCAGAGGTGAAATCCTATCGCTCAACGATAGAACTGCCTTTGATACTGGTAGACTTGAGTTATTGTGAAGTAGTTAGAATGTGTAGTGTAGCGGTGAAATGCATAGATATTACACAGAATACCGATTGCGAAGGCAGATTACTAACAATACACTGACGCTCAGGGA
6ae0a655b5fdc31fd350b743f8686729	d__Bacteria; p__Proteobacteria; c__Alphaproteobacteria; o__Rhizobiales; f__Devosiaceae; g__Devosia	0	5	7	0	8	1	7	8	4	7	1	2	4	5	2	9	7	3	1	0	0	0	0	4	3	TACGAAGGGGGCTAGCGTTGTTCGGATTTACTGGGCGTAAAGCGCACGTAGGCGGTTTGTTAAGTCAGAGGTGAAATCCCGGAGCTCAACTCCGGAACTGCCTTTGATACTGGCAAGCTAGAGTCCGGAAGAGGTAAGTGGAACTCCTAGTGTAGAGGTGGAATTCGTAGATATTAGGAAGAACACCAGTGGCGAAGGCGGCTTACTGGTCCGGAACTGACGCTGAGGTG
9dc2877b860d9f8aa1428b884517fdc7	d__Bacteria; p__Nitrospinota; c__Nitrospinia; o__Nitrospinales; f__Nitrospinaceae; g__LS-NOB	1	23	0	0	7	3	2	4	11	10	0	4	0	1	3	6	3	4	0	0	6	0	0	0	0	TACGGAGGGGGCAAGCGTTGTTCGGAATTATTGGGCGTAAAGAGTATGTAGGCGGCTGGATAAGTCAGGCGTGTAAGCCCACGGCTCAACCGTGGAATTGCGTTTGAAACTATTCGGCTTGAGTGCAGGAGAGGAAGGCGGAATTCCCAGTGTAGCGGTGAAATGCATTGATATTGGGAAGAACACCGGTGGCGAAGGCGGCCTTCTGGTCTGTTACTGACGCTGAGATA
e8dfa385ea7200d2aee8f23820f28a37	d__Bacteria; p__Planctomycetota; c__Planctomycetes; o__Pirellulales; f__Pirellulaceae; g__uncultured	7	22	0	0	3	7	0	0	17	3	0	0	6	4	0	4	11	0	1	0	1	1	1	0	0	TACGAACCGTACGAACGTTATTCGGAATCACTGGGCTTAAAGAGTGCGTAGGCGGCTTTACAAGTTGGGTGTGAAATCCCTCGGCTCAACCGAGGAACTGCGCCCAAAACTGTTAAGCTTGAGGGAGGCAGAGGTGAGCGGAACTAATGGTGGAGCGGTGAAATGCGTTGATATCATTAGGAACACCGGTGGCGAAGGCGGCTCACTGGGTCTCTTCTGACGCTGAGGCA
3a86da288929c502f6ec6656bb6dfdda	d__Bacteria; p__Proteobacteria; c__Alphaproteobacteria; o__SAR11_clade; f__Clade_II; g__Clade_II	0	34	0	0	7	0	0	0	8	0	0	6	0	3	5	17	0	5	2	0	1	0	0	0	0	TACGAAGGGACCTAGCGTAGTTCGGAATTACTGGGCTTAAAGAGCTCGTAGGTGGTTAATAAAGTTGGTGGTGAAATCCCAAGGCTTAACCTTGGAACTGCCACCAAAACTTTTTGACTTGAGTATGATAGAGGTAAGTGGAATTTCTAGTGTAGAGGTGAAATTCGTAGATATTAGAAAGAACACCAATTGCGAAGGCAACTTTCTGGATCATTACTGACACTGAGGAG
f12847d139194c28bb3902259ead226b	d__Bacteria; p__Marinimicrobia_(SAR406_clade); c__Marinimicrobia_(SAR406_clade); o__Marinimicrobia_(SAR406_clade); f__Marinimicrobia_(SAR406_clade); g__Marinimicrobia_(SAR406_clade)	0	0	0	11	4	0	0	0	0	0	0	0	0	0	0	0	0	0	0	0	0	0	0	73	0	TACGAGGGGTGCTAGCGTTGTCCGGATTTACTGGGCGTAAAGGGTACGTAGGCGTTTTAATAAGTTGTATGTTAAATATCTTAGCTTAACTAAGAAAGTGCATCCAAAACTGTTAAAATAGAGTTTGAGAGAGGAACGCAGAATTCATGGTGGAGCGGTGACATGCGTAGATATCATGAGGAAAGTCAAATGCGAAGGCAGCCTTCTGGCTCAAAACTGACGCTGAGGTA
dcc4e15f68493bfd8fc571ffcd39050c	d__Archaea; p__Thermoplasmatota; c__Thermoplasmata; o__Marine_Group_II; f__Marine_Group_II; g__Marine_Group_II	0	0	0	0	0	1	0	0	3	2	1	2	4	12	1	0	21	0	0	41	0	0	0	0	0	TACCGAAGCCCCAAGTGGTCGTCGATCTTATTGGGCCTAAAACGTCCGTAGCCGGTTTGGTACATTCGTGGGTAAATCAAACAGCTTAACTGTTTGAATTCTGCGAGGACGGCCAAACTTGAGACCGGGAGAGGTGTAGGGTACCTGCGGGGTAGGGGTAAAATCCTGTCATCCCGTAGGGACCACCAGTTGCGAAGGCTCTACACTAGAACGGATCTGACGGTCAGGGA
8472417d72fd2abb55741591a0a0a8b2	d__Bacteria; p__Nitrospinota; c__Nitrospinia; o__Nitrospinales; f__Nitrospinaceae; g__Nitrospina; s__metagenome	0	0	0	0	0	0	0	0	0	1	0	0	0	1	0	0	3	0	0	83	0	0	0	0	0	TACGGAGGGGGCAAGCGTTGTTCGGAATTATTGGGCGTAAAGCGTATGTAGGCGGCCGAGTAAGTCAGGCGTGTAAGCCCGTGGCTCAACCACGGAATTGCGTCTGAAACTACTCGGCTTGAGTGCAGGAGAGGAAAGCGGAATTCCCAGTGTAGCGGTGAAATGCATTGATATTGGGAAGAACATCTGTGGCGAAGGCGGCTTTCTGGCCTGCTACTGACGCTGAGATA
bd310f03397beea43937349a3d5c38c7	d__Bacteria; p__Proteobacteria; c__Gammaproteobacteria; o__AT-s2-59; f__AT-s2-59; g__AT-s2-59; s__uncultured_bacterium	17	27	0	0	5	3	0	3	12	6	0	0	2	2	0	2	4	1	2	0	1	0	0	0	0	TACGGAGGGTGCGAGCGTTAATCGGAATTACTGGGCGTAAAGCGCGCGCAGGCGGCTGGGTCAGTCGGATGTGAAAGCCCCGGGCTTAACCTGGGAATTGCATTCGATACTGCCCAACTAGAGTATGGGAGAGGGAAGTGGAATTTCCGGTGTAGCGGTGAAATGCGTAGATATCGGAAGGAACACCAGTGGCGAAGGCGGCTTCCTGGCCCAATACTGACGCTCAGGTG
412f480d85c1d104d91062b8fc6dfa5f	d__Bacteria; p__Proteobacteria; c__Gammaproteobacteria; o__Oceanospirillales; f__Saccharospirillaceae; g__Oceanobacter	21	0	0	0	0	15	0	0	17	0	0	0	0	0	0	0	0	0	0	0	4	2	3	24	0	TACGGAGGGTGCAAGCGTTAATCGGAATTACTGGGCGTAAAGCGCGCGTAGGTTGTTTGTTAAGCGAGATGTGAAAGCCCCGGGCTCAACCTGGGAACTGCATTTCGAACTGGCAAGCTAGAGTACAGTAGAGGGTGGCGGAATTTCCTGTGTAGCGGTGAAATGCGTAGAGATGGGAAGGAACATCAGTGGCGAAGGCGGCCACCTGGACTGATACTGACACTGAGGTG
008c3cd96425bac80e646227cccb4130	d__Archaea; p__Crenarchaeota; c__Nitrososphaeria; o__Marine_Benthic_Group_A; f__Marine_Benthic_Group_A; g__Marine_Benthic_Group_A; s__uncultured_eukaryote	19	0	0	0	6	11	0	2	0	10	0	0	6	3	0	8	18	0	0	2	0	0	0	0	0	TACCAGCTCCCCGAGTGGTCGGGACGATTATTGGGCCTAAAGCATCCGTAGCCGGTTCTGTAGGTCTTATGTTAAAATCAATTGCTTAACAATTGAACTGCATGAGATACCACAAAACTAGGAGGCGGGAGAGGTGGACGGTACTCCACGGGTAGGGGTAAAATCCTCTGAACCGTGGAAGACCACCAGTGGCGAAGGCGGTCCACCAGAACGCGCTCGACGGTGAGGGA
c83fc9e3bcdf0a99b0f9c6de30eadf1a	d__Bacteria; p__Bacteroidota; c__Bacteroidia; o__Flavobacteriales; f__NS9_marine_group; g__NS9_marine_group; s__uncultured_marine	11	15	0	0	2	9	1	6	8	5	0	0	5	0	1	12	3	2	2	0	0	0	2	1	0	TACGGAGGGTGCAAGCGTTATCCGGATTTATTGGGTTTAAAGGGTCCGCAGGCGGAACTTTAAGTCAGTGGTGAAAGCCTACAGCTTAACTGTAGAACTGCCATTGAAACTGAAGTTCTTGAGTGTGGTTGAAGTGGGCGGAATATGTCATGTAGCGGTGAAATGCATAGATATGACATGGAACACCTATTGCGAAAGCAGCTCACTAAACCATTACTGACGCTCATGGA
320ff2b64270a835ba69d64d2f71d2c5	d__Bacteria; p__Proteobacteria; c__Alphaproteobacteria; o__uncultured; f__uncultured; g__uncultured; s__uncultured_marine	0	0	13	0	4	1	24	7	0	1	14	0	0	2	0	2	0	6	2	0	0	7	0	0	2	TACGGAGGGGGCAAGCGTTGTTCGGAATTACTGGGCGTAAAGGGCACGTAGGCGGCGATGCGGGTCAGGTGTGAAAGCCCCGGGCTTAACCTGGGAACTGCACTTGAAACTGCATTGCTTGAGGACGGAAGAGGAGAATGGAATTCCCAGTGTAGAGGTGAAATTCGTAGATATTGGGAAGAACACCAGTGGCGAAGGCGATTCTCTGGTCCGTATCTGACGCTGAGGTG
4c426d838dac0e22497d0108f2009d52	d__Bacteria; p__Proteobacteria; c__Gammaproteobacteria; o__SAR86_clade; f__SAR86_clade; g__SAR86_clade	0	0	15	1	1	2	8	2	0	0	30	2	0	1	7	0	1	2	2	0	0	9	0	2	0	TACGGAAGGTCCAAGCGTTAATCGGAATTACTGGGCGTAAAGCGCGCGTAGGTGGTTTATCAAGTTGGTTGTGAAAGCCCCGGGCTTAACCTGGGAACTGCAGCCAAAACTGATTCACTAGAGTACGAAAGAGGAAAGTAGAATTCACAGTGTAGCGGTGGAATGCGTAGATATTGTGAAGAATACCAATTGCGAAGGCAGCTTTCTGGTTCTGTACTGACACTAAGGTG
83488fafbb1654d28a2d629de574853f	d__Bacteria; p__Marinimicrobia_(SAR406_clade); c__Marinimicrobia_(SAR406_clade); o__Marinimicrobia_(SAR406_clade); f__Marinimicrobia_(SAR406_clade); g__Marinimicrobia_(SAR406_clade)	0	0	2	8	1	0	1	19	0	2	0	14	3	0	3	0	0	1	7	0	0	0	15	0	9	TACGAGGGGTGCGAGCGTTGTCCGGAATCACTGGGCGTAAAGGGTCCGTAGGCGTCCCGACAAGTCATTTGTTAAATCCACCGGCTTAACCGGTGACCTGCATTTGAAACTGTTGGGATAGAGTATAGGAGAGGAAAGCGGAATTCCTGGTGTAGCGGTGACATGCGTAGATATCAGGAGGAACACCAATGGCGAAGGCAGCTTTCTGGCCTATTACTGACGCTGAGGGA
f12ea59bd91e3b4d36066e74cfea4852	d__Bacteria; p__Verrucomicrobiota; c__Verrucomicrobiae; o__Arctic97B-4_marine_group; f__Arctic97B-4_marine_group; g__Arctic97B-4_marine_group; s__uncultured_verrucomicrobium	3	32	0	0	4	5	1	3	12	2	0	2	3	2	2	4	0	0	0	0	7	0	0	0	2	TACGGAGGCCCCAAGCGTTGTTCGGATTTACTGGGCGTAAAGCGTGCGTAGGCGGCGAGGTAAGTTTGGCGTGAAAGCCCCGGGCCCAACCCGGGAAATGCGCTGAAAACTACTTCACTAGAGGTGTGGAGGGGAGTCTGGAATTCCTGGTGTAGCAGTGAAATGCGTAGATATCAGGAGGAACATCAGTGGCGAAGGCGAGACTCTGGAAACATTCTGACGCTGAGGTA
db54803f1fccbec8e64ba66b39a697a9	d__Bacteria; p__Proteobacteria; c__Gammaproteobacteria	0	36	0	0	5	0	0	0	21	2	0	4	2	0	0	4	0	0	0	0	10	0	0	0	0	TACGGAGGGTGCAAGCGTTAATCGGAATTACTGGGCGTAAAGCGCGCGTAGGCGGTCTAGTCAGTCAGATGTGAAAGCCCCGGGCTTAACCTGGGAACTGCATTTGAAACTGCTGGACTAGAGTTTGGTAGAGGGAAGTGGAATTCCGAGTGTAGCGGTGAAATGCGTAGAGATTCGGAGGAACATCAGTGGCGAAGGCGACTTCCTGGACCAACACTGACGCTGAGGTG
1f5ef5dcf9f43e97386ec99b5c18a80c	d__Bacteria; p__Acidobacteriota; c__Vicinamibacteria; o__Vicinamibacterales; f__uncultured; g__uncultured	0	54	0	0	6	1	0	0	17	1	0	0	0	2	0	3	0	0	0	0	0	0	0	0	0	TACTGGGGGGGCAAGCGTTGTTCGGAATTACTGGGCGTAAAGGGCTCGTAGGCGGCTAGCCAAGTCGGACGTGAAATCCCTCGGCTTAACCGGGGAACTGCGTCCGATACTGGTTAGCTTGAAGCCGGGAGAGGGATGCGGAATTCCAGGTGTAGCGGTGAAATGCGTAGATATCTGGAGGAACACCGGTGGCGAAGGCGGCATCCTGGACCGGTCTTGACGCTGAGGAG
cbe52c9f81f7f0f62a2532591977c353	d__Archaea; p__Crenarchaeota; c__Nitrososphaeria; o__Nitrosopumilales; f__Nitrosopumilaceae; g__Nitrosopumilaceae	0	0	0	0	0	0	0	0	0	0	0	0	0	0	0	0	15	0	1	68	0	0	0	0	0	AACCAGCACCTCAAGTGGTCAGGAGGATTATTGGGCCTAAAGCATCCGTAGCCGGCTCTGTAAGTTTTCGGTTAAATCTATACGCTCAACGTATAGGCCGCCGAAAATACTGCACAGCTAGGGAATGGGAGAGGTAGACGGTACTCGGTAGGAAGGGGTAAAATCCTTTGATCTATCGATGACCACCTGTGGCGAAGGCGGTCTACCAGAACATGTTCGACGGTGAGGGA
d755df6321deaa2c16fee695fbbd13af	d__Bacteria; p__Planctomycetota; c__Planctomycetes; o__Pirellulales; f__Pirellulaceae	2	12	0	0	3	6	0	2	4	4	0	1	1	3	0	4	27	2	6	6	0	0	0	0	0	GACGAACCGTACGAACGTTATTCGGAATCACTGGGCTTAAAGAGTGCGTAGGCGGCTTTGTAGGTGGGGTGTGAAATCCCTCGGCTCAACCGAGGAACTGCGCTCCAAACCACAAGGCTTGAGGGAGATAGAGGTGAGCGGAACTGATGGTGGAGCGGTGAAATGCGTTGATATCATCAGGAACACCGGTGGCGAAAGCGGCTCACTGGGTCTCTTCTGACGCTGAGGCA
bc4a15d2425ab9ba5955161060d90d8b	d__Bacteria; p__Verrucomicrobiota; c__Verrucomicrobiae; o__Arctic97B-4_marine_group; f__Arctic97B-4_marine_group; g__Arctic97B-4_marine_group; s__uncultured_marine	0	0	0	0	0	0	3	2	0	0	0	0	0	0	0	2	0	0	0	66	0	2	5	0	3	TACTGAGGTCCCAAGCGTTGTTCGGATTTACTGGGCGTAAAGGGTGCGTAGGCGGCTATAAAAGTTTGGTGTGAAATCTCCGGGCTCAACCCGGAAACTGCATTGAAAACTAGATGGCTAGAGGATCGGAGAGGAGATTGGAATTCTCAGTGTAGCAGTGAAATGCGTAGATATTGAGAGGAACACCAGTTGCGAAGGCGGATCTCTGGACGACTCCTGACGCTGAGGCA
5487f63636608aa97ca52a470659b571	d__Bacteria; p__Proteobacteria; c__Alphaproteobacteria; o__SAR11_clade; f__Clade_I	0	53	0	0	0	0	0	0	13	0	0	0	0	0	0	0	0	0	0	0	16	0	0	0	0	TACGAAGGGACCTAGCGTAGTTCGGAATTACTGGGCTTAAAGAGTTCGTAGGTGGTTAAAAAAGTTGGTGGTGAAATCCCAGAGCTTAACTCTGGAACTGCCATCAAAACTTTTTAGCTAGAGTATGATAGAGGAAAGTAGAATTTCTAGTGTAGAGGTGAAATTCGTAGATATTAGAAAGAATACCAATTGCGAAGGCAGCTTTCTGGATCATTACTGACACTGAGGAA
1978555033508bd418895baa99609e29	d__Bacteria; p__Marinimicrobia_(SAR406_clade); c__Marinimicrobia_(SAR406_clade); o__Marinimicrobia_(SAR406_clade); f__Marinimicrobia_(SAR406_clade); g__Marinimicrobia_(SAR406_clade)	1	0	0	0	0	3	0	0	0	10	0	5	1	2	0	1	6	2	0	51	0	0	0	0	0	TACTAGGGGTGCGAGCGTTGTCCGGAATCACTGGGCGTAAAGGGTCCGTAGGCGTCTCAATAAGTCACTTGTTAAAGACACCGGCTTAACCGGTGGCCTGCATGTGAAACTGTTGAGATAGAGTATAGGAGAGGAAAGTGGAATTCCTGGTGTAGCGGTGACATGCGTAGATATCAGGAGGAACACCAATGGCGAAGGCAACTTTCTGGCCTATTACTGACGCTGAGGGA
22ae74185137e2fdd695d4601180deb4	d__Bacteria; p__Proteobacteria; c__Alphaproteobacteria; o__Rhodospirillales; f__AEGEAN-169_marine_group; g__AEGEAN-169_marine_group	0	13	0	0	2	9	0	0	16	10	0	0	12	0	0	8	8	1	0	0	2	0	0	0	0	TACGGAGGGGGCTAGCGTTGTTCGGAATCACTGGGCGTAAAGCGTATGTAGGCGGATCAAAAAGTTAGATGTGAAATCCCTGGGCTCAACCCAGGAACTGCATTTAAAACTAGTGATCTAGAATTTGGTAGAGGTTAGTAGAATTTCCAGTGTAGAGGTGAAATTCGTAGATATTGGAAAGAATACCGGTGGCGAAGGCGACTGACTGGGCCATTTTTGACGCTGAGATA
d7b27d0ecbaa5f6e4bd6ed43a26f58e9	d__Archaea; p__Thermoplasmatota; c__Thermoplasmata; o__Marine_Group_II; f__Marine_Group_II; g__Marine_Group_II; s__uncultured_archaeon	0	0	4	1	0	0	11	0	0	2	8	5	0	0	10	1	2	0	0	1	0	35	0	1	0	TACCGGCGCCTCGAGTGGTAGTCGATTTTATTGGGCCTAAAACGTCCGTCGCCGGTCTGGTGCATTCGTGGGTAAATCAACCCGCTCAACGGGTTGAATTCTGCGAGCACGGCCAGACTAGGGACCGGGAGAGGTGTGGGGTACGCTCGGGGTAGGGGTAAAATCCTGTCATCCCGAGCGGACCACCTGTTGCGAAGGCTCCACACTAGAACGGATCCGACGGTCAGGGA
c2eed9964fa7c7dc453fd75a54538aa0	d__Bacteria; p__Actinobacteriota; c__Actinobacteria; o__PeM15; f__PeM15; g__PeM15	0	2	14	12	0	0	5	3	0	0	2	3	0	0	0	0	0	0	0	0	0	0	0	38	0	TACGTAGGGTGCAAGCGTTGTCCGGATTTATTGGGCGTAAAGAGCTCGTAGGCGGTTAGTCGCGTCGGATGTGAAAACCCAGTGCTTAACACCGGGCCTGCATTCGATACGGGCTGACTAGAGTGTTGTAGGGGAGACTGGAACTCCTGGTGTAGCGGTGAAATGCGCAGATATCAGGAAGAACACCGGTGGCGAAGGCGGGTCTCTGGGCAACTACTGACGCTGAGGAG
d43de5dddeaf350f966b5f012b7e24c2	d__Bacteria; p__Proteobacteria; c__Alphaproteobacteria; o__Parvibaculales; f__PS1_clade; g__PS1_clade; s__marine_metagenome	0	0	11	1	1	1	5	0	0	2	7	0	0	0	7	0	2	10	0	0	0	21	0	11	0	TACGGAGGGGGCTAGCGTTGTTCGGAATCACTGGGCGTAAAGCGCGCGTAGGCGGACTGATCAGTTGGGGGTGAAAGCCCGGAGCTCAACTCCGGAACTGCCTTCAATACTGTCAGTCTTGAGATCGAGAGAGGTAAGCGGAATTCCGAGTGTAGAGGTGAAATTCGTAGATATTCGGAAGAACACCAGTGGCGAAGGCGGCTTACTGGCTCGATACTGACGCTGAGGTG
754ba7ffe6f76289ee71f488b82fac0f	d__Bacteria; p__Bacteroidota; c__Bacteroidia; o__Flavobacteriales; f__Flavobacteriaceae; g__NS5_marine_group	0	0	3	5	0	0	4	3	0	0	5	10	0	6	7	0	1	23	7	0	0	3	0	2	0	TACGGAGGATCCAAGCGTTATCCGGAATTATTGGGTTTAAAGGGTCCGTAGGCGGTCTAATAAGTCAGAGGTGAAATACTATCGCTCAACGATAGAACTGCCTTTGATACTGTTAGACTTGAGTTATTGTGAAGTAGTTAGAATGTGTAGTGTAGCGGTGAAATGCATAGATATTACACAGAATACCGATTGCGAAGGCAGATTACTAACAATATACTGACGCTCAGGGA
28e5917f543a1fa3d5f893d54c8cae36	d__Bacteria; p__Chloroflexi; c__Dehalococcoidia; o__SAR202_clade; f__SAR202_clade; g__SAR202_clade; s__SAR202_cluster	0	44	0	0	4	0	0	0	11	0	0	0	0	1	0	9	0	0	0	0	7	0	1	2	0	TACGTAGGGAGCGAGCGTTACCCGGAATTACTGGGCGTAAAGAGCACGTAGGCGGTTGGATAAGTCTTCTGTGAAAGCTCCCGGCTCAACTGGGAGAGGTCAGGTGATACTATTCGACTTGAGGGCTGTAGAGGTAAGCGGAATTCCCGGTGTAGCGGTGAAATGCGTAGATATCGGGAGGAACACCAGCGGCGAAAGCGGCTTACTGGGCAGTGCCTGACGCTGAGGTG
565101f1dc9ce6f0ceda1f3d9910d568	d__Archaea; p__Thermoplasmatota; c__Thermoplasmata; o__Thermoplasmata; f__Thermoplasmata; g__Marine_Group_III; s__uncultured_marine	0	0	0	0	0	0	0	0	0	0	0	0	0	0	0	0	12	0	0	67	0	0	0	0	0	CACCGGCACCTCAAGTGGTAGCCACTATTATTGGGCCTAAAGCGTTCGTAGCCGGTTTGGTAAATTCTTGGGTAAATCGTACCGCTTAACGGTGCGGATTCCGGGGACACTACCAAACTTGAGACCGGGGGAGATCAGAGGTACTTGTGGGGGAGCGGTGAAATGTTGTAATCCCACAGGGACCACCAGTGGCGAAGGCGTCTGATCAGAACGGCTCTGACGGTGAGGAA
0b2a80e433515a7a7a551f74aa059b25	d__Bacteria; p__Proteobacteria; c__Gammaproteobacteria; o__Oceanospirillales; f__Alcanivoracaceae; g__Ketobacter; s__uncultured_bacterium	0	0	0	0	1	2	0	1	11	13	0	12	6	6	2	6	6	2	5	1	0	2	3	0	0	TACGGAAGGTGCGAGCGTTAATCGGAATTACTGGGCGTAAAGCGCACGTAGGCGGTTTGTTAAGTTGGATGTGAAAGCCCAGGGCTCAACCTTGGAATTGCATCCGATACTGGCAGGCTAGAATGCAGTAGAGGGAGGTGGAATTTCCGGTGTAGCGGTGAAATGCGTAGAGATCGGAAGGAACACCAGTGGCGAAGGCGGCCTCCTGGACTGACATTGACGCTGAGGTG
873086daf542e900c3bd170c7fe89f50	d__Bacteria; p__Bacteroidota; c__Bacteroidia; o__Flavobacteriales; f__NS7_marine_group; g__NS7_marine_group; s__uncultured_organism	0	0	20	0	0	0	7	2	0	0	8	0	0	0	0	0	0	0	3	0	0	0	10	1	27	TACGGAGGGTGCAAGCGTTATCCGGATTTATTGGGTTTAAAGGGTCCGTAGGTGGAAATTTAAGTCAGTGGTGAAAGCCCACAGCTCAACTGTGGAATTGCCATTGATACTGGATTTCTTGAATCTGATTGAAGTAGGCGGAATATGACATGTAGCGGTGAAATGCTTAGATATGTCATAGAACACCGATAGCGAAGGCAGCTTACTAAGTCAGTATTGACACTAAGGGA
65921ba5c3af02b66f4cfce9d8459ffe	d__Bacteria; p__Gemmatimonadota; c__BD2-11_terrestrial_group; o__BD2-11_terrestrial_group; f__BD2-11_terrestrial_group; g__BD2-11_terrestrial_group	0	31	0	0	4	3	0	1	21	0	0	0	0	0	3	9	0	0	2	0	4	0	0	0	0	GACGGAGGGCGCAAGCGTTGTTCGGAATTACTGGGCGTAAAGGGCAGGTAGGTGGTCTGTTAAGTCTTCTGTGAAAATCCGGGGCTCAACCCCGCGAAATGCAGGTGAAACTGGCAGACTTGAGATCGGTAGAGGCTAGCGGAATTCCTGGTGTAGCGGTGGAATGCGTAGATATCAGGAAGAACACCTGTGGCGAAGGCGGCTAGCTGGGCCGATTCTGACACTGAACT
f51b76bead7feb97dd1691354132c2a7	d__Bacteria; p__Proteobacteria; c__Gammaproteobacteria; o__Pseudomonadales; f__Pseudomonadaceae; g__Pseudomonas	2	0	1	0	0	0	0	0	0	53	0	2	0	5	3	6	2	0	0	0	0	0	4	0	0	TACAGAGGGTGCAAGCGTTAATCGGAATTACTGGGCGTAAAGCGCGCGTAGGTGGTTTGTTAAGTTGGATGTGAAAGCCCCGGGCTCAACCTGGGAACTGCATCCAAAACTGGCAAGCTAGAGTACGGTAGAGGGTGGTGGAATTTCCTGTGTAGCGGTGAAATGCGTAGATATAGGAAGGAACACCAGTGGCGAAGGCGACCACCTGGACTGATACTGACACTGAGGTG
7ae99ac87df4bb746b56d7a9e544ac3d	d__Bacteria; p__Bacteroidota; c__Bacteroidia; o__Flavobacteriales; f__NS9_marine_group; g__NS9_marine_group	0	0	11	0	0	0	1	0	0	0	2	0	0	0	0	0	0	0	0	0	0	0	0	64	0	TACGGAGGATCCAAGCGTTATCCGGATTTATTGGGTTTAAAGGGTCCGCAGGCGGAATATTAAGTCAGTGGTGAAATCCTACAGCTTAACTGTAGAACTGCCATTGATACTGGTTTTCTTGAGTACACCTGAAGTGGGCGGAATGTGTCATGTAGCGGTGAAATGCTTAGATATGACACAGAACACCGATTGCGAAGGCAGCTCACTAAAGTGTAACTGACGCTGAGGGA
89cebfbe6780925425707a5ebba4e6d4	d__Bacteria; p__Proteobacteria; c__Alphaproteobacteria; o__Sphingomonadales; f__Sphingomonadaceae; g__Novosphingobium	49	10	0	0	4	2	1	0	0	0	0	0	0	0	0	0	0	0	0	0	0	0	0	3	8	TACGGAGGGAGCTAGCGTTGTTCGGAATTACTGGGCGTAAAGCGCGCGTAGGCGGTTACTCAAGTCAGAGGTGAAAGCCCGGGGCTCAACCCCGGAACTGCCTTTGAAACTAGGTGACTAGAATCTTGGAGAGGTCAGTGGAATTCCGAGTGTAGAGGTGAAATTCGTAGATATTCGGAAGAACACCAGTGGCGAAGGCGACTGACTGGACAAGTATTGACGCTGAGGTG
543eb4815f982426e2d65a3e4350e16a	d__Bacteria; p__Proteobacteria; c__Alphaproteobacteria; o__Rhodospirillales; f__Magnetospiraceae; g__uncultured; s__uncultured_nuHF2	6	26	0	0	12	8	0	1	9	0	0	2	2	0	1	4	1	0	1	0	4	0	0	0	0	TACGGAGGGGGCAAGCGTTGCTCGGAATTACTGGGCGTAAAGCGCGCGTAGGCGGTGCATGTAGTCAGGCGTGAAAGCCCCGGGCTTAACCCGGGAACTGCGTTTGATACTGATGTGCTAGAATCCGAGAGAGGGCAGTGGAATTCCCAGTGTAGAGGTGAAATTCGTAGATATTGGGAAGAACACCAGAGGCGAAGGCGGCTGCCTGGCTCGGTATTGACGCTGAGGTG
1b9d96c520dd2d1e54e4902e3211f1d9	d__Bacteria; p__Proteobacteria; c__Gammaproteobacteria; o__Burkholderiales; f__MWH-UniP1_aquatic_group; g__MWH-UniP1_aquatic_group; s__marine_metagenome	0	0	9	5	5	0	1	0	1	1	1	5	1	3	7	7	2	10	3	0	0	14	0	0	2	TACGTAGGGTGCAAGCGTTAATCGGAATTACTGGGCGTAAAGCGTGCGCAGGCGGTTTACTAAGACAGGTGTGAAATCCCCGGGCTTAACCTGGGAACTGCATCTGTGACTAGTAGACTAGAGTTTGGCAGAGGGGGGTGGAATTCCTGGTGTAGCAGTGAAATGCGTAGATATCAGGAGGAACACCGATGGCGAAGGCAGCCCCCTGGGCCACCACTGACGCTCATGCA
d75198bda3dad54ef5f7299868a426ce	d__Bacteria; p__Planctomycetota; c__Pla3_lineage; o__Pla3_lineage; f__Pla3_lineage; g__Pla3_lineage; s__marine_metagenome	0	0	0	2	2	0	0	1	0	19	2	2	0	4	3	0	33	1	4	4	0	0	0	0	0	TACGTATGGTGCGAACGTTATTCGGAATTACTGGGCATAAAGGGCGCGTAGGCGGTTTGGTAAGTCTGCATGTGAAATCCCTCGGCTTAACCGAGGAACTGCATCGGATACTGCCAGACTAGAGTGCAGGAGGGGAGAGCGGAATTCCTGGTGGAGCGGTGAAATGCGTAGATATCAGGAGGAACGCCAGTGGCGAAAGCGGCTCTCTGGCCTGCAACTGACGCTGAGGC
e04426b7c1b350a514f2ddb8111ed938	d__Bacteria; p__Proteobacteria; c__Alphaproteobacteria; o__SAR11_clade	0	0	0	4	0	0	1	18	0	0	0	1	0	13	0	0	0	0	0	0	0	0	12	0	28	TACGAAGGGACCTAGCGTAGTTCGGAATTACTGGGCTTAAAGAGCACGTAGGTGGTTAGAAAAGTTAGTGGTGAAATCCCAAGGCTCAACCTTGGAACTGCCACTAAAACTTTTTAACTAGAGTATGATAGAGGTAAGCGGAATTTCTAGTGTAGAGGTGAAATTCGTAGATATTAGAAAGAACACCAATTGCGAAGGCAGCTTTCTGGATCATTACTGACACTGAGGTG
1a351ae5d203fad83d07f3ea72b20f39	d__Bacteria; p__Planctomycetota; c__Planctomycetes; o__Pirellulales; f__Pirellulaceae; g__uncultured; s__uncultured_marine	0	0	0	0	0	0	0	0	0	0	0	1	0	0	0	0	3	0	0	70	1	0	2	0	0	GACGAACCGTCCAAACGTTATTCGGAATCACTGGGCTTAAAGGGTGCGTAGGCGGCTTGGCAAGTTGGGTGTGAAATCCCTCGGCTCAACCGGGGAACTGCGCTCAAAACTGCCAGGCTAGAGGGAGATAGAGGTGAGCGGAACTAATGGTGGAGCGGTGAAATGCGTTGATATCATTAGGAACACCTGTGGCGAAAGCGGCTCACTGGATCTTTTCTGACGCTGAGGCA
47696f9472c241b56e4b62439e3c52c5	d__Archaea; p__Crenarchaeota; c__Nitrososphaeria; o__Nitrosopumilales; f__Nitrosopumilaceae; g__Nitrosopumilaceae	0	0	0	0	0	0	0	0	0	8	0	0	0	0	0	0	40	0	0	28	0	0	1	0	0	AACCAGCACCTCAAGTGGTCAGGAGGATTATTGGGCCTAAAGCATCCGTAGCCTGCTTTGTTAGTTTTCGGTTAAATCTATGTGCTCAACGCATAGGCTGCCGAAAATACTGCAGAGCTAGGGAGTGGGAGAGGTAGACGGTACTCGATAGGAAGGGGTAAAATCCTTTGATCTATTGATGACCACCTGTGGCGAAGGCGGTCTACCAGAACACGTTCGACGGTGAGGGA
11394f03348f4b54be1ee81462a08e60	d__Bacteria; p__Verrucomicrobiota; c__Verrucomicrobiae; o__Arctic97B-4_marine_group; f__Arctic97B-4_marine_group; g__Arctic97B-4_marine_group	0	42	0	1	8	1	0	4	3	0	0	1	0	2	0	5	0	0	0	0	4	0	0	5	0	TACTGAGGTCCCAAGCGTTGTTCGGATTTACTGGGCGTAAAGGGTGCGTAGGCGGCTAGAAAAGTTTGGTGTGAAATCTCCGGGCTCAACCCGGAAACTGCATTGAAAACTAGATAGCTAGAGGATCGGAGAGGAGATTGGAATTCTCGGTGTAGCAGTGAAATGCGTAGATATCGAGAGGAACACCAGTTGCGAAGGCGGATCTCTGGACGGTTCCTGACGCTGAGGCA
436b9da9c956c944771b24fc61635edd	d__Bacteria; p__Proteobacteria; c__Gammaproteobacteria; o__Legionellales; f__Legionellaceae; g__uncultured; s__unidentified_marine	0	0	0	0	14	4	4	3	2	4	6	3	2	3	3	7	9	3	7	2	0	0	0	0	0	TACGGGGGGTGCAAGCGTTAATCGGAGTTATTGGGCGTAAAGGGTGCGTAGGTTGTTATTTAAGTCATGTGGGAAATACCAGGGCTCAACCTTGGAATGACGGATGATACTGGATAACTAGAGTATAGCAGAGGGTAGTGGAATTTCCGGTGTAGCGGTGAAATGCGTAGAGATCGGAAGGAACACCAGTGGCGAAGGCGGCTGCCTGGGCTAATACTGACACTGAGGCA
11052c92a972fb94780e51c34185e3df	d__Bacteria; p__SAR324_clade(Marine_group_B); c__SAR324_clade(Marine_group_B); o__SAR324_clade(Marine_group_B); f__SAR324_clade(Marine_group_B); g__SAR324_clade(Marine_group_B)	7	0	0	0	0	0	0	0	0	14	0	0	19	0	0	0	16	0	0	7	0	0	0	0	13	TACGTAGGGTGCGAGCGTTGTTCGGAATTACTGGGCGTAAAGGGCGTGCAGGCGGATTGGTAAGCCGGAGGTGAAAGCCCGGGGCTCAACCCCGGAGGGTCTTTCGGAACTGCCAGTCTTGAGAGGGTCAGGGGCCAGCGGAATTCCTGGTGTAGAGGTGAAATTCGTAGAGATCAGGAGGAACACCGGCGGCGAAAGCGGCTGGCTGGGGCCACTCTGACGCTGAGGCG
169be355d4c5f98062fc43d53d303470	d__Bacteria; p__Actinobacteriota; c__Acidimicrobiia; o__Actinomarinales; f__Actinomarinaceae; g__Candidatus_Actinomarina; s__uncultured_bacterium	0	0	0	0	1	0	0	0	0	2	0	0	0	0	0	0	12	2	0	0	0	0	0	0	59	TACGTAGGGGGCGAGCATTGTCCGGAATTATTGGGCGTAAAGAGCTCGTAGGCGGTTCAACAAGTCGTTCGTGAAAGTTTAGAGCTCAACTCTAAAATGTCGATCGATACTGTTGTGACTAGAATACGGTAGAGGTGAGTGGAATTCAAAGTGTAGCGGTGAAATGCGTAGATATTTTGAGGAACACCAAATGCGAAGGCAGCTCACTGGGCCGCTATTGACGCTGAGGA
8148637420027d28d411ab00df867978	d__Bacteria; p__Nitrospinota; c__Nitrospinia; o__Nitrospinales; f__Nitrospinaceae; g__Nitrospina	12	0	0	0	1	16	1	0	0	21	0	3	7	0	2	4	7	0	0	0	0	0	0	0	1	TACGGAGGGGGCAAGCGTTGTTCGGAATTATTGGGCGTAAAGCGTATGTAGGCGGCTAGGTAAGTCAGGCGTGCAAGCCCGTGGCTCAACCACGGAATTGCGTTTGATACTGCTTAGCTTGAGTACAGGAGAGGAAAGCGGAATTCCCAGTGTAGCGGTGAAATGCATTGATATTGGGAAGAACATCTGTGGCGAAGGCGGCTTTCTGGTCTGTTACTGACGCTGAGATA
[truncated: 4,988 more rows]
